# Supplementary material for: Enabling robust blue circularly polarized organic afterglow through self-confining isolated chiral chromophore
Source: Nat Commun. 2024 Apr 9;15:3053. doi: 10.1038/s41467-024-47240-5 (PMC11004163; doi:10.1038/s41467-024-47240-5)
Supplement: Supplementary file 4 — Supplementary Data 1 [file 41467_2024_47240_MOESM4_ESM.zip › The atomic coordinates of the optimized ground state for S-VCOOCz.gjf]

%chk=\scratch\S-VCOOCz-s0-opt.chk
#p opt freq b3lyp/6-31g(d)

[No Title]

0 1
 C                  1.92159100   -2.32483300    2.52209100
 C                  2.49822200   -1.34390500    3.34586600
 C                  2.85907100   -0.10503800    2.82357100
 C                  2.64169200    0.15294100    1.46565000
 C                  2.06014200   -0.84928100    0.64541200
 C                  1.69449100   -2.09623200    1.16574700
 N                  1.93941800   -0.35524900   -0.65458500
 C                  2.44019800    0.94682800   -0.68449300
 C                  2.88566600    1.29946700    0.61641200
 C                  3.43195500    2.56807600    0.84080500
 C                  3.53028000    3.46305600   -0.22056300
 C                  3.08820500    3.09875700   -1.50338200
 C                  2.54092400    1.84180900   -1.75369400
 C                  1.42358900   -1.08702900   -1.80161000
 C                  0.01384600   -1.63743400   -1.52030200
 C                  2.37156700   -2.18313600   -2.29774500
 O                 -0.81237400   -0.65872900   -1.10662300
 O                 -0.32196800   -2.79042400   -1.67424100
 C                 -2.15910200   -1.06354800   -0.79124300
 C                 -2.89053600    0.20252300   -0.38134300
 O                 -4.22918500   -0.20827900   -0.05921700
 C                 -5.07969200    0.79195400    0.29078100
 C                 -6.42336500    0.24643900    0.60498000
 C                 -7.41710700    1.05763000    0.97381000
 O                 -4.75448800    1.96013300    0.33050300
 H                  1.64623400   -3.28627900    2.94707500
 H                  2.66276100   -1.55562300    4.39849700
 H                  3.30365900    0.65400600    3.46206500
 H                  1.24599100   -2.86617900    0.54679700
 H                  3.77525700    2.84978300    1.83290700
 H                  3.95199000    4.45081700   -0.05852600
 H                  3.17366900    3.80943700   -2.32090500
 H                  2.20863400    1.58115200   -2.75429500
 H                  1.28685700   -0.34624600   -2.59646900
 H                  3.33160200   -1.73572400   -2.57109000
 H                  1.94859400   -2.68471800   -3.17233900
 H                  2.54637500   -2.93755200   -1.52703000
 H                 -2.62160000   -1.53044000   -1.66570200
 H                 -2.14176300   -1.79732200    0.01969000
 H                 -2.42164200    0.67129900    0.48905600
 H                 -2.90804300    0.93654800   -1.19237400
 H                 -6.54995800   -0.82870800    0.52047900
 H                 -8.40676500    0.67763500    1.20815200
 H                 -7.25349100    2.12898100    1.04822500
