# Supplementary material for: Enabling robust blue circularly polarized organic afterglow through self-confining isolated chiral chromophore
Source: Nat Commun. 2024 Apr 9;15:3053. doi: 10.1038/s41467-024-47240-5 (PMC11004163; doi:10.1038/s41467-024-47240-5)
Supplement: Supplementary file 4 — Supplementary Data 1 [file 41467_2024_47240_MOESM4_ESM.zip › The atomic coordinates of the optimized singlet state for R-VCOOCz.gjf]

%chk=\scratch\R-VCOOCz-s1-opt.chk
#p opt freq td=(nstates=20,root=1,singlet) b3lyp/6-31g(d)

[No Title]

0 1
 C                 -3.20098600    3.56612600   -0.12974700
 C                 -4.39577500    3.24030300    0.51415200
 C                 -4.72145400    1.90162100    0.80388600
 C                 -3.82988200    0.90713900    0.43549500
 C                 -2.62197400    1.24884600   -0.21858800
 C                 -2.29013600    2.57375200   -0.50947200
 N                 -1.89823000    0.07580000   -0.48119300
 C                 -2.59577700   -1.00184300   -0.00579600
 C                 -3.82502800   -0.54291800    0.57198200
 C                 -4.71311100   -1.45348500    1.10816800
 C                 -4.38072900   -2.82342000    1.07071800
 C                 -3.17149000   -3.27008700    0.50999000
 C                 -2.26116100   -2.37681000   -0.03180500
 C                 -0.61609600    0.05961000   -1.21248300
 C                  0.52457600   -0.53577000   -0.34939700
 C                 -0.74320800   -0.62949100   -2.58244900
 O                  1.66659100   -0.20101100   -0.89882200
 O                  0.33248900   -1.20483600    0.64488000
 C                  2.92708700   -0.62495500   -0.23966600
 C                  4.08142700   -0.25504400   -1.16580400
 O                  5.28493800   -0.65324200   -0.58358200
 C                  5.80195900    0.31944900    0.40208400
 C                  7.12488600    0.03470200    0.74701200
 C                  7.86466200    0.75186100    1.69560300
 O                  5.01736100    1.21366700    0.78763000
 H                 -2.96664900    4.60392600   -0.33832500
 H                 -5.08392200    4.02858200    0.79964800
 H                 -5.65214600    1.66172500    1.30813500
 H                 -1.36457500    2.84709900   -1.00108100
 H                 -5.64950600   -1.13177100    1.55166100
 H                 -5.07139200   -3.54612000    1.49152500
 H                 -2.93975500   -4.32879000    0.51376200
 H                 -1.31146400   -2.71471600   -0.41682800
 H                 -0.35456100    1.10264300   -1.38481100
 H                 -1.52781700   -0.15534300   -3.18003400
 H                  0.20923500   -0.52466600   -3.10426300
 H                 -0.96963200   -1.69474300   -2.49093500
 H                  3.01871800   -0.07699600    0.69642600
 H                  2.86689800   -1.69990300   -0.05692000
 H                  3.97727000   -0.78327800   -2.12368500
 H                  4.04697400    0.82606500   -1.34664800
 H                  7.58288900   -0.80319000    0.23016100
 H                  8.89220600    0.49300000    1.91688200
 H                  7.42707400    1.59173800    2.21955200
