# Supplementary material for: Enabling robust blue circularly polarized organic afterglow through self-confining isolated chiral chromophore
Source: Nat Commun. 2024 Apr 9;15:3053. doi: 10.1038/s41467-024-47240-5 (PMC11004163; doi:10.1038/s41467-024-47240-5)
Supplement: Supplementary file 4 — Supplementary Data 1 [file 41467_2024_47240_MOESM4_ESM.zip › The atomic coordinates of the optimized singlet state for S-VCOOCz.gjf]

%chk=\scratch\S-VCOOCz-s1-opt.chk
#p opt freq td=(nstates=20,root=1,singlet) b3lyp/6-31g(d)

[No Title]

0 1
 C                  3.17165100   -3.26998000    0.51035700
 C                  4.38089000   -2.82312900    1.07107400
 C                  4.71317000   -1.45319200    1.10838900
 C                  3.82500700   -0.54273800    0.57213700
 C                  2.59572900   -1.00183800   -0.00564000
 C                  2.26125900   -2.37689900   -0.03153000
 N                  1.89812900    0.07562100   -0.48110500
 C                  2.62186200    1.24885200   -0.21862300
 C                  3.82974200    0.90727300    0.43550800
 C                  4.72121400    1.90186200    0.80394600
 C                  4.39542800    3.24049700    0.51417900
 C                  3.20063500    3.56616200   -0.12974300
 C                  2.28986800    2.57366000   -0.50950000
 C                  0.61607400    0.05935900   -1.21267000
 C                 -0.52471000   -0.53616000   -0.34984100
 C                  0.74360700   -0.62967500   -2.58260200
 O                 -1.66667000   -0.20121300   -0.89925700
 O                 -0.33275300   -1.20552800    0.64427000
 C                 -2.92721300   -0.62521600   -0.24029200
 C                 -4.08149100   -0.25438600   -1.16612400
 O                 -5.28510300   -0.65253600   -0.58415500
 C                 -5.80178200    0.31960700    0.40219900
 C                 -7.12460400    0.03469600    0.74740900
 C                 -7.86406300    0.75136100    1.69660900
 O                 -5.01704500    1.21359600    0.78798200
 H                  2.94004600   -4.32871300    0.51425400
 H                  5.07159100   -3.54574800    1.49195500
 H                  5.64955100   -1.13136100    1.55182600
 H                  1.31158300   -2.71486500   -0.41655500
 H                  5.65190400    1.66204900    1.30824000
 H                  5.08348700    4.02885200    0.79968200
 H                  2.96614900    4.60392700   -0.33833500
 H                  1.36427500    2.84694700   -1.00108300
 H                  0.35450300    1.10239000   -1.38490500
 H                  1.52827000   -0.15538300   -3.17999900
 H                 -0.20871500   -0.52502300   -3.10468600
 H                  0.97017200   -1.69488900   -2.49099800
 H                 -2.86733500   -1.70030900   -0.05828500
 H                 -3.01860600   -0.07784800    0.69616800
 H                 -4.04666600    0.82681800   -1.34636900
 H                 -3.97746100   -0.78204600   -2.12436400
 H                 -7.58279200   -0.80291800    0.23027000
 H                 -8.89159700    0.49250600    1.91794200
 H                 -7.42632700    1.59101000    2.22080000
