# Supplementary material for: Enabling robust blue circularly polarized organic afterglow through self-confining isolated chiral chromophore
Source: Nat Commun. 2024 Apr 9;15:3053. doi: 10.1038/s41467-024-47240-5 (PMC11004163; doi:10.1038/s41467-024-47240-5)
Supplement: Supplementary file 4 — Supplementary Data 1 [file 41467_2024_47240_MOESM4_ESM.zip › The atomic coordinates of the optimized ground state for R-VCOOCz.gjf]

%chk=\scratch\R-VCOOCz-s0-opt.chk
#p opt freq b3lyp/6-31g(d)

[No Title]

0 1
 C                 -3.08818900    3.09891700   -1.50312400
 C                 -3.53034200    3.46306900   -0.22028900
 C                 -3.43205900    2.56797700    0.84098800
 C                 -2.88573500    1.29940100    0.61648900
 C                 -2.44018700    0.94691200   -0.68442900
 C                 -2.54086900    1.84200600   -1.75354000
 N                 -1.93938000   -0.35515700   -0.65463100
 C                 -2.06017300   -0.84933300    0.64530300
 C                 -2.64178900    0.15278800    1.46561700
 C                 -2.85924800   -0.10534700    2.82349600
 C                 -2.49841500   -1.34427000    3.34567200
 C                 -1.92172000   -2.32509700    2.52182300
 C                 -1.69453600   -2.09633700    1.16551900
 C                 -1.42352400   -1.08683100   -1.80171100
 C                 -0.01379600   -1.63727500   -1.52040600
 C                 -2.37149200   -2.18289400   -2.29796500
 O                  0.81241100   -0.65862100   -1.10657900
 O                  0.32201300   -2.79025000   -1.67446300
 C                  2.15912900   -1.06348100   -0.79120200
 C                  2.89058900    0.20256000   -0.38125600
 O                  4.22922800   -0.20828100   -0.05913800
 C                  5.07976200    0.79192300    0.29087700
 C                  6.42342300    0.24636800    0.60506300
 C                  7.41719300    1.05753000    0.97388400
 O                  4.75458600    1.96010900    0.33062200
 H                 -3.17362200    3.80968200   -2.32057500
 H                 -3.95207900    4.45080500   -0.05817000
 H                 -3.77542100    2.84957100    1.83310100
 H                 -2.20852100    1.58146200   -2.75415200
 H                 -3.30388800    0.65361700    3.46204800
 H                 -2.66301600   -1.55611000    4.39826900
 H                 -1.64637800   -3.28658800    2.94671400
 H                 -1.24598800   -2.86620600    0.54650700
 H                 -1.28676300   -0.34597700   -2.59649900
 H                 -3.33151800   -1.73545700   -2.57130100
 H                 -1.94849400   -2.68440600   -3.17258600
 H                 -2.54632200   -2.93737000   -1.52731500
 H                  2.14176400   -1.79728000    0.01970800
 H                  2.62162300   -1.53035700   -1.66567100
 H                  2.90811400    0.93661200   -1.19226100
 H                  2.42170300    0.67131700    0.48915700
 H                  6.54998300   -0.82878200    0.52056000
 H                  8.40684200    0.67750600    1.20821500
 H                  7.25360900    2.12888500    1.04830100
