# Supplementary material for: Enabling robust blue circularly polarized organic afterglow through self-confining isolated chiral chromophore
Source: Nat Commun. 2024 Apr 9;15:3053. doi: 10.1038/s41467-024-47240-5 (PMC11004163; doi:10.1038/s41467-024-47240-5)
Supplement: Supplementary file 5 — Source Data [file 41467_2024_47240_MOESM5_ESM.xlsx]

## Sheet: Figure 2A
Steady state photoluminescence spectrum					Delayed PL spectrum
R-PAMCOOCz2		S-PAMCOOCz2			R-PAMCOOCz2		S-PAMCOOCz2
Wavelength (nm)	Intensity	Wavelength (nm)	Intensity		Wavelength (nm)	Intensity	Wavelength (nm)	Intensity
320	11462.1	320	4905.98		350	1450	350	1
322	9608.84	323	4742.08		352	1474	352	239
324	9801.14	326	4545.21		354	1354	354	741
326	10969.2	329	4260.69		356	1173	356	1327
328	8371.91	332	5183.78		358	1099	358	1653
330	10369.8	335	7283.7		360	1147	360	1745
332	10089.1	338	11973.3		362	1211	362	1686
334	10784.7	341	24955.2		364	1219	364	1702
336	12258.6	344	48196.6		366	1285	366	1759
338	12958	347	78782.1		368	1329	368	1851
340	17861.6	350	150390		370	1431	370	1919
342	30940.1	353	352644		372	1531	372	1986
344	56781.1	356	683978		374	1609	374	2027
346	129235	359	1083850		376	1730	376	2020
348	261626	362	1401550		378	1769	378	2100
350	502052	365	1446080		380	1888	380	2056
352	845358	368	1316680		382	1914	382	2115
354	1322570	371	1128180		384	1985	384	2112
356	1879800	374	1020800		386	2141	386	2148
358	2534960	377	957817		388	2394	388	2147
360	3077140	380	897387		390	2573	390	2222
362	3514420	383	822811		392	2870	392	2207
364	3506730	386	729517		394	3225	394	2343
366	3381140	389	613950		396	3655	396	2652
368	3125960	392	529382		398	4592	398	3190
370	2811270	395	455064		400	4880	400	3260
372	2565630	398	408976		402	6064	402	4115
374	2349190	401	372859		404	8192	404	5509
376	2197950	404	340289		406	12141	406	7843
378	2128490	407	323709		408	20576	408	13146
380	2003260	410	338984		410	36528	410	21497
382	1892550	413	364334		412	56294	412	31175
384	1750830	416	345731		414	68276	414	36332
386	1596850	419	301552		416	66665	416	35949
388	1425070	422	282642		418	59108	418	32056
390	1264990	425	278397		420	51224	420	28644
392	1119240	428	283990		422	47373	422	27133
394	1001590	431	292003		424	48366	424	28260
396	913278	434	298972		426	52107	426	29558
398	840654	437	301464		428	55899	428	32326
400	781367	440	332136		430	61464	430	35421
402	734118	443	336411		432	66882	432	38184
404	674639	446	319738		434	72166	434	40769
406	646804	449	292546		436	75012	436	42487
408	645819	452	261903		438	79377	438	44969
410	652484	455	248149		440	85836	440	48288
412	678721	458	240493		442	91161	442	51271
414	697425	461	241288		444	90054	444	50411
416	633406	464	237364		446	84498	446	47489
418	593335	467	238120		448	75906	448	42809
420	542002	470	230386		450	66378	450	37317
422	531261	473	221363		452	56861	452	33076
424	510166	476	216882		454	51453	454	30204
426	515281	479	208280		456	48904	456	28537
428	510753	482	191977		458	47900	458	28392
430	508215	485	175004		460	48146	460	28388
432	534948	488	164449		462	49640	462	29369
434	542681	491	156528		464	51082	464	30066
436	534921	494	148175		466	53019	466	31131
438	560991	497	139765		468	53556	468	31460
440	570299	500	134996		470	54108	470	31280
442	583719	503	125085		472	53354	472	31328
444	593831	506	120657		474	53146	474	31032
446	566473	509	112843		476	52028	476	30791
448	521866	512	106885		478	50201	478	29621
450	482480	515	98167		480	47676	480	28489
452	474424	518	91654.2		482	44715	482	26690
454	436837	521	84608.4		484	41684	484	24761
456	445413	524	79491.5		486	38247	486	23344
458	433430	527	75007.9		488	36145	488	22002
460	426260	530	67426.6		490	34069	490	20956
462	427363	533	61817.7		492	32593	492	19514
464	430266	536	57692.1		494	30947	494	19004
466	415906	539	56015.8		496	29785	496	18098
468	420344	542	52061.6		498	28045	498	17340
470	415985	545	51712		500	26987	500	16892
472	383809	548	47268.8		502	25841	502	16189
474	390095	551	45507.3		504	24428	504	15386
476	373613	554	40592.8		506	23269	506	14329
478	367298	557	38688.9		508	21866	508	13805
480	345452	560	35943.1		510	20589	510	13032
482	324007	563	34023.1		512	19153	512	12197
484	325188	566	29966.4		514	17812	514	11443
486	299056	569	32042.2		516	16882	516	10666
488	286504	572	28376.5		518	15754	518	9907
490	271070	575	27405.8		520	14595	520	9324
492	261156	578	23323.4		522	13325	522	8558
494	259947	581	22449.7		524	12374	524	7932
496	245719	584	24296.8		526	11330	526	7513
498	239925	587	22543.9		528	10502	528	6910
500	232407	590	20388.2		530	9792	530	6361
502	226379	593	19547.4		532	9113	532	5902
504	213336	596	18841.3		534	8483	534	5498
506	210873	599	16846.3		536	7822	536	5342
508	195449	602	17052.6		538	7125	538	4799
510	193051	605	16701.5		540	6945	540	4688
512	186015	608	15264.7		542	6449	542	4343
514	169924	611	13765.9		544	6162	544	4077
516	168787	614	14119.6		546	5633	546	3894
518	155117	617	13934.8		548	5213	548	3591
520	146430	620	14200.9		550	4923	550	3285
522	141195	623	14937.6		552	4566	552	3015
524	132942	626	11670.3		554	4205	554	2866
526	125746	629	11470.4		556	3942	556	2686
528	123051	632	10988.8		558	3727	558	2570
530	118505	635	12175.2		560	3428	560	2311
532	113054	638	12297.7		562	3085	562	2187
534	109110	641	11249.2		564	2931	564	2074
536	103771	644	10719.6		566	2608	566	1786
538	96480.6	647	9340.19		568	2457	568	1811
540	95746.5	650	12117.9		570	2275	570	1698
542	87443.9	653	10205.4		572	2123	572	1562
544	87013.7	656	10490.6		574	1958	574	1364
546	83078.7	659	10775.4		576	1879	576	1304
548	85173.8	662	9404.98		578	1652	578	1254
550	81473.9	665	9454.7		580	1464	580	1144
552	75519.5	668	12394.3		582	1382	582	1112
554	68088.4	671	11140.7		584	1288	584	1049
556	73009	674	10081.4		586	1216	586	956
558	63570	677	11063.5		588	1197	588	931
560	58577.4	680	1818.77		590	1046	590	839
562	61531.8	683	2189.62		592	967	592	793
564	59059.8	686	1975.95		594	902	594	745
566	56051	689	2378.21		596	888	596	737
568	54588.3	692	1823.7		598	814	598	695
570	49302.2	695	1735.31		600	734	600	610
572	47546.2	698	1805.73		602	690	602	549
574	46550	701	1510.64		604	651	604	542
576	40915.2				606	585	606	505
578	38561.2				608	568	608	518
580	40480.2				610	474	610	415
582	38030.6				612	399	612	457
584	36263.3				614	438	614	362
586	31240.2				616	388	616	350
588	35532.9				618	358	618	349
590	34324.3				620	300	620	304
592	31800				622	260	622	308
594	36204.1				624	258	624	287
596	29473.4				626	221	626	255
598	30608.7				628	224	628	242
600	28049.4				630	193	630	223
602	29854.3				632	131	632	211
604	25285				634	152	634	176
606	27744.8				636	113	636	184
608	25106.7				638	108	638	161
610	21425.6				640	112	640	150
612	24766.2				642	74	642	156
614	25317.8				644	74	644	105
616	26637.8				646	64	646	133
618	22259				648	46	648	115
620	26119.6				650	50	650	103
622	22339.6				652	14	652	104
624	21729				654	11	654	94
626	21220.6				656	2	656	72
628	24248.1				658	-2	658	97
630	20473.1				660	-4	660	85
632	19500.2				662	8	662	79
634	23239.3				664	-11	664	68
636	21703.2				666	-11	666	96
638	25145.8				668	-17	668	83
640	18587.8				670	-34	670	63
642	19981.3				672	-10	672	64
644	21487.8				674	-44	674	56
646	19900.9				676	-33	676	39
648	20879.6				678	-34	678	69
650	16446.3				680	-123	680	0
652	19823.7				682	-127	682	-4
654	18499.8				684	-130	684	-3
656	18093.9				686	-134	686	4
658	20134.3				688	-139	688	1
660	21239.3				690	-137	690	-3
662	22989.5				692	-134	692	-6
664	14662.7				694	-140	694	-6
666	18848.2				696	-147	696	-3
668	18525				698	-146	698	-16
670	14784.6				700	-147	700	-9
672	18409.8				702	-144	702	-12
674	21748.9				704	-147	704	-11
676	24602.7				706	-151	706	-13
678	24844.2				708	-150	708	-19
680	5925.77				710	-149	710	-13
682	6598.79				712	-148	712	-22
684	6753				714	-148	714	-22
686	3955.63				716	-149	716	-21
688	5102.99				718	-151	718	-23
690	3158				720	-155	720	-19
692	1624.75				722	-153	722	-18
694	2788.69				724	-154	724	-23
696	2880.5				726	-157	726	-25
698	5351.26				728	-153	728	-23
700	4261.06				730	-152	730	-22
702	2506.46				732	-154	732	-27
704	3253.49				734	-153	734	-25
706	1328.96				736	-156	736	-21
708	1373.88				738	-154	738	-24
710	2823.57				740	-155	740	-26
712	3642.18				742	-155	742	-24
714	4483.13				744	-159	744	-24
716	1540.29				746	-159	746	-23
718	792.524				748	-155	748	-25
720	0				750	-159	750	-24
722	1676.06
724	0
726	2668.17
728	-913.561
730	0
732	0
734	3964.59
736	2031.6
738	0
740	-1080.34
742	3353.14
744	3444.5
746	-1181.51
748	1211.3
750	2499.87

## Sheet: Figure 2B
λex=299 nm λem=364 nm
R-PAMCOOCz2				S-PAMCOOCz2
Time (ns)	Intensity (counts)			Time (ns)	Intensity (counts)
0	2	t=12.9 ns		0	1	t=11.7 ns
0.04883	2			0.04883	2
0.09766	2			0.09766	0
0.14648	0			0.14648	3
0.19531	1			0.19531	2
0.24414	2			0.24414	3
0.29297	1			0.29297	2
0.3418	1			0.3418	0
0.39063	0			0.39063	0
0.43945	2			0.43945	1
0.48828	3			0.48828	0
0.53711	0			0.53711	1
0.58594	2			0.58594	0
0.63477	3			0.63477	0
0.68359	2			0.68359	2
0.73242	1			0.73242	1
0.78125	3			0.78125	1
0.83008	2			0.83008	2
0.87891	1			0.87891	1
0.92773	2			0.92773	4
0.97656	1			0.97656	0
1.02539	1			1.02539	2
1.07422	3			1.07422	0
1.12305	2			1.12305	0
1.17188	2			1.17188	0
1.2207	2			1.2207	2
1.26953	0			1.26953	5
1.31836	0			1.31836	1
1.36719	2			1.36719	1
1.41602	1			1.41602	2
1.46484	3			1.46484	1
1.51367	1			1.51367	1
1.5625	2			1.5625	0
1.61133	4			1.61133	0
1.66016	1			1.66016	2
1.70898	4			1.70898	2
1.75781	1			1.75781	0
1.80664	1			1.80664	0
1.85547	0			1.85547	0
1.9043	1			1.9043	3
1.95313	3			1.95313	2
2.00195	1			2.00195	1
2.05078	1			2.05078	0
2.09961	2			2.09961	0
2.14844	2			2.14844	0
2.19727	5			2.19727	1
2.24609	3			2.24609	1
2.29492	0			2.29492	2
2.34375	1			2.34375	0
2.39258	0			2.39258	1
2.44141	2			2.44141	0
2.49023	3			2.49023	1
2.53906	4			2.53906	1
2.58789	0			2.58789	0
2.63672	1			2.63672	1
2.68555	2			2.68555	1
2.73438	1			2.73438	1
2.7832	1			2.7832	1
2.83203	1			2.83203	5
2.88086	1			2.88086	2
2.92969	1			2.92969	0
2.97852	5			2.97852	1
3.02734	4			3.02734	0
3.07617	0			3.07617	1
3.125	1			3.125	0
3.17383	3			3.17383	1
3.22266	1			3.22266	1
3.27148	1			3.27148	6
3.32031	4			3.32031	4
3.36914	2			3.36914	1
3.41797	1			3.41797	2
3.4668	5			3.4668	0
3.51563	3			3.51563	0
3.56445	2			3.56445	0
3.61328	1			3.61328	1
3.66211	1			3.66211	0
3.71094	3			3.71094	2
3.75977	2			3.75977	0
3.80859	0			3.80859	3
3.85742	2			3.85742	1
3.90625	2			3.90625	0
3.95508	1			3.95508	0
4.00391	0			4.00391	0
4.05273	2			4.05273	2
4.10156	1			4.10156	2
4.15039	4			4.15039	2
4.19922	2			4.19922	0
4.24805	3			4.24805	1
4.29688	0			4.29688	3
4.3457	1			4.3457	3
4.39453	2			4.39453	3
4.44336	3			4.44336	0
4.49219	5			4.49219	1
4.54102	1			4.54102	0
4.58984	1			4.58984	1
4.63867	1			4.63867	5
4.6875	3			4.6875	2
4.73633	2			4.73633	1
4.78516	0			4.78516	1
4.83398	3			4.83398	1
4.88281	1			4.88281	1
4.93164	2			4.93164	1
4.98047	2			4.98047	0
5.0293	0			5.0293	2
5.07813	1			5.07813	1
5.12695	2			5.12695	0
5.17578	2			5.17578	0
5.22461	2			5.22461	3
5.27344	1			5.27344	2
5.32227	0			5.32227	1
5.37109	1			5.37109	0
5.41992	0			5.41992	0
5.46875	0			5.46875	4
5.51758	1			5.51758	1
5.56641	3			5.56641	1
5.61523	1			5.61523	0
5.66406	1			5.66406	1
5.71289	1			5.71289	2
5.76172	1			5.76172	1
5.81055	2			5.81055	1
5.85938	2			5.85938	1
5.9082	0			5.9082	2
5.95703	2			5.95703	1
6.00586	0			6.00586	5
6.05469	2			6.05469	1
6.10352	1			6.10352	0
6.15234	1			6.15234	2
6.20117	2			6.20117	1
6.25	1			6.25	0
6.29883	1			6.29883	3
6.34766	1			6.34766	2
6.39648	2			6.39648	1
6.44531	2			6.44531	1
6.49414	2			6.49414	5
6.54297	1			6.54297	3
6.5918	3			6.5918	1
6.64063	2			6.64063	2
6.68945	3			6.68945	1
6.73828	1			6.73828	1
6.78711	1			6.78711	4
6.83594	1			6.83594	2
6.88477	0			6.88477	2
6.93359	1			6.93359	2
6.98242	1			6.98242	1
7.03125	2			7.03125	1
7.08008	0			7.08008	0
7.12891	0			7.12891	1
7.17773	3			7.17773	2
7.22656	2			7.22656	3
7.27539	1			7.27539	3
7.32422	2			7.32422	2
7.37305	0			7.37305	2
7.42188	5			7.42188	1
7.4707	1			7.4707	2
7.51953	2			7.51953	1
7.56836	3			7.56836	1
7.61719	1			7.61719	0
7.66602	0			7.66602	2
7.71484	0			7.71484	0
7.76367	2			7.76367	3
7.8125	3			7.8125	2
7.86133	0			7.86133	2
7.91016	1			7.91016	2
7.95898	0			7.95898	4
8.00781	2			8.00781	0
8.05664	1			8.05664	2
8.10547	1			8.10547	0
8.1543	0			8.1543	1
8.20313	3			8.20313	0
8.25195	0			8.25195	1
8.30078	4			8.30078	3
8.34961	1			8.34961	2
8.39844	1			8.39844	0
8.44727	1			8.44727	0
8.49609	2			8.49609	0
8.54492	0			8.54492	3
8.59375	0			8.59375	1
8.64258	0			8.64258	2
8.69141	3			8.69141	0
8.74023	1			8.74023	2
8.78906	2			8.78906	2
8.83789	0			8.83789	5
8.88672	0			8.88672	2
8.93555	4			8.93555	1
8.98438	1			8.98438	2
9.0332	1			9.0332	1
9.08203	0			9.08203	2
9.13086	2			9.13086	1
9.17969	0			9.17969	0
9.22852	0			9.22852	0
9.27734	0			9.27734	1
9.32617	1			9.32617	0
9.375	0			9.375	2
9.42383	3			9.42383	1
9.47266	2			9.47266	2
9.52148	3			9.52148	2
9.57031	5			9.57031	2
9.61914	2			9.61914	0
9.66797	1			9.66797	0
9.7168	1			9.7168	1
9.76563	1			9.76563	3
9.81445	2			9.81445	0
9.86328	4			9.86328	1
9.91211	1			9.91211	1
9.96094	3			9.96094	1
10.0098	1			10.0098	1
10.0586	3			10.0586	0
10.1074	2			10.1074	3
10.1562	2			10.1562	1
10.2051	3			10.2051	0
10.2539	1			10.2539	3
10.3027	2			10.3027	1
10.3516	2			10.3516	3
10.4004	4			10.4004	3
10.4492	2			10.4492	1
10.498	1			10.498	4
10.5469	0			10.5469	4
10.5957	0			10.5957	0
10.6445	0			10.6445	1
10.6934	1			10.6934	0
10.7422	3			10.7422	1
10.791	1			10.791	3
10.8398	2			10.8398	1
10.8887	1			10.8887	1
10.9375	2			10.9375	1
10.9863	2			10.9863	2
11.0352	3			11.0352	0
11.084	2			11.084	3
11.1328	3			11.1328	1
11.1816	4			11.1816	0
11.2305	2			11.2305	1
11.2793	2			11.2793	2
11.3281	0			11.3281	2
11.377	1			11.377	0
11.4258	3			11.4258	2
11.4746	2			11.4746	0
11.5234	0			11.5234	1
11.5723	0			11.5723	2
11.6211	2			11.6211	1
11.6699	1			11.6699	3
11.7188	5			11.7188	0
11.7676	4			11.7676	5
11.8164	1			11.8164	2
11.8652	2			11.8652	1
11.9141	3			11.9141	3
11.9629	2			11.9629	1
12.0117	4			12.0117	1
12.0605	0			12.0605	2
12.1094	3			12.1094	4
12.1582	2			12.1582	3
12.207	1			12.207	4
12.2559	2			12.2559	4
12.3047	2			12.3047	2
12.3535	4			12.3535	2
12.4023	1			12.4023	1
12.4512	2			12.4512	4
12.5	7			12.5	5
12.5488	7			12.5488	5
12.5977	7			12.5977	7
12.6465	6			12.6465	6
12.6953	8			12.6953	10
12.7441	11			12.7441	17
12.793	12			12.793	15
12.8418	13			12.8418	24
12.8906	16			12.8906	32
12.9395	24			12.9395	39
12.9883	25			12.9883	27
13.0371	30			13.0371	34
13.0859	30			13.0859	50
13.1348	38			13.1348	63
13.1836	52			13.1836	87
13.2324	58			13.2324	99
13.2812	59			13.2812	108
13.3301	59			13.3301	110
13.3789	76			13.3789	134
13.4277	89			13.4277	175
13.4766	120			13.4766	165
13.5254	129			13.5254	233
13.5742	152			13.5742	261
13.623	149			13.623	305
13.6719	203			13.6719	308
13.7207	202			13.7207	358
13.7695	238			13.7695	376
13.8184	251			13.8184	379
13.8672	314			13.8672	436
13.916	348			13.916	464
13.9648	356			13.9648	502
14.0137	404			14.0137	539
14.0625	402			14.0625	554
14.1113	467			14.1113	642
14.1602	524			14.1602	686
14.209	540			14.209	634
14.2578	589			14.2578	763
14.3066	637			14.3066	775
14.3555	679			14.3555	753
14.4043	768			14.4043	812
14.4531	748			14.4531	837
14.502	766			14.502	855
14.5508	813			14.5508	872
14.5996	899			14.5996	926
14.6484	826			14.6484	924
14.6973	904			14.6973	928
14.7461	852			14.7461	944
14.7949	970			14.7949	950
14.8438	948			14.8438	992
14.8926	952			14.8926	988
14.9414	923			14.9414	964
14.9902	916			14.9902	970
15.0391	985			15.0391	977
15.0879	936			15.0879	989
15.1367	957			15.1367	955
15.1855	954			15.1855	952
15.2344	967			15.2344	931
15.2832	962			15.2832	941
15.332	957			15.332	949
15.3809	947			15.3809	898
15.4297	984			15.4297	959
15.4785	931			15.4785	968
15.5273	829			15.5273	948
15.5762	961			15.5762	980
15.625	947			15.625	934
15.6738	1000			15.6738	931
15.7227	917			15.7227	915
15.7715	939			15.7715	928
15.8203	940			15.8203	880
15.8691	912			15.8691	879
15.918	980			15.918	1000
15.9668	902			15.9668	904
16.0156	851			16.0156	892
16.0645	878			16.0645	880
16.1133	886			16.1133	868
16.1621	899			16.1621	868
16.2109	842			16.2109	791
16.2598	861			16.2598	830
16.3086	895			16.3086	843
16.3574	904			16.3574	813
16.4062	925			16.4062	845
16.4551	874			16.4551	848
16.5039	873			16.5039	764
16.5527	896			16.5527	826
16.6016	851			16.6016	843
16.6504	923			16.6504	776
16.6992	925			16.6992	811
16.748	845			16.748	823
16.7969	894			16.7969	797
16.8457	823			16.8457	788
16.8945	811			16.8945	813
16.9434	835			16.9434	833
16.9922	925			16.9922	749
17.041	833			17.041	813
17.0898	820			17.0898	761
17.1387	845			17.1387	766
17.1875	783			17.1875	765
17.2363	801			17.2363	780
17.2852	881			17.2852	752
17.334	831			17.334	727
17.3828	805			17.3828	772
17.4316	805			17.4316	714
17.4805	852			17.4805	768
17.5293	812			17.5293	681
17.5781	811			17.5781	747
17.627	756			17.627	730
17.6758	807			17.6758	698
17.7246	842			17.7246	710
17.7734	810			17.7734	731
17.8223	801			17.8223	675
17.8711	767			17.8711	695
17.9199	777			17.9199	677
17.9688	777			17.9688	659
18.0176	781			18.0176	724
18.0664	790			18.0664	713
18.1152	775			18.1152	685
18.1641	719			18.1641	722
18.2129	720			18.2129	684
18.2617	724			18.2617	695
18.3105	800			18.3105	664
18.3594	769			18.3594	714
18.4082	749			18.4082	663
18.457	750			18.457	703
18.5059	678			18.5059	655
18.5547	745			18.5547	631
18.6035	768			18.6035	691
18.6523	716			18.6523	648
18.7012	739			18.7012	643
18.75	702			18.75	589
18.7988	742			18.7988	646
18.8477	715			18.8477	663
18.8965	726			18.8965	660
18.9453	713			18.9453	604
18.9941	722			18.9941	674
19.043	743			19.043	600
19.0918	722			19.0918	596
19.1406	714			19.1406	651
19.1895	708			19.1895	630
19.2383	689			19.2383	610
19.2871	653			19.2871	586
19.3359	692			19.3359	593
19.3848	680			19.3848	644
19.4336	734			19.4336	639
19.4824	678			19.4824	612
19.5312	752			19.5312	612
19.5801	710			19.5801	620
19.6289	675			19.6289	597
19.6777	731			19.6777	578
19.7266	736			19.7266	583
19.7754	690			19.7754	642
19.8242	643			19.8242	611
19.873	694			19.873	566
19.9219	625			19.9219	526
19.9707	663			19.9707	575
20.0195	613			20.0195	605
20.0684	672			20.0684	546
20.1172	671			20.1172	539
20.166	688			20.166	570
20.2148	644			20.2148	611
20.2637	687			20.2637	584
20.3125	646			20.3125	559
20.3613	702			20.3613	590
20.4102	688			20.4102	544
20.459	661			20.459	600
20.5078	647			20.5078	580
20.5566	636			20.5566	594
20.6055	613			20.6055	562
20.6543	632			20.6543	565
20.7031	633			20.7031	541
20.752	613			20.752	544
20.8008	643			20.8008	582
20.8496	591			20.8496	539
20.8984	627			20.8984	576
20.9473	678			20.9473	502
20.9961	623			20.9961	476
21.0449	624			21.0449	596
21.0938	621			21.0938	540
21.1426	612			21.1426	535
21.1914	625			21.1914	526
21.2402	592			21.2402	528
21.2891	555			21.2891	578
21.3379	636			21.3379	519
21.3867	588			21.3867	473
21.4355	604			21.4355	495
21.4844	562			21.4844	509
21.5332	590			21.5332	502
21.582	599			21.582	519
21.6309	598			21.6309	486
21.6797	581			21.6797	477
21.7285	534			21.7285	511
21.7773	552			21.7773	504
21.8262	562			21.8262	495
21.875	568			21.875	488
21.9238	600			21.9238	442
21.9727	542			21.9727	506
22.0215	542			22.0215	471
22.0703	543			22.0703	473
22.1191	530			22.1191	477
22.168	579			22.168	479
22.2168	587			22.2168	487
22.2656	524			22.2656	488
22.3145	553			22.3145	471
22.3633	549			22.3633	424
22.4121	585			22.4121	454
22.4609	554			22.4609	475
22.5098	561			22.5098	448
22.5586	531			22.5586	482
22.6074	541			22.6074	435
22.6562	577			22.6562	446
22.7051	510			22.7051	475
22.7539	551			22.7539	470
22.8027	527			22.8027	435
22.8516	532			22.8516	407
22.9004	536			22.9004	432
22.9492	540			22.9492	422
22.998	501			22.998	419
23.0469	507			23.0469	428
23.0957	521			23.0957	451
23.1445	509			23.1445	435
23.1934	541			23.1934	429
23.2422	488			23.2422	408
23.291	543			23.291	478
23.3398	490			23.3398	394
23.3887	574			23.3887	420
23.4375	523			23.4375	414
23.4863	484			23.4863	420
23.5352	515			23.5352	406
23.584	466			23.584	406
23.6328	480			23.6328	407
23.6816	480			23.6816	400
23.7305	507			23.7305	394
23.7793	501			23.7793	397
23.8281	545			23.8281	436
23.877	464			23.877	444
23.9258	462			23.9258	410
23.9746	493			23.9746	422
24.0234	484			24.0234	406
24.0723	449			24.0723	410
24.1211	477			24.1211	416
24.1699	489			24.1699	406
24.2188	460			24.2188	397
24.2676	476			24.2676	409
24.3164	460			24.3164	372
24.3652	480			24.3652	396
24.4141	449			24.4141	397
24.4629	479			24.4629	366
24.5117	472			24.5117	362
24.5605	449			24.5605	393
24.6094	446			24.6094	376
24.6582	486			24.6582	396
24.707	467			24.707	368
24.7559	488			24.7559	355
24.8047	441			24.8047	405
24.8535	447			24.8535	353
24.9023	449			24.9023	335
24.9512	464			24.9512	386
25	476			25	374
25.0488	461			25.0488	353
25.0977	459			25.0977	383
25.1465	466			25.1465	382
25.1953	446			25.1953	348
25.2441	443			25.2441	364
25.293	472			25.293	367
25.3418	423			25.3418	396
25.3906	455			25.3906	347
25.4395	443			25.4395	334
25.4883	424			25.4883	360
25.5371	405			25.5371	383
25.5859	417			25.5859	375
25.6348	452			25.6348	358
25.6836	435			25.6836	359
25.7324	399			25.7324	353
25.7812	424			25.7812	339
25.8301	426			25.8301	338
25.8789	394			25.8789	342
25.9277	471			25.9277	353
25.9766	396			25.9766	355
26.0254	412			26.0254	367
26.0742	390			26.0742	327
26.123	398			26.123	318
26.1719	401			26.1719	352
26.2207	430			26.2207	326
26.2695	392			26.2695	335
26.3184	391			26.3184	375
26.3672	411			26.3672	364
26.416	390			26.416	346
26.4648	416			26.4648	348
26.5137	410			26.5137	315
26.5625	423			26.5625	313
26.6113	396			26.6113	280
26.6602	430			26.6602	329
26.709	429			26.709	337
26.7578	396			26.7578	289
26.8066	398			26.8066	315
26.8555	378			26.8555	316
26.9043	382			26.9043	361
26.9531	393			26.9531	299
27.002	407			27.002	334
27.0508	355			27.0508	314
27.0996	379			27.0996	305
27.1484	388			27.1484	304
27.1973	382			27.1973	295
27.2461	400			27.2461	304
27.2949	373			27.2949	292
27.3438	382			27.3438	298
27.3926	367			27.3926	321
27.4414	399			27.4414	273
27.4902	372			27.4902	301
27.5391	377			27.5391	325
27.5879	362			27.5879	284
27.6367	360			27.6367	310
27.6855	395			27.6855	331
27.7344	372			27.7344	283
27.7832	334			27.7832	287
27.832	369			27.832	301
27.8809	348			27.8809	264
27.9297	353			27.9297	272
27.9785	361			27.9785	300
28.0273	374			28.0273	279
28.0762	340			28.0762	299
28.125	323			28.125	273
28.1738	351			28.1738	256
28.2227	328			28.2227	283
28.2715	345			28.2715	263
28.3203	354			28.3203	279
28.3691	338			28.3691	274
28.418	365			28.418	265
28.4668	375			28.4668	277
28.5156	364			28.5156	273
28.5645	333			28.5645	296
28.6133	312			28.6133	292
28.6621	345			28.6621	259
28.7109	310			28.7109	244
28.7598	322			28.7598	264
28.8086	321			28.8086	263
28.8574	334			28.8574	253
28.9062	322			28.9062	286
28.9551	309			28.9551	285
29.0039	312			29.0039	306
29.0527	299			29.0527	283
29.1016	336			29.1016	280
29.1504	321			29.1504	274
29.1992	344			29.1992	248
29.248	318			29.248	248
29.2969	317			29.2969	228
29.3457	331			29.3457	259
29.3945	285			29.3945	239
29.4434	303			29.4434	244
29.4922	290			29.4922	260
29.541	308			29.541	250
29.5898	318			29.5898	251
29.6387	286			29.6387	246
29.6875	276			29.6875	262
29.7363	304			29.7363	265
29.7852	326			29.7852	250
29.834	301			29.834	249
29.8828	336			29.8828	254
29.9316	310			29.9316	243
29.9805	309			29.9805	261
30.0293	300			30.0293	241
30.0781	303			30.0781	251
30.127	307			30.127	227
30.1758	301			30.1758	218
30.2246	295			30.2246	251
30.2734	287			30.2734	244
30.3223	283			30.3223	245
30.3711	306			30.3711	230
30.4199	272			30.4199	247
30.4688	294			30.4688	226
30.5176	282			30.5176	239
30.5664	260			30.5664	240
30.6152	282			30.6152	213
30.6641	299			30.6641	235
30.7129	285			30.7129	221
30.7617	291			30.7617	215
30.8105	271			30.8105	217
30.8594	291			30.8594	239
30.9082	290			30.9082	220
30.957	268			30.957	220
31.0059	289			31.0059	214
31.0547	283			31.0547	212
31.1035	284			31.1035	246
31.1523	287			31.1523	242
31.2012	282			31.2012	230
31.25	266			31.25	241
31.2988	281			31.2988	210
31.3477	317			31.3477	216
31.3965	278			31.3965	249
31.4453	265			31.4453	209
31.4941	263			31.4941	214
31.543	261			31.543	235
31.5918	261			31.5918	193
31.6406	262			31.6406	220
31.6895	274			31.6895	218
31.7383	257			31.7383	208
31.7871	269			31.7871	199
31.8359	243			31.8359	224
31.8848	255			31.8848	202
31.9336	246			31.9336	204
31.9824	264			31.9824	201
32.0312	251			32.0312	194
32.0801	263			32.0801	190
32.1289	281			32.1289	199
32.1777	259			32.1777	212
32.2266	233			32.2266	212
32.2754	240			32.2754	220
32.3242	260			32.3242	197
32.373	236			32.373	192
32.4219	270			32.4219	219
32.4707	215			32.4707	205
32.5195	255			32.5195	223
32.5684	276			32.5684	207
32.6172	243			32.6172	174
32.666	284			32.666	199
32.7148	249			32.7148	189
32.7637	232			32.7637	194
32.8125	252			32.8125	203
32.8613	216			32.8613	187
32.9102	231			32.9102	180
32.959	253			32.959	212
33.0078	229			33.0078	206
33.0566	289			33.0566	203
33.1055	277			33.1055	185
33.1543	207			33.1543	185
33.2031	235			33.2031	187
33.252	226			33.252	184
33.3008	227			33.3008	174
33.3496	253			33.3496	164
33.3984	222			33.3984	190
33.4473	255			33.4473	190
33.4961	276			33.4961	178
33.5449	239			33.5449	171
33.5938	211			33.5938	163
33.6426	218			33.6426	187
33.6914	209			33.6914	172
33.7402	237			33.7402	185
33.7891	242			33.7891	203
33.8379	225			33.8379	201
33.8867	218			33.8867	186
33.9355	246			33.9355	194
33.9844	252			33.9844	164
34.0332	238			34.0332	166
34.082	210			34.082	201
34.1309	220			34.1309	179
34.1797	223			34.1797	193
34.2285	223			34.2285	157
34.2773	228			34.2773	176
34.3262	222			34.3262	145
34.375	207			34.375	170
34.4238	212			34.4238	178
34.4727	216			34.4727	171
34.5215	263			34.5215	165
34.5703	239			34.5703	154
34.6191	194			34.6191	155
34.668	220			34.668	166
34.7168	199			34.7168	172
34.7656	203			34.7656	172
34.8145	206			34.8145	152
34.8633	198			34.8633	136
34.9121	207			34.9121	157
34.9609	219			34.9609	155
35.0098	207			35.0098	149
35.0586	231			35.0586	142
35.1074	223			35.1074	180
35.1562	243			35.1562	153
35.2051	246			35.2051	162
35.2539	202			35.2539	161
35.3027	193			35.3027	191
35.3516	202			35.3516	148
35.4004	174			35.4004	149
35.4492	209			35.4492	157
35.498	230			35.498	168
35.5469	190			35.5469	132
35.5957	186			35.5957	155
35.6445	173			35.6445	140
35.6934	185			35.6934	144
35.7422	219			35.7422	148
35.791	172			35.791	163
35.8398	205			35.8398	164
35.8887	190			35.8887	154
35.9375	191			35.9375	148
35.9863	183			35.9863	158
36.0352	205			36.0352	152
36.084	206			36.084	146
36.1328	180			36.1328	151
36.1816	174			36.1816	144
36.2305	189			36.2305	155
36.2793	177			36.2793	144
36.3281	177			36.3281	153
36.377	193			36.377	134
36.4258	201			36.4258	134
36.4746	204			36.4746	137
36.5234	181			36.5234	162
36.5723	187			36.5723	155
36.6211	211			36.6211	139
36.6699	187			36.6699	127
36.7188	183			36.7188	110
36.7676	194			36.7676	130
36.8164	186			36.8164	135
36.8652	188			36.8652	145
36.9141	158			36.9141	134
36.9629	194			36.9629	169
37.0117	184			37.0117	134
37.0605	172			37.0605	125
37.1094	171			37.1094	110
37.1582	186			37.1582	141
37.207	181			37.207	113
37.2559	197			37.2559	135
37.3047	176			37.3047	119
37.3535	182			37.3535	148
37.4023	169			37.4023	132
37.4512	171			37.4512	139
37.5	157			37.5	123
37.5488	165			37.5488	133
37.5977	175			37.5977	135
37.6465	189			37.6465	118
37.6953	167			37.6953	141
37.7441	168			37.7441	122
37.793	171			37.793	138
37.8418	168			37.8418	131
37.8906	172			37.8906	134
37.9395	156			37.9395	124
37.9883	178			37.9883	128
38.0371	162			38.0371	116
38.0859	152			38.0859	111
38.1348	144			38.1348	148
38.1836	150			38.1836	136
38.2324	147			38.2324	108
38.2812	190			38.2812	132
38.3301	164			38.3301	137
38.3789	165			38.3789	127
38.4277	165			38.4277	127
38.4766	189			38.4766	127
38.5254	175			38.5254	122
38.5742	147			38.5742	129
38.623	161			38.623	125
38.6719	138			38.6719	125
38.7207	151			38.7207	124
38.7695	166			38.7695	120
38.8184	168			38.8184	111
38.8672	147			38.8672	108
38.916	172			38.916	101
38.9648	174			38.9648	113
39.0137	162			39.0137	108
39.0625	159			39.0625	114
39.1113	152			39.1113	106
39.1602	129			39.1602	125
39.209	139			39.209	116
39.2578	156			39.2578	122
39.3066	151			39.3066	119
39.3555	152			39.3555	116
39.4043	135			39.4043	127
39.4531	135			39.4531	112
39.502	173			39.502	107
39.5508	133			39.5508	112
39.5996	152			39.5996	101
39.6484	159			39.6484	105
39.6973	155			39.6973	108
39.7461	124			39.7461	117
39.7949	155			39.7949	105
39.8438	141			39.8438	90
39.8926	156			39.8926	103
39.9414	150			39.9414	126
39.9902	130			39.9902	115
40.0391	142			40.0391	93
40.0879	143			40.0879	103
40.1367	134			40.1367	120
40.1855	149			40.1855	115
40.2344	145			40.2344	102
40.2832	132			40.2832	95
40.332	155			40.332	100
40.3809	126			40.3809	99
40.4297	149			40.4297	83
40.4785	138			40.4785	75
40.5273	131			40.5273	106
40.5762	128			40.5762	115
40.625	148			40.625	90
40.6738	126			40.6738	110
40.7227	120			40.7227	116
40.7715	135			40.7715	106
40.8203	123			40.8203	108
40.8691	135			40.8691	97
40.918	133			40.918	109
40.9668	143			40.9668	94
41.0156	107			41.0156	116
41.0645	120			41.0645	93
41.1133	129			41.1133	111
41.1621	109			41.1621	77
41.2109	126			41.2109	86
41.2598	137			41.2598	89
41.3086	139			41.3086	104
41.3574	117			41.3574	87
41.4062	119			41.4062	102
41.4551	113			41.4551	79
41.5039	113			41.5039	105
41.5527	114			41.5527	91
41.6016	112			41.6016	108
41.6504	119			41.6504	88
41.6992	114			41.6992	105
41.748	111			41.748	79
41.7969	139			41.7969	107
41.8457	120			41.8457	106
41.8945	132			41.8945	113
41.9434	128			41.9434	93
41.9922	111			41.9922	100
42.041	103			42.041	103
42.0898	116			42.0898	99
42.1387	129			42.1387	94
42.1875	130			42.1875	92
42.2363	112			42.2363	87
42.2852	116			42.2852	84
42.334	122			42.334	105
42.3828	119			42.3828	103
42.4316	112			42.4316	92
42.4805	134			42.4805	96
42.5293	140			42.5293	102
42.5781	108			42.5781	98
42.627	112			42.627	80
42.6758	125			42.6758	102
42.7246	119			42.7246	99
42.7734	112			42.7734	89
42.8223	145			42.8223	84
42.8711	118			42.8711	81
42.9199	125			42.9199	78
42.9688	101			42.9688	78
43.0176	97			43.0176	98
43.0664	101			43.0664	69
43.1152	98			43.1152	82
43.1641	111			43.1641	86
43.2129	133			43.2129	90
43.2617	99			43.2617	81
43.3105	132			43.3105	67
43.3594	120			43.3594	81
43.4082	97			43.4082	80
43.457	107			43.457	93
43.5059	101			43.5059	73
43.5547	109			43.5547	83
43.6035	119			43.6035	95
43.6523	111			43.6523	97
43.7012	115			43.7012	88
43.75	97			43.75	87
43.7988	109			43.7988	83
43.8477	111			43.8477	78
43.8965	93			43.8965	87
43.9453	104			43.9453	73
43.9941	109			43.9941	76
44.043	106			44.043	86
44.0918	82			44.0918	78
44.1406	108			44.1406	78
44.1895	116			44.1895	72
44.2383	125			44.2383	69
44.2871	109			44.2871	74
44.3359	90			44.3359	63
44.3848	108			44.3848	74
44.4336	105			44.4336	80
44.4824	96			44.4824	96
44.5312	114			44.5312	65
44.5801	86			44.5801	77
44.6289	91			44.6289	68
44.6777	87			44.6777	86
44.7266	84			44.7266	79
44.7754	104			44.7754	76
44.8242	123			44.8242	66
44.873	93			44.873	72
44.9219	85			44.9219	65
44.9707	89			44.9707	68
45.0195	100			45.0195	78
45.0684	93			45.0684	72
45.1172	100			45.1172	71
45.166	89			45.166	77
45.2148	114			45.2148	75
45.2637	94			45.2637	59
45.3125	101			45.3125	83
45.3613	106			45.3613	71
45.4102	98			45.4102	75
45.459	86			45.459	68
45.5078	82			45.5078	59
45.5566	109			45.5566	66
45.6055	95			45.6055	60
45.6543	87			45.6543	73
45.7031	88			45.7031	58
45.752	93			45.752	76
45.8008	95			45.8008	54
45.8496	86			45.8496	64
45.8984	92			45.8984	66
45.9473	87			45.9473	59
45.9961	87			45.9961	68
46.0449	98			46.0449	67
46.0938	88			46.0938	64
46.1426	99			46.1426	66
46.1914	86			46.1914	72
46.2402	74			46.2402	61
46.2891	95			46.2891	73
46.3379	85			46.3379	68
46.3867	83			46.3867	61
46.4355	77			46.4355	68
46.4844	101			46.4844	76
46.5332	92			46.5332	65
46.582	104			46.582	53
46.6309	72			46.6309	56
46.6797	88			46.6797	65
46.7285	75			46.7285	55
46.7773	92			46.7773	65
46.8262	92			46.8262	45
46.875	84			46.875	60
46.9238	69			46.9238	59
46.9727	100			46.9727	58
47.0215	81			47.0215	55
47.0703	82			47.0703	62
47.1191	82			47.1191	49
47.168	103			47.168	65
47.2168	98			47.2168	58
47.2656	99			47.2656	52
47.3145	89			47.3145	57
47.3633	78			47.3633	66
47.4121	83			47.4121	42
47.4609	86			47.4609	61
47.5098	72			47.5098	49
47.5586	78			47.5586	65
47.6074	96			47.6074	80
47.6562	79			47.6562	66
47.7051	81			47.7051	57
47.7539	70			47.7539	54
47.8027	82			47.8027	45
47.8516	80			47.8516	48
47.9004	77			47.9004	55
47.9492	79			47.9492	57
47.998	100			47.998	53
48.0469	86			48.0469	45
48.0957	84			48.0957	50
48.1445	85			48.1445	50
48.1934	66			48.1934	59
48.2422	92			48.2422	58
48.291	68			48.291	59
48.3398	58			48.3398	47
48.3887	91			48.3887	60
48.4375	68			48.4375	48
48.4863	67			48.4863	56
48.5352	68			48.5352	58
48.584	85			48.584	58
48.6328	81			48.6328	48
48.6816	84			48.6816	53
48.7305	57			48.7305	42
48.7793	59			48.7793	38
48.8281	73			48.8281	53
48.877	77			48.877	52
48.9258	66			48.9258	53
48.9746	65			48.9746	48
49.0234	83			49.0234	52
49.0723	70			49.0723	59
49.1211	62			49.1211	48
49.1699	75			49.1699	58
49.2188	59			49.2188	53
49.2676	89			49.2676	43
49.3164	59			49.3164	43
49.3652	71			49.3652	43
49.4141	64			49.4141	43
49.4629	73			49.4629	49
49.5117	81			49.5117	51
49.5605	69			49.5605	55
49.6094	68			49.6094	58
49.6582	66			49.6582	59
49.707	66			49.707	48
49.7559	67			49.7559	52
49.8047	73			49.8047	53
49.8535	73			49.8535	52
49.9023	74			49.9023	52
49.9512	60			49.9512	53
50	69			50	62
50.0488	76			50.0488	42
50.0977	72			50.0977	39
50.1465	53			50.1465	50
50.1953	58			50.1953	44
50.2441	74			50.2441	45
50.293	69			50.293	39
50.3418	70			50.3418	51
50.3906	58			50.3906	65
50.4395	74			50.4395	38
50.4883	46			50.4883	58
50.5371	70			50.5371	41
50.5859	63			50.5859	45
50.6348	53			50.6348	52
50.6836	78			50.6836	49
50.7324	60			50.7324	49
50.7812	61			50.7812	64
50.8301	48			50.8301	43
50.8789	74			50.8789	43
50.9277	69			50.9277	37
50.9766	63			50.9766	37
51.0254	36			51.0254	41
51.0742	66			51.0742	35
51.123	67			51.123	45
51.1719	60			51.1719	54
51.2207	56			51.2207	33
51.2695	49			51.2695	38
51.3184	79			51.3184	33
51.3672	63			51.3672	42
51.416	55			51.416	37
51.4648	61			51.4648	31
51.5137	59			51.5137	43
51.5625	49			51.5625	52
51.6113	59			51.6113	46
51.6602	63			51.6602	38
51.709	53			51.709	42
51.7578	54			51.7578	28
51.8066	52			51.8066	33
51.8555	78			51.8555	32
51.9043	65			51.9043	35
51.9531	63			51.9531	42
52.002	56			52.002	30
52.0508	56			52.0508	35
52.0996	57			52.0996	41
52.1484	59			52.1484	37
52.1973	64			52.1973	38
52.2461	60			52.2461	40
52.2949	62			52.2949	44
52.3438	53			52.3438	44
52.3926	58			52.3926	36
52.4414	59			52.4414	48
52.4902	60			52.4902	41
52.5391	68			52.5391	46
52.5879	53			52.5879	35
52.6367	58			52.6367	38
52.6855	59			52.6855	44
52.7344	49			52.7344	25
52.7832	51			52.7832	38
52.832	46			52.832	40
52.8809	51			52.8809	41
52.9297	49			52.9297	36
52.9785	48			52.9785	33
53.0273	54			53.0273	34
53.0762	49			53.0762	40
53.125	63			53.125	36
53.1738	40			53.1738	38
53.2227	60			53.2227	43
53.2715	67			53.2715	35
53.3203	45			53.3203	40
53.3691	55			53.3691	33
53.418	57			53.418	37
53.4668	41			53.4668	26
53.5156	54			53.5156	33
53.5645	60			53.5645	31
53.6133	40			53.6133	39
53.6621	48			53.6621	39
53.7109	56			53.7109	38
53.7598	43			53.7598	38
53.8086	50			53.8086	30
53.8574	43			53.8574	27
53.9062	47			53.9062	27
53.9551	53			53.9551	30
54.0039	55			54.0039	24
54.0527	49			54.0527	40
54.1016	56			54.1016	35
54.1504	42			54.1504	28
54.1992	48			54.1992	29
54.248	41			54.248	22
54.2969	54			54.2969	28
54.3457	57			54.3457	39
54.3945	54			54.3945	43
54.4434	48			54.4434	35
54.4922	42			54.4922	48
54.541	47			54.541	29
54.5898	52			54.5898	35
54.6387	49			54.6387	37
54.6875	40			54.6875	37
54.7363	55			54.7363	36
54.7852	49			54.7852	32
54.834	53			54.834	36
54.8828	54			54.8828	34
54.9316	57			54.9316	34
54.9805	52			54.9805	29
55.0293	40			55.0293	36
55.0781	40			55.0781	26
55.127	47			55.127	29
55.1758	45			55.1758	31
55.2246	45			55.2246	31
55.2734	43			55.2734	25
55.3223	46			55.3223	32
55.3711	51			55.3711	27
55.4199	36			55.4199	26
55.4688	49			55.4688	35
55.5176	53			55.5176	35
55.5664	36			55.5664	21
55.6152	57			55.6152	22
55.6641	42			55.6641	34
55.7129	36			55.7129	35
55.7617	42			55.7617	33
55.8105	40			55.8105	34
55.8594	36			55.8594	31
55.9082	45			55.9082	25
55.957	28			55.957	28
56.0059	48			56.0059	27
56.0547	45			56.0547	36
56.1035	41			56.1035	18
56.1523	38			56.1523	29
56.2012	48			56.2012	23
56.25	29			56.25	26
56.2988	55			56.2988	32
56.3477	46			56.3477	43
56.3965	44			56.3965	20
56.4453	47			56.4453	31
56.4941	33			56.4941	26
56.543	51			56.543	28
56.5918	36			56.5918	25
56.6406	39			56.6406	34
56.6895	36			56.6895	32
56.7383	32			56.7383	35
56.7871	39			56.7871	20
56.8359	40			56.8359	33
56.8848	36			56.8848	24
56.9336	31			56.9336	31
56.9824	42			56.9824	35
57.0312	40			57.0312	24
57.0801	37			57.0801	25
57.1289	53			57.1289	38
57.1777	49			57.1777	28
57.2266	34			57.2266	29
57.2754	44			57.2754	29
57.3242	36			57.3242	28
57.373	38			57.373	31
57.4219	40			57.4219	26
57.4707	37			57.4707	22
57.5195	33			57.5195	28
57.5684	48			57.5684	24
57.6172	43			57.6172	23
57.666	47			57.666	22
57.7148	36			57.7148	20
57.7637	29			57.7637	31
57.8125	41			57.8125	33
57.8613	42			57.8613	17
57.9102	31			57.9102	29
57.959	28			57.959	25
58.0078	32			58.0078	18
58.0566	46			58.0566	33
58.1055	37			58.1055	26
58.1543	22			58.1543	28
58.2031	28			58.2031	34
58.252	50			58.252	30
58.3008	30			58.3008	25
58.3496	28			58.3496	30
58.3984	29			58.3984	29
58.4473	25			58.4473	24
58.4961	32			58.4961	28
58.5449	38			58.5449	29
58.5938	40			58.5938	35
58.6426	35			58.6426	32
58.6914	41			58.6914	22
58.7402	41			58.7402	17
58.7891	28			58.7891	29
58.8379	33			58.8379	24
58.8867	33			58.8867	17
58.9355	42			58.9355	29
58.9844	28			58.9844	26
59.0332	36			59.0332	20
59.082	38			59.082	27
59.1309	30			59.1309	22
59.1797	34			59.1797	15
59.2285	33			59.2285	19
59.2773	36			59.2773	22
59.3262	23			59.3262	28
59.375	30			59.375	10
59.4238	30			59.4238	21
59.4727	30			59.4727	19
59.5215	27			59.5215	23
59.5703	31			59.5703	21
59.6191	33			59.6191	25
59.668	39			59.668	20
59.7168	29			59.7168	24
59.7656	43			59.7656	23
59.8145	40			59.8145	19
59.8633	34			59.8633	25
59.9121	36			59.9121	29
59.9609	24			59.9609	29
60.0098	35			60.0098	27
60.0586	32			60.0586	24
60.1074	27			60.1074	20
60.1562	34			60.1562	20
60.2051	31			60.2051	25
60.2539	30			60.2539	18
60.3027	31			60.3027	18
60.3516	23			60.3516	24
60.4004	38			60.4004	24
60.4492	19			60.4492	22
60.498	26			60.498	16
60.5469	30			60.5469	20
60.5957	23			60.5957	32
60.6445	31			60.6445	24
60.6934	22			60.6934	22
60.7422	30			60.7422	16
60.791	30			60.791	16
60.8398	25			60.8398	17
60.8887	37			60.8887	19
60.9375	31			60.9375	25
60.9863	29			60.9863	11
61.0352	25			61.0352	21
61.084	36			61.084	22
61.1328	31			61.1328	21
61.1816	28			61.1816	18
61.2305	28			61.2305	21
61.2793	25			61.2793	10
61.3281	25			61.3281	20
61.377	30			61.377	21
61.4258	26			61.4258	18
61.4746	23			61.4746	18
61.5234	25			61.5234	22
61.5723	35			61.5723	25
61.6211	24			61.6211	14
61.6699	33			61.6699	21
61.7188	30			61.7188	23
61.7676	31			61.7676	20
61.8164	34			61.8164	19
61.8652	31			61.8652	17
61.9141	26			61.9141	16
61.9629	26			61.9629	20
62.0117	34			62.0117	32
62.0605	28			62.0605	26
62.1094	33			62.1094	24
62.1582	25			62.1582	17
62.207	32			62.207	20
62.2559	19			62.2559	21
62.3047	25			62.3047	12
62.3535	32			62.3535	20
62.4023	22			62.4023	21
62.4512	25			62.4512	21
62.5	27			62.5	14
62.5488	23			62.5488	18
62.5977	27			62.5977	12
62.6465	22			62.6465	13
62.6953	13			62.6953	18
62.7441	33			62.7441	20
62.793	19			62.793	17
62.8418	30			62.8418	24
62.8906	22			62.8906	15
62.9395	30			62.9395	11
62.9883	15			62.9883	15
63.0371	18			63.0371	12
63.0859	28			63.0859	10
63.1348	26			63.1348	12
63.1836	26			63.1836	24
63.2324	22			63.2324	19
63.2812	27			63.2812	21
63.3301	21			63.3301	23
63.3789	23			63.3789	6
63.4277	30			63.4277	24
63.4766	24			63.4766	10
63.5254	23			63.5254	14
63.5742	20			63.5742	18
63.623	17			63.623	20
63.6719	25			63.6719	19
63.7207	17			63.7207	19
63.7695	21			63.7695	19
63.8184	28			63.8184	18
63.8672	29			63.8672	19
63.916	19			63.916	12
63.9648	28			63.9648	27
64.0137	24			64.0137	16
64.0625	24			64.0625	12
64.1113	24			64.1113	10
64.1602	20			64.1602	13
64.209	27			64.209	19
64.2578	18			64.2578	15
64.3066	34			64.3066	18
64.3555	30			64.3555	11
64.4043	27			64.4043	11
64.4531	25			64.4531	15
64.5019	22			64.5019	14
64.5508	26			64.5508	19
64.5996	28			64.5996	14
64.6484	26			64.6484	12
64.6973	21			64.6973	24
64.7461	25			64.7461	23
64.7949	18			64.7949	12
64.8438	23			64.8438	9
64.8926	27			64.8926	8
64.9414	24			64.9414	15
64.9902	19			64.9902	20
65.0391	18			65.0391	16
65.0879	30			65.0879	13
65.1367	20			65.1367	22
65.1856	18			65.1856	16
65.2344	15			65.2344	12
65.2832	20			65.2832	14
65.332	21			65.332	11
65.3809	16			65.3809	17
65.4297	35			65.4297	15
65.4785	23			65.4785	25
65.5273	21			65.5273	15
65.5762	24			65.5762	14
65.625	19			65.625	8
65.6738	14			65.6738	12
65.7227	30			65.7227	11
65.7715	30			65.7715	18
65.8203	19			65.8203	9
65.8691	15			65.8691	12
65.918	19			65.918	17
65.9668	16			65.9668	11
66.0156	19			66.0156	17
66.0644	25			66.0644	19
66.1133	25			66.1133	15
66.1621	28			66.1621	4
66.2109	29			66.2109	14
66.2598	23			66.2598	7
66.3086	19			66.3086	7
66.3574	20			66.3574	19
66.4062	12			66.4062	22
66.4551	13			66.4551	18
66.5039	24			66.5039	9
66.5527	22			66.5527	9
66.6016	16			66.6016	11
66.6504	12			66.6504	8
66.6992	22			66.6992	14
66.7481	24			66.7481	16
66.7969	20			66.7969	10
66.8457	17			66.8457	15
66.8945	29			66.8945	7
66.9434	19			66.9434	8
66.9922	19			66.9922	9
67.041	25			67.041	12
67.0898	20			67.0898	15
67.1387	25			67.1387	8
67.1875	24			67.1875	13
67.2363	10			67.2363	11
67.2852	22			67.2852	8
67.334	24			67.334	8
67.3828	16			67.3828	13
67.4316	20			67.4316	8
67.4805	19			67.4805	11
67.5293	21			67.5293	11
67.5781	14			67.5781	15
67.6269	21			67.6269	14
67.6758	16			67.6758	19
67.7246	20			67.7246	14
67.7734	24			67.7734	18
67.8223	15			67.8223	15
67.8711	15			67.8711	9
67.9199	14			67.9199	6
67.9688	13			67.9688	13
68.0176	16			68.0176	10
68.0664	25			68.0664	11
68.1152	14			68.1152	10
68.1641	19			68.1641	16
68.2129	21			68.2129	14
68.2617	13			68.2617	11
68.3106	22			68.3106	11
68.3594	17			68.3594	13
68.4082	18			68.4082	12
68.457	22			68.457	15
68.5059	23			68.5059	21
68.5547	17			68.5547	7
68.6035	16			68.6035	9
68.6523	16			68.6523	13
68.7012	21			68.7012	8
68.75	26			68.75	10
68.7988	16			68.7988	7
68.8477	15			68.8477	13
68.8965	13			68.8965	10
68.9453	13			68.9453	11
68.9941	13			68.9941	8
69.043	20			69.043	6
69.0918	16			69.0918	17
69.1406	17			69.1406	14
69.1894	16			69.1894	6
69.2383	12			69.2383	17
69.2871	19			69.2871	6
69.3359	21			69.3359	7
69.3848	15			69.3848	10
69.4336	17			69.4336	9
69.4824	14			69.4824	15
69.5312	24			69.5312	13
69.5801	20			69.5801	8
69.6289	15			69.6289	7
69.6777	17			69.6777	8
69.7266	13			69.7266	11
69.7754	15			69.7754	11
69.8242	17			69.8242	15
69.8731	12			69.8731	8
69.9219	15			69.9219	9
69.9707	13			69.9707	9
70.0195	12			70.0195	15
70.0684	14			70.0684	15
70.1172	17			70.1172	7
70.166	18			70.166	5
70.2148	16			70.2148	7
70.2637	16			70.2637	15
70.3125	14			70.3125	3
70.3613	12			70.3613	15
70.4102	13			70.4102	6
70.459	16			70.459	5
70.5078	13			70.5078	5
70.5566	20			70.5566	12
70.6055	22			70.6055	9
70.6543	15			70.6543	12
70.7031	12			70.7031	7
70.7519	10			70.7519	8
70.8008	11			70.8008	13
70.8496	15			70.8496	14
70.8984	7			70.8984	8
70.9473	16			70.9473	10
70.9961	9			70.9961	9
71.0449	17			71.0449	6
71.0938	9			71.0938	11
71.1426	13			71.1426	6
71.1914	16			71.1914	14
71.2402	8			71.2402	8
71.2891	16			71.2891	11
71.3379	17			71.3379	7
71.3867	8			71.3867	9
71.4356	19			71.4356	11
71.4844	16			71.4844	7
71.5332	14			71.5332	9
71.582	12			71.582	6
71.6309	26			71.6309	13
71.6797	15			71.6797	6
71.7285	15			71.7285	4
71.7773	16			71.7773	9
71.8262	18			71.8262	10
71.875	13			71.875	9
71.9238	17			71.9238	3
71.9727	17			71.9727	9
72.0215	16			72.0215	15
72.0703	13			72.0703	10
72.1191	12			72.1191	10
72.168	16			72.168	7
72.2168	16			72.2168	12
72.2656	12			72.2656	8
72.3144	18			72.3144	6
72.3633	12			72.3633	6
72.4121	18			72.4121	9
72.4609	10			72.4609	10
72.5098	17			72.5098	6
72.5586	16			72.5586	16
72.6074	16			72.6074	10
72.6562	9			72.6562	11
72.7051	17			72.7051	5
72.7539	12			72.7539	10
72.8027	10			72.8027	4
72.8516	16			72.8516	11
72.9004	16			72.9004	13
72.9492	17			72.9492	9
72.9981	8			72.9981	8
73.0469	16			73.0469	10
73.0957	9			73.0957	8
73.1445	16			73.1445	11
73.1934	16			73.1934	8
73.2422	15			73.2422	9
73.291	6			73.291	6
73.3398	12			73.3398	5
73.3887	10			73.3887	8
73.4375	15			73.4375	8
73.4863	6			73.4863	10
73.5352	10			73.5352	9
73.584	10			73.584	4
73.6328	16			73.6328	8
73.6816	11			73.6816	4
73.7305	14			73.7305	9
73.7793	7			73.7793	9
73.8281	17			73.8281	11
73.8769	11			73.8769	10
73.9258	11			73.9258	8
73.9746	8			73.9746	8
74.0234	14			74.0234	9
74.0723	11			74.0723	10
74.1211	9			74.1211	14
74.1699	10			74.1699	6
74.2188	6			74.2188	10
74.2676	12			74.2676	8
74.3164	10			74.3164	8
74.3652	15			74.3652	8
74.4141	9			74.4141	2
74.4629	16			74.4629	12
74.5117	16			74.5117	8
74.5606	10			74.5606	8
74.6094	11			74.6094	5
74.6582	9			74.6582	11
74.707	9			74.707	13
74.7559	14			74.7559	3
74.8047	10			74.8047	8
74.8535	14			74.8535	7
74.9023	9			74.9023	6
74.9512	5			74.9512	9
75	14			75	9
75.0488	11			75.0488	17
75.0977	12			75.0977	5
75.1465	13			75.1465	7
75.1953	10			75.1953	8
75.2441	12			75.2441	7
75.293	9			75.293	7
75.3418	12			75.3418	8
75.3906	17			75.3906	8
75.4394	13			75.4394	7
75.4883	11			75.4883	7
75.5371	10			75.5371	3
75.5859	9			75.5859	9
75.6348	8			75.6348	7
75.6836	12			75.6836	7
75.7324	6			75.7324	7
75.7812	9			75.7812	10
75.8301	7			75.8301	6
75.8789	12			75.8789	5
75.9277	16			75.9277	7
75.9766	12			75.9766	11
76.0254	12			76.0254	9
76.0742	7			76.0742	5
76.1231	12			76.1231	8
76.1719	6			76.1719	7
76.2207	8			76.2207	6
76.2695	11			76.2695	7
76.3184	11			76.3184	4
76.3672	13			76.3672	6
76.416	11			76.416	11
76.4648	14			76.4648	12
76.5137	10			76.5137	6
76.5625	13			76.5625	7
76.6113	6			76.6113	3
76.6602	10			76.6602	7
76.709	11			76.709	11
76.7578	10			76.7578	7
76.8066	20			76.8066	4
76.8555	10			76.8555	6
76.9043	11			76.9043	8
76.9531	7			76.9531	7
77.0019	11			77.0019	7
77.0508	14			77.0508	8
77.0996	12			77.0996	7
77.1484	11			77.1484	6
77.1973	9			77.1973	6
77.2461	8			77.2461	9
77.2949	6			77.2949	4
77.3438	7			77.3438	2
77.3926	15			77.3926	4
77.4414	14			77.4414	4
77.4902	11			77.4902	3
77.5391	8			77.5391	6
77.5879	7			77.5879	4
77.6367	9			77.6367	3
77.6856	10			77.6856	7
77.7344	10			77.7344	6
77.7832	10			77.7832	4
77.832	7			77.832	8
77.8809	10			77.8809	6
77.9297	12			77.9297	7
77.9785	11			77.9785	7
78.0273	8			78.0273	4
78.0762	10			78.0762	10
78.125	7			78.125	10
78.1738	11			78.1738	5
78.2227	11			78.2227	7
78.2715	10			78.2715	8
78.3203	9			78.3203	4
78.3691	10			78.3691	9
78.418	9			78.418	2
78.4668	9			78.4668	7
78.5156	5			78.5156	2
78.5644	10			78.5644	6
78.6133	11			78.6133	6
78.6621	12			78.6621	5
78.7109	12			78.7109	11
78.7598	5			78.7598	8
78.8086	6			78.8086	5
78.8574	7			78.8574	2
78.9062	16			78.9062	7
78.9551	7			78.9551	6
79.0039	8			79.0039	2
79.0527	9			79.0527	6
79.1016	11			79.1016	5
79.1504	9			79.1504	9
79.1992	6			79.1992	13
79.2481	8			79.2481	6
79.2969	3			79.2969	4
79.3457	7			79.3457	6
79.3945	10			79.3945	5
79.4434	10			79.4434	9
79.4922	9			79.4922	2
79.541	5			79.541	4
79.5898	9			79.5898	6
79.6387	14			79.6387	2
79.6875	11			79.6875	4
79.7363	13			79.7363	7
79.7852	4			79.7852	4
79.834	5			79.834	4
79.8828	9			79.8828	5
79.9316	9			79.9316	5
79.9805	9			79.9805	9
80.0293	6			80.0293	5
80.0781	10			80.0781	5
80.1269	10			80.1269	8
80.1758	6			80.1758	2
80.2246	6			80.2246	5
80.2734	5			80.2734	3
80.3223	6			80.3223	1
80.3711	4			80.3711	4
80.4199	6			80.4199	8
80.4688	9			80.4688	2
80.5176	12			80.5176	7
80.5664	12			80.5664	5
80.6152	7			80.6152	7
80.6641	4			80.6641	7
80.7129	14			80.7129	4
80.7617	11			80.7617	3
80.8106	8			80.8106	7
80.8594	10			80.8594	5
80.9082	12			80.9082	6
80.957	6			80.957	3
81.0059	5			81.0059	3
81.0547	4			81.0547	3
81.1035	3			81.1035	2
81.1523	10			81.1523	3
81.2012	6			81.2012	5
81.25	6			81.25	7
81.2988	4			81.2988	5
81.3477	12			81.3477	3
81.3965	2			81.3965	5
81.4453	4			81.4453	4
81.4941	9			81.4941	4
81.543	11			81.543	6
81.5918	9			81.5918	7
81.6406	6			81.6406	5
81.6894	8			81.6894	3
81.7383	12			81.7383	6
81.7871	6			81.7871	5
81.8359	6			81.8359	7
81.8848	8			81.8848	4
81.9336	5			81.9336	7
81.9824	8			81.9824	8
82.0312	5			82.0312	4
82.0801	8			82.0801	3
82.1289	11			82.1289	2
82.1777	6			82.1777	4
82.2266	4			82.2266	4
82.2754	10			82.2754	6
82.3242	6			82.3242	2
82.3731	5			82.3731	2
82.4219	10			82.4219	8
82.4707	3			82.4707	8
82.5195	3			82.5195	6
82.5684	4			82.5684	9
82.6172	6			82.6172	0
82.666	6			82.666	2
82.7148	7			82.7148	7
82.7637	6			82.7637	6
82.8125	6			82.8125	4
82.8613	5			82.8613	7
82.9102	7			82.9102	1
82.959	8			82.959	7
83.0078	4			83.0078	4
83.0566	6			83.0566	4
83.1055	6			83.1055	6
83.1543	6			83.1543	3
83.2031	8			83.2031	1
83.2519	7			83.2519	6
83.3008	10			83.3008	3
83.3496	10			83.3496	5
83.3984	5			83.3984	2
83.4473	3			83.4473	3
83.4961	3			83.4961	10
83.5449	1			83.5449	4
83.5938	6			83.5938	5
83.6426	8			83.6426	6
83.6914	9			83.6914	4
83.7402	7			83.7402	1
83.7891	5			83.7891	8
83.8379	8			83.8379	5
83.8867	4			83.8867	4
83.9356	3			83.9356	7
83.9844	5			83.9844	3
84.0332	4			84.0332	4
84.082	9			84.082	4
84.1309	4			84.1309	3
84.1797	3			84.1797	8
84.2285	10			84.2285	1
84.2773	5			84.2773	1
84.3262	6			84.3262	2
84.375	8			84.375	4
84.4238	6			84.4238	3
84.4727	4			84.4727	4
84.5215	5			84.5215	3
84.5703	4			84.5703	3
84.6191	6			84.6191	4
84.668	8			84.668	3
84.7168	8			84.7168	4
84.7656	5			84.7656	5
84.8144	6			84.8144	6
84.8633	6			84.8633	2
84.9121	4			84.9121	4
84.9609	4			84.9609	3
85.0098	5			85.0098	3
85.0586	3			85.0586	4
85.1074	8			85.1074	2
85.1562	8			85.1562	8
85.2051	8			85.2051	7
85.2539	6			85.2539	4
85.3027	6			85.3027	3
85.3516	7			85.3516	4
85.4004	9			85.4004	3
85.4492	3			85.4492	4
85.4981	4			85.4981	2
85.5469	4			85.5469	3
85.5957	7			85.5957	4
85.6445	2			85.6445	5
85.6934	5			85.6934	1
85.7422	12			85.7422	3
85.791	7			85.791	3
85.8398	6			85.8398	2
85.8887	9			85.8887	4
85.9375	9			85.9375	1
85.9863	4			85.9863	5
86.0352	4			86.0352	0
86.084	4			86.084	3
86.1328	2			86.1328	2
86.1816	6			86.1816	3
86.2305	6			86.2305	4
86.2793	5			86.2793	1
86.3281	2			86.3281	7
86.3769	3			86.3769	3
86.4258	2			86.4258	2
86.4746	3			86.4746	7
86.5234	4			86.5234	4
86.5723	9			86.5723	6
86.6211	9			86.6211	3
86.6699	4			86.6699	3
86.7188	2			86.7188	3
86.7676	3			86.7676	3
86.8164	8			86.8164	2
86.8652	3			86.8652	6
86.9141	7			86.9141	4
86.9629	4			86.9629	0
87.0117	11			87.0117	3
87.0606	5			87.0606	3
87.1094	7			87.1094	3
87.1582	7			87.1582	1
87.207	5			87.207	2
87.2559	5			87.2559	5
87.3047	3			87.3047	3
87.3535	3			87.3535	6
87.4023	8			87.4023	3
87.4512	5			87.4512	2
87.5	3			87.5	3
87.5488	7			87.5488	3
87.5977	6			87.5977	3
87.6465	2			87.6465	2
87.6953	3			87.6953	3
87.7441	3			87.7441	5
87.793	6			87.793	3
87.8418	3			87.8418	1
87.8906	3			87.8906	5
87.9394	2			87.9394	4
87.9883	8			87.9883	6
88.0371	3			88.0371	5
88.0859	8			88.0859	3
88.1348	2			88.1348	3
88.1836	4			88.1836	4
88.2324	3			88.2324	2
88.2812	12			88.2812	1
88.3301	4			88.3301	4
88.3789	4			88.3789	5
88.4277	5			88.4277	6
88.4766	8			88.4766	4
88.5254	5			88.5254	2
88.5742	2			88.5742	4
88.6231	7			88.6231	4
88.6719	7			88.6719	4
88.7207	4			88.7207	2
88.7695	7			88.7695	5
88.8184	4			88.8184	5
88.8672	2			88.8672	3
88.916	4			88.916	3
88.9648	6			88.9648	2
89.0137	3			89.0137	7
89.0625	5			89.0625	3
89.1113	3			89.1113	3
89.1602	3			89.1602	3
89.209	7			89.209	5
89.2578	1			89.2578	9
89.3066	1			89.3066	1
89.3555	1			89.3555	4
89.4043	5			89.4043	1
89.4531	3			89.4531	4
89.5019	11			89.5019	1
89.5508	4			89.5508	9
89.5996	6			89.5996	4
89.6484	2			89.6484	4
89.6973	2			89.6973	4
89.7461	2			89.7461	2
89.7949	6			89.7949	3
89.8438	5			89.8438	3
89.8926	6			89.8926	3
89.9414	4			89.9414	4
89.9902	3			89.9902	2
90.0391	6			90.0391	2
90.0879	3			90.0879	3
90.1367	5			90.1367	2
90.1856	6			90.1856	1
90.2344	5			90.2344	3
90.2832	7			90.2832	4
90.332	2			90.332	3
90.3809	5			90.3809	3
90.4297	4			90.4297	2
90.4785	6			90.4785	3
90.5273	5			90.5273	5
90.5762	4			90.5762	6
90.625	10			90.625	2
90.6738	8			90.6738	4
90.7227	3			90.7227	2
90.7715	3			90.7715	3
90.8203	6			90.8203	2
90.8691	3			90.8691	2
90.918	3			90.918	2
90.9668	3			90.9668	3
91.0156	7			91.0156	0
91.0644	5			91.0644	0
91.1133	0			91.1133	5
91.1621	7			91.1621	4
91.2109	8			91.2109	2
91.2598	4			91.2598	2
91.3086	7			91.3086	5
91.3574	0			91.3574	2
91.4062	4			91.4062	0
91.4551	4			91.4551	0
91.5039	2			91.5039	3
91.5527	5			91.5527	4
91.6016	3			91.6016	2
91.6504	1			91.6504	2
91.6992	5			91.6992	1
91.7481	4			91.7481	3
91.7969	5			91.7969	5
91.8457	6			91.8457	4
91.8945	0			91.8945	0
91.9434	2			91.9434	0
91.9922	3			91.9922	6
92.041	5			92.041	2
92.0898	5			92.0898	5
92.1387	3			92.1387	1
92.1875	5			92.1875	3
92.2363	2			92.2363	5
92.2852	5			92.2852	3
92.334	0			92.334	3
92.3828	3			92.3828	6
92.4316	3			92.4316	2
92.4805	3			92.4805	3
92.5293	3			92.5293	2
92.5781	5			92.5781	1
92.6269	7			92.6269	3
92.6758	3			92.6758	1
92.7246	5			92.7246	3
92.7734	4			92.7734	1
92.8223	7			92.8223	2
92.8711	1			92.8711	1
92.9199	4			92.9199	1
92.9688	0			92.9688	4
93.0176	4			93.0176	0
93.0664	2			93.0664	3
93.1152	4			93.1152	3
93.1641	3			93.1641	0
93.2129	6			93.2129	1
93.2617	7			93.2617	4
93.3106	6			93.3106	3
93.3594	6			93.3594	3
93.4082	2			93.4082	2
93.457	3			93.457	3
93.5059	3			93.5059	3
93.5547	4			93.5547	2
93.6035	2			93.6035	3
93.6523	2			93.6523	3
93.7012	3			93.7012	2
93.75	2			93.75	2
93.7988	3			93.7988	3
93.8477	5			93.8477	1
93.8965	5			93.8965	3
93.9453	2			93.9453	3
93.9941	4			93.9941	1
94.043	3			94.043	4
94.0918	3			94.0918	3
94.1406	6			94.1406	2
94.1894	3			94.1894	3
94.2383	4			94.2383	3
94.2871	1			94.2871	3
94.3359	2			94.3359	0
94.3848	5			94.3848	3
94.4336	3			94.4336	3
94.4824	3			94.4824	7
94.5312	5			94.5312	2
94.5801	2			94.5801	1
94.6289	4			94.6289	4
94.6777	8			94.6777	8
94.7266	4			94.7266	5
94.7754	5			94.7754	2
94.8242	3			94.8242	2
94.8731	3			94.8731	2
94.9219	1			94.9219	6
94.9707	2			94.9707	2
95.0195	5			95.0195	5
95.0684	2			95.0684	0
95.1172	4			95.1172	1
95.166	3			95.166	6
95.2148	1			95.2148	3
95.2637	4			95.2637	1
95.3125	6			95.3125	1
95.3613	3			95.3613	1
95.4102	3			95.4102	4
95.459	5			95.459	0
95.5078	4			95.5078	5
95.5566	7			95.5566	1
95.6055	5			95.6055	4
95.6543	6			95.6543	5
95.7031	3			95.7031	1
95.7519	1			95.7519	0
95.8008	1			95.8008	2
95.8496	8			95.8496	1
95.8984	5			95.8984	2
95.9473	2			95.9473	1
95.9961	4			95.9961	1
96.0449	4			96.0449	2
96.0938	3			96.0938	5
96.1426	8			96.1426	2
96.1914	3			96.1914	1
96.2402	4			96.2402	3
96.2891	3			96.2891	2
96.3379	5			96.3379	2
96.3867	6			96.3867	3
96.4356	1			96.4356	0
96.4844	2			96.4844	3
96.5332	6			96.5332	2
96.582	5			96.582	1
96.6309	2			96.6309	1
96.6797	2			96.6797	2
96.7285	6			96.7285	1
96.7773	5			96.7773	2
96.8262	5			96.8262	3
96.875	4			96.875	4
96.9238	6			96.9238	2
96.9727	1			96.9727	2
97.0215	0			97.0215	2
97.0703	5			97.0703	4
97.1191	3			97.1191	2
97.168	6			97.168	5
97.2168	7			97.2168	2
97.2656	2			97.2656	1
97.3144	1			97.3144	5
97.3633	2			97.3633	0
97.4121	0			97.4121	1
97.4609	4			97.4609	6
[truncated: 2,099 more rows]

## Sheet: Figure 2C
λex=299 nm λem=414 nm								λex=299 nm λem=442 nm								λex=299 nm λem=470 nm
R-PAMCOOCz2				S-PAMCOOCz2				R-PAMCOOCz2				S-PAMCOOCz2				R-PAMCOOCz2				S-PAMCOOCz2
Time (s)	Intensity (counts)			Time (s)	Intensity (counts)			Time (s)	Intensity (counts)			Time (s)	Intensity (counts)			Time (s)	Intensity (counts)			Time (s)	Intensity (counts)
0	0	t=3.0 s		0	0	t=3.0 s		0	0	t=3.1 s		0	0	t=3.1 s		0	0	t=3.1 s		0	0	t=3.0 s
0.02	6504			0.02	4797			0.02	6825			0.02	6602			0.02	6352			0.02	5817
0.04	6612			0.04	4535			0.04	5363			0.04	6334			0.04	4916			0.04	5445
0.06	6549			0.06	4459			0.06	5095			0.06	6199			0.06	4747			0.06	5343
0.08	6757			0.08	4467			0.08	4934			0.08	6081			0.08	4691			0.08	5220
0.1	6850			0.1	4396			0.1	4994			0.1	5953			0.1	4742			0.1	5096
0.12	6996			0.12	4315			0.12	4877			0.12	5841			0.12	4542			0.12	5044
0.14	7073			0.14	4259			0.14	4894			0.14	5769			0.14	4581			0.14	5147
0.16	6953			0.16	4301			0.16	4766			0.16	5800			0.16	4363			0.16	5019
0.18	6995			0.18	4250			0.18	4754			0.18	5622			0.18	4359			0.18	4833
0.2	7002			0.2	4087			0.2	4660			0.2	5622			0.2	4377			0.2	4895
0.22	6903			0.22	3961			0.22	4621			0.22	5528			0.22	4302			0.22	4827
0.24	6782			0.24	3975			0.24	4548			0.24	5367			0.24	4232			0.24	4552
0.26	7101			0.26	3973			0.26	4558			0.26	5311			0.26	4165			0.26	4707
0.28	7214			0.28	3958			0.28	4539			0.28	5300			0.28	4119			0.28	4717
0.3	7340			0.3	3969			0.3	4417			0.3	5338			0.3	4162			0.3	4565
0.32	7264			0.32	3830			0.32	4452			0.32	5231			0.32	4091			0.32	4576
0.34	7080			0.34	3849			0.34	4517			0.34	5123			0.34	4120			0.34	4583
0.36	7084			0.36	3797			0.36	4340			0.36	5182			0.36	4119			0.36	4416
0.38	7206			0.38	3671			0.38	4327			0.38	5020			0.38	4034			0.38	4363
0.4	7325			0.4	3665			0.4	4310			0.4	5001			0.4	4026			0.4	4401
0.42	7516			0.42	3603			0.42	4274			0.42	5016			0.42	3892			0.42	4369
0.44	7398			0.44	3666			0.44	4234			0.44	4920			0.44	3919			0.44	4163
0.46	7422			0.46	3639			0.46	4207			0.46	4881			0.46	3932			0.46	4155
0.48	7431			0.48	3537			0.48	3984			0.48	4824			0.48	3845			0.48	4233
0.5	7335			0.5	3432			0.5	4216			0.5	4887			0.5	3775			0.5	3898
0.52	7315			0.52	3592			0.52	4212			0.52	4681			0.52	3726			0.52	4051
0.54	7362			0.54	3556			0.54	4027			0.54	4702			0.54	3904			0.54	4163
0.56	7527			0.56	3437			0.56	4084			0.56	4667			0.56	3726			0.56	4092
0.58	7612			0.58	3395			0.58	4127			0.58	4660			0.58	3615			0.58	3943
0.6	7881			0.6	3343			0.6	3996			0.6	4509			0.6	3551			0.6	3959
0.62	7620			0.62	3301			0.62	3933			0.62	4547			0.62	3585			0.62	3895
0.64	7519			0.64	3260			0.64	3951			0.64	4464			0.64	3746			0.64	3788
0.66	7348			0.66	3269			0.66	3824			0.66	4460			0.66	3559			0.66	3844
0.68	7419			0.68	3214			0.68	3808			0.68	4396			0.68	3528			0.68	3771
0.7	7422			0.7	3206			0.7	3793			0.7	4348			0.7	3458			0.7	3846
0.72	7393			0.72	3150			0.72	3734			0.72	4352			0.72	3378			0.72	3779
0.74	7677			0.74	3226			0.74	3736			0.74	4268			0.74	3440			0.74	3736
0.76	7915			0.76	3072			0.76	3785			0.76	4167			0.76	3364			0.76	3658
0.78	7770			0.78	3040			0.78	3749			0.78	4216			0.78	3292			0.78	3684
0.8	7571			0.8	3051			0.8	3632			0.8	4120			0.8	3365			0.8	3455
0.82	7711			0.82	3071			0.82	3598			0.82	4214			0.82	3217			0.82	3500
0.84	7623			0.84	2886			0.84	3567			0.84	4180			0.84	3342			0.84	3448
0.86	7783			0.86	2957			0.86	3514			0.86	4078			0.86	3115			0.86	3481
0.88	7823			0.88	2983			0.88	3657			0.88	3992			0.88	3193			0.88	3401
0.9	7796			0.9	2965			0.9	3560			0.9	4063			0.9	3196			0.9	3410
0.92	7935			0.92	2901			0.92	3492			0.92	4044			0.92	3205			0.92	3380
0.94	7784			0.94	2942			0.94	3461			0.94	3824			0.94	3201			0.94	3402
0.96	7963			0.96	2889			0.96	3417			0.96	3975			0.96	3113			0.96	3293
0.98	7799			0.98	2812			0.98	3442			0.98	3947			0.98	3257			0.98	3364
1	7743			1	2890			1	3425			1	3771			1	3109			1	3246
1.02	7909			1.02	2810			1.02	3366			1.02	3874			1.02	3072			1.02	3180
1.04	7673			1.04	2800			1.04	3267			1.04	3791			1.04	3090			1.04	3135
1.06	7827			1.06	2727			1.06	3302			1.06	3693			1.06	3017			1.06	3290
1.08	7958			1.08	2686			1.08	3295			1.08	3674			1.08	3002			1.08	3085
1.1	8158			1.1	2745			1.1	3421			1.1	3572			1.1	2945			1.1	3126
1.12	7849			1.12	2684			1.12	3362			1.12	3601			1.12	2963			1.12	3075
1.14	7906			1.14	2657			1.14	3258			1.14	3663			1.14	2993			1.14	3168
1.16	7659			1.16	2533			1.16	3172			1.16	3471			1.16	2963			1.16	3047
1.18	7789			1.18	2781			1.18	3271			1.18	3490			1.18	2952			1.18	2966
1.2	7734			1.2	2645			1.2	3180			1.2	3603			1.2	2863			1.2	3108
1.22	7835			1.22	2625			1.22	3238			1.22	3385			1.22	2946			1.22	2992
1.24	7985			1.24	2503			1.24	3064			1.24	3512			1.24	2822			1.24	3023
1.26	7860			1.26	2553			1.26	3089			1.26	3393			1.26	2825			1.26	2998
1.28	7922			1.28	2549			1.28	3122			1.28	3384			1.28	2894			1.28	2796
1.3	8199			1.3	2564			1.3	3025			1.3	3304			1.3	2788			1.3	2937
1.32	7925			1.32	2500			1.32	3031			1.32	3342			1.32	2743			1.32	2876
1.34	7954			1.34	2485			1.34	2929			1.34	3360			1.34	2698			1.34	2857
1.36	8145			1.36	2390			1.36	3022			1.36	3279			1.36	2771			1.36	2796
1.38	8242			1.38	2422			1.38	3012			1.38	3216			1.38	2689			1.38	2742
1.4	8243			1.4	2394			1.4	2912			1.4	3119			1.4	2606			1.4	2760
1.42	8375			1.42	2323			1.42	2836			1.42	3186			1.42	2673			1.42	2808
1.44	8266			1.44	2261			1.44	2990			1.44	3171			1.44	2614			1.44	2761
1.46	8250			1.46	2357			1.46	2946			1.46	3115			1.46	2686			1.46	2654
1.48	8146			1.48	2314			1.48	2935			1.48	3104			1.48	2608			1.48	2668
1.5	7937			1.5	2328			1.5	2922			1.5	3104			1.5	2554			1.5	2614
1.52	7895			1.52	2342			1.52	2909			1.52	3064			1.52	2588			1.52	2638
1.54	8113			1.54	2274			1.54	2878			1.54	2888			1.54	2520			1.54	2553
1.56	8077			1.56	2289			1.56	2832			1.56	3034			1.56	2564			1.56	2584
1.58	8138			1.58	2182			1.58	2841			1.58	3066			1.58	2445			1.58	2631
1.6	8261			1.6	2146			1.6	2794			1.6	3016			1.6	2568			1.6	2556
1.62	7908			1.62	2186			1.62	2660			1.62	2910			1.62	2407			1.62	2552
1.64	8229			1.64	2202			1.64	2632			1.64	2916			1.64	2445			1.64	2482
1.66	7995			1.66	2170			1.66	2710			1.66	2839			1.66	2433			1.66	2512
1.68	8259			1.68	2198			1.68	2626			1.68	2842			1.68	2485			1.68	2564
1.7	8202			1.7	2223			1.7	2716			1.7	2870			1.7	2382			1.7	2477
1.72	8213			1.72	2153			1.72	2679			1.72	2776			1.72	2384			1.72	2381
1.74	8207			1.74	2121			1.74	2638			1.74	2844			1.74	2361			1.74	2406
1.76	8360			1.76	2158			1.76	2554			1.76	2781			1.76	2346			1.76	2401
1.78	8039			1.78	2130			1.78	2679			1.78	2894			1.78	2252			1.78	2389
1.8	8051			1.8	2094			1.8	2655			1.8	2756			1.8	2291			1.8	2410
1.82	8045			1.82	2004			1.82	2571			1.82	2741			1.82	2369			1.82	2339
1.84	8255			1.84	1990			1.84	2499			1.84	2682			1.84	2285			1.84	2256
1.86	8157			1.86	2046			1.86	2626			1.86	2704			1.86	2153			1.86	2453
1.88	8428			1.88	1987			1.88	2554			1.88	2663			1.88	2182			1.88	2226
1.9	8302			1.9	2102			1.9	2516			1.9	2674			1.9	2170			1.9	2354
1.92	8280			1.92	1950			1.92	2498			1.92	2597			1.92	2265			1.92	2168
1.94	8153			1.94	1971			1.94	2492			1.94	2691			1.94	2199			1.94	2173
1.96	8119			1.96	1883			1.96	2365			1.96	2589			1.96	2144			1.96	2141
1.98	8257			1.98	1944			1.98	2474			1.98	2560			1.98	2092			1.98	2274
2	8358			2	1890			2	2263			2	2587			2	2133			2	2152
2.02	8411			2.02	1835			2.02	2507			2.02	2553			2.02	2152			2.02	2153
2.04	8359			2.04	1844			2.04	2393			2.04	2466			2.04	2088			2.04	2152
2.06	8340			2.06	1763			2.06	2420			2.06	2550			2.06	2033			2.06	2082
2.08	8403			2.08	1863			2.08	2386			2.08	2441			2.08	2079			2.08	2058
2.1	8555			2.1	1808			2.1	2332			2.1	2410			2.1	1991			2.1	2109
2.12	8350			2.12	1804			2.12	2303			2.12	2363			2.12	2072			2.12	2130
2.14	8211			2.14	1787			2.14	2280			2.14	2332			2.14	2050			2.14	2090
2.16	8420			2.16	1744			2.16	2323			2.16	2415			2.16	2048			2.16	2035
2.18	8604			2.18	1777			2.18	2216			2.18	2427			2.18	1974			2.18	2130
2.2	8650			2.2	1767			2.2	2317			2.2	2319			2.2	1987			2.2	2095
2.22	8675			2.22	1763			2.22	2184			2.22	2320			2.22	2048			2.22	1986
2.24	8170			2.24	1755			2.24	2228			2.24	2300			2.24	1993			2.24	1996
2.26	8311			2.26	1689			2.26	2151			2.26	2337			2.26	1976			2.26	2043
2.28	8298			2.28	1626			2.28	2135			2.28	2292			2.28	1911			2.28	1943
2.3	8393			2.3	1660			2.3	2153			2.3	2270			2.3	1895			2.3	1873
2.32	8350			2.32	1670			2.32	2208			2.32	2268			2.32	1917			2.32	1889
2.34	8630			2.34	1691			2.34	2171			2.34	2238			2.34	1943			2.34	1918
2.36	8682			2.36	1653			2.36	2112			2.36	2282			2.36	1927			2.36	1941
2.38	8437			2.38	1707			2.38	2131			2.38	2248			2.38	1997			2.38	1902
2.4	8279			2.4	1626			2.4	2098			2.4	2118			2.4	1899			2.4	1843
2.42	8384			2.42	1660			2.42	2060			2.42	2129			2.42	1861			2.42	1855
2.44	8364			2.44	1537			2.44	2069			2.44	2192			2.44	1822			2.44	1871
2.46	8234			2.46	1532			2.46	2072			2.46	2131			2.46	1849			2.46	1786
2.48	8365			2.48	1595			2.48	2040			2.48	2114			2.48	1793			2.48	1815
2.5	8565			2.5	1607			2.5	1981			2.5	2110			2.5	1734			2.5	1822
2.52	8535			2.52	1597			2.52	2087			2.52	2010			2.52	1789			2.52	1819
2.54	8665			2.54	1582			2.54	2001			2.54	2040			2.54	1768			2.54	1775
2.56	8594			2.56	1548			2.56	1974			2.56	2138			2.56	1803			2.56	1768
2.58	8595			2.58	1529			2.58	2011			2.58	2006			2.58	1772			2.58	1797
2.6	8639			2.6	1520			2.6	1977			2.6	2009			2.6	1831			2.6	1706
2.62	8511			2.62	1539			2.62	1959			2.62	1995			2.62	1773			2.62	1754
2.64	8750			2.64	1525			2.64	1934			2.64	2027			2.64	1703			2.64	1643
2.66	8685			2.66	1467			2.66	1895			2.66	1965			2.66	1722			2.66	1724
2.68	8577			2.68	1458			2.68	1844			2.68	2011			2.68	1697			2.68	1719
2.7	8601			2.7	1472			2.7	1930			2.7	1909			2.7	1700			2.7	1696
2.72	8560			2.72	1434			2.72	1933			2.72	1811			2.72	1682			2.72	1638
2.74	8500			2.74	1393			2.74	1948			2.74	1926			2.74	1655			2.74	1614
2.76	8345			2.76	1415			2.76	1892			2.76	1917			2.76	1718			2.76	1652
2.78	8439			2.78	1412			2.78	1931			2.78	1941			2.78	1663			2.78	1609
2.8	8630			2.8	1459			2.8	1850			2.8	1907			2.8	1659			2.8	1582
2.82	8692			2.82	1369			2.82	1802			2.82	1838			2.82	1577			2.82	1618
2.84	8601			2.84	1391			2.84	1867			2.84	1895			2.84	1634			2.84	1697
2.86	8378			2.86	1431			2.86	1767			2.86	1753			2.86	1645			2.86	1620
2.88	8473			2.88	1322			2.88	1761			2.88	1830			2.88	1567			2.88	1515
2.9	8385			2.9	1375			2.9	1778			2.9	1844			2.9	1599			2.9	1569
2.92	8565			2.92	1373			2.92	1763			2.92	1819			2.92	1635			2.92	1510
2.94	8858			2.94	1361			2.94	1755			2.94	1861			2.94	1595			2.94	1520
2.96	8680			2.96	1348			2.96	1743			2.96	1799			2.96	1542			2.96	1608
2.98	8832			2.98	1325			2.98	1680			2.98	1753			2.98	1492			2.98	1553
3	8797			3	1264			3	1705			3	1744			3	1535			3	1578
3.02	8608			3.02	1325			3.02	1718			3.02	1719			3.02	1571			3.02	1540
3.04	8763			3.04	1335			3.04	1681			3.04	1789			3.04	1487			3.04	1532
3.06	8582			3.06	1303			3.06	1704			3.06	1795			3.06	1494			3.06	1464
3.08	8984			3.08	1257			3.08	1679			3.08	1665			3.08	1478			3.08	1426
3.1	8641			3.1	1247			3.1	1686			3.1	1728			3.1	1395			3.1	1505
3.12	8674			3.12	1287			3.12	1578			3.12	1662			3.12	1400			3.12	1422
3.14	8702			3.14	1283			3.14	1622			3.14	1676			3.14	1480			3.14	1389
3.16	8692			3.16	1296			3.16	1607			3.16	1685			3.16	1498			3.16	1433
3.18	8709			3.18	1313			3.18	1633			3.18	1605			3.18	1442			3.18	1429
3.2	8770			3.2	1245			3.2	1625			3.2	1619			3.2	1453			3.2	1411
3.22	8451			3.22	1167			3.22	1617			3.22	1625			3.22	1350			3.22	1407
3.24	8737			3.24	1211			3.24	1580			3.24	1623			3.24	1409			3.24	1382
3.26	9005			3.26	1217			3.26	1533			3.26	1592			3.26	1393			3.26	1302
3.28	8845			3.28	1207			3.28	1585			3.28	1590			3.28	1418			3.28	1428
3.3	8755			3.3	1194			3.3	1505			3.3	1621			3.3	1384			3.3	1350
3.32	8917			3.32	1132			3.32	1583			3.32	1627			3.32	1350			3.32	1349
3.34	8671			3.34	1128			3.34	1494			3.34	1568			3.34	1343			3.34	1331
3.36	8418			3.36	1138			3.36	1512			3.36	1506			3.36	1343			3.36	1383
3.38	8492			3.38	1177			3.38	1498			3.38	1549			3.38	1385			3.38	1307
3.4	8664			3.4	1149			3.4	1482			3.4	1442			3.4	1382			3.4	1305
3.42	8677			3.42	1195			3.42	1463			3.42	1478			3.42	1307			3.42	1349
3.44	8828			3.44	1122			3.44	1485			3.44	1472			3.44	1352			3.44	1303
3.46	8777			3.46	1098			3.46	1478			3.46	1492			3.46	1327			3.46	1261
3.48	8795			3.48	1158			3.48	1426			3.48	1469			3.48	1285			3.48	1352
3.5	8625			3.5	1107			3.5	1467			3.5	1418			3.5	1263			3.5	1207
3.52	8591			3.52	1172			3.52	1433			3.52	1418			3.52	1261			3.52	1286
3.54	8584			3.54	1097			3.54	1463			3.54	1401			3.54	1242			3.54	1296
3.56	8787			3.56	1138			3.56	1426			3.56	1400			3.56	1264			3.56	1219
3.58	9125			3.58	1089			3.58	1419			3.58	1446			3.58	1291			3.58	1213
3.6	8918			3.6	999			3.6	1474			3.6	1390			3.6	1269			3.6	1238
3.62	8797			3.62	1018			3.62	1450			3.62	1411			3.62	1227			3.62	1249
3.64	8649			3.64	1109			3.64	1401			3.64	1457			3.64	1295			3.64	1202
3.66	8484			3.66	1025			3.66	1395			3.66	1353			3.66	1208			3.66	1228
3.68	8655			3.68	1087			3.68	1371			3.68	1383			3.68	1207			3.68	1206
3.7	8776			3.7	983			3.7	1382			3.7	1382			3.7	1259			3.7	1189
3.72	8936			3.72	968			3.72	1356			3.72	1360			3.72	1258			3.72	1226
3.74	8959			3.74	961			3.74	1367			3.74	1325			3.74	1192			3.74	1126
3.76	8764			3.76	1019			3.76	1388			3.76	1383			3.76	1209			3.76	1149
3.78	8720			3.78	1008			3.78	1382			3.78	1285			3.78	1190			3.78	1161
3.8	8768			3.8	989			3.8	1351			3.8	1282			3.8	1148			3.8	1225
3.82	8638			3.82	997			3.82	1292			3.82	1348			3.82	1157			3.82	1213
3.84	8715			3.84	994			3.84	1265			3.84	1307			3.84	1130			3.84	1144
3.86	8937			3.86	924			3.86	1324			3.86	1338			3.86	1152			3.86	1089
3.88	8978			3.88	962			3.88	1314			3.88	1241			3.88	1104			3.88	1096
3.9	9003			3.9	991			3.9	1319			3.9	1278			3.9	1127			3.9	1086
3.92	8728			3.92	950			3.92	1297			3.92	1262			3.92	1130			3.92	1044
3.94	8967			3.94	952			3.94	1233			3.94	1233			3.94	1116			3.94	1107
3.96	8857			3.96	948			3.96	1265			3.96	1271			3.96	1142			3.96	1019
3.98	8767			3.98	929			3.98	1260			3.98	1218			3.98	1113			3.98	1069
4	8978			4	952			4	1276			4	1279			4	1068			4	1048
4.02	9007			4.02	932			4.02	1191			4.02	1225			4.02	1134			4.02	1091
4.04	9056			4.04	915			4.04	1226			4.04	1274			4.04	1085			4.04	1014
4.06	8705			4.06	903			4.06	1254			4.06	1208			4.06	1047			4.06	1087
4.08	8753			4.08	920			4.08	1249			4.08	1175			4.08	1052			4.08	1040
4.1	8750			4.1	967			4.1	1163			4.1	1200			4.1	1050			4.1	1048
4.12	8553			4.12	871			4.12	1173			4.12	1139			4.12	1018			4.12	1034
4.14	8774			4.14	834			4.14	1141			4.14	1226			4.14	1062			4.14	1037
4.16	8775			4.16	900			4.16	1181			4.16	1195			4.16	1093			4.16	1017
4.18	8953			4.18	875			4.18	1158			4.18	1174			4.18	1043			4.18	940
4.2	8748			4.2	876			4.2	1143			4.2	1107			4.2	1037			4.2	1004
4.22	8890			4.22	842			4.22	1195			4.22	1094			4.22	966			4.22	936
4.24	8840			4.24	812			4.24	1144			4.24	1176			4.24	1064			4.24	1003
4.26	8749			4.26	833			4.26	1180			4.26	1162			4.26	1036			4.26	983
4.28	8759			4.28	782			4.28	1135			4.28	1084			4.28	985			4.28	903
4.3	8726			4.3	841			4.3	1150			4.3	1151			4.3	974			4.3	877
4.32	8762			4.32	747			4.32	1221			4.32	1135			4.32	1006			4.32	949
4.34	8825			4.34	842			4.34	1133			4.34	1012			4.34	997			4.34	969
4.36	8870			4.36	775			4.36	1110			4.36	1063			4.36	953			4.36	948
4.38	9081			4.38	789			4.38	1097			4.38	1111			4.38	923			4.38	908
4.4	8904			4.4	796			4.4	1111			4.4	1100			4.4	955			4.4	963
4.42	9053			4.42	814			4.42	1046			4.42	1053			4.42	901			4.42	910
4.44	8824			4.44	761			4.44	1044			4.44	1044			4.44	932			4.44	940
4.46	8893			4.46	802			4.46	1090			4.46	1000			4.46	970			4.46	940
4.48	9036			4.48	841			4.48	1091			4.48	1030			4.48	940			4.48	925
4.5	9202			4.5	776			4.5	1057			4.5	1028			4.5	940			4.5	855
4.52	9115			4.52	774			4.52	1018			4.52	1006			4.52	898			4.52	885
4.54	8952			4.54	759			4.54	1069			4.54	1011			4.54	930			4.54	877
4.56	9040			4.56	783			4.56	1103			4.56	1011			4.56	957			4.56	916
4.58	8770			4.58	729			4.58	1047			4.58	1003			4.58	931			4.58	863
4.6	8754			4.6	752			4.6	993			4.6	928			4.6	915			4.6	903
4.62	8991			4.62	710			4.62	1039			4.62	963			4.62	937			4.62	841
4.64	8982			4.64	731			4.64	1004			4.64	968			4.64	838			4.64	834
4.66	9135			4.66	767			4.66	989			4.66	956			4.66	885			4.66	884
4.68	9211			4.68	701			4.68	1027			4.68	999			4.68	942			4.68	843
4.7	9158			4.7	773			4.7	969			4.7	924			4.7	868			4.7	805
4.72	8849			4.72	769			4.72	976			4.72	1004			4.72	869			4.72	816
4.74	8924			4.74	673			4.74	1015			4.74	985			4.74	832			4.74	814
4.76	8986			4.76	703			4.76	972			4.76	883			4.76	868			4.76	772
4.78	8798			4.78	717			4.78	953			4.78	987			4.78	890			4.78	820
4.8	8864			4.8	747			4.8	920			4.8	1027			4.8	864			4.8	758
4.82	9017			4.82	685			4.82	905			4.82	948			4.82	858			4.82	812
4.84	9071			4.84	710			4.84	985			4.84	909			4.84	822			4.84	817
4.86	8834			4.86	674			4.86	949			4.86	857			4.86	787			4.86	822
4.88	9043			4.88	725			4.88	943			4.88	903			4.88	800			4.88	811
4.9	8815			4.9	716			4.9	906			4.9	899			4.9	818			4.9	750
4.92	8780			4.92	698			4.92	911			4.92	845			4.92	808			4.92	760
4.94	9079			4.94	695			4.94	896			4.94	924			4.94	860			4.94	798
4.96	8989			4.96	661			4.96	905			4.96	898			4.96	801			4.96	765
4.98	9343			4.98	651			4.98	914			4.98	854			4.98	784			4.98	753
5	8908			5	682			5	885			5	908			5	772			5	760
5.02	8898			5.02	682			5.02	866			5.02	827			5.02	776			5.02	712
5.04	8843			5.04	636			5.04	907			5.04	895			5.04	840			5.04	727
5.06	8808			5.06	651			5.06	884			5.06	888			5.06	783			5.06	772
5.08	8845			5.08	658			5.08	858			5.08	785			5.08	798			5.08	722
5.1	9097			5.1	664			5.1	849			5.1	857			5.1	750			5.1	747
5.12	9240			5.12	667			5.12	850			5.12	839			5.12	797			5.12	751
5.14	9162			5.14	608			5.14	832			5.14	797			5.14	775			5.14	703
5.16	9173			5.16	608			5.16	826			5.16	838			5.16	829			5.16	720
5.18	9191			5.18	643			5.18	885			5.18	842			5.18	738			5.18	729
5.2	8904			5.2	588			5.2	909			5.2	822			5.2	729			5.2	679
5.22	8960			5.22	663			5.22	837			5.22	844			5.22	747			5.22	669
5.24	9136			5.24	613			5.24	820			5.24	806			5.24	674			5.24	720
5.26	8886			5.26	599			5.26	839			5.26	812			5.26	761			5.26	671
5.28	9202			5.28	611			5.28	845			5.28	807			5.28	734			5.28	711
5.3	9095			5.3	585			5.3	822			5.3	797			5.3	721			5.3	681
5.32	9148			5.32	595			5.32	798			5.32	807			5.32	762			5.32	695
5.34	9084			5.34	598			5.34	805			5.34	773			5.34	724			5.34	708
5.36	9047			5.36	539			5.36	744			5.36	748			5.36	714			5.36	658
5.38	8895			5.38	569			5.38	845			5.38	769			5.38	719			5.38	657
5.4	8893			5.4	603			5.4	766			5.4	715			5.4	673			5.4	641
5.42	9189			5.42	584			5.42	761			5.42	803			5.42	694			5.42	590
5.44	9290			5.44	589			5.44	730			5.44	720			5.44	692			5.44	630
5.46	9244			5.46	554			5.46	767			5.46	747			5.46	664			5.46	660
5.48	9017			5.48	549			5.48	776			5.48	712			5.48	684			5.48	663
5.5	8887			5.5	592			5.5	751			5.5	698			5.5	655			5.5	626
5.52	8889			5.52	589			5.52	712			5.52	748			5.52	683			5.52	682
5.54	9086			5.54	576			5.54	741			5.54	712			5.54	676			5.54	615
5.56	9017			5.56	567			5.56	763			5.56	740			5.56	652			5.56	588
5.58	9380			5.58	541			5.58	745			5.58	759			5.58	669			5.58	585
5.6	9201			5.6	561			5.6	733			5.6	712			5.6	642			5.6	592
5.62	9343			5.62	557			5.62	725			5.62	747			5.62	655			5.62	611
5.64	9299			5.64	530			5.64	708			5.64	691			5.64	691			5.64	622
5.66	9155			5.66	517			5.66	750			5.66	714			5.66	675			5.66	565
5.68	9144			5.68	551			5.68	685			5.68	736			5.68	627			5.68	633
5.7	8991			5.7	520			5.7	707			5.7	672			5.7	618			5.7	580
5.72	9058			5.72	526			5.72	687			5.72	664			5.72	682			5.72	592
5.74	9351			5.74	488			5.74	741			5.74	647			5.74	607			5.74	561
5.76	9233			5.76	508			5.76	695			5.76	664			5.76	608			5.76	584
5.78	9174			5.78	523			5.78	685			5.78	702			5.78	636			5.78	566
5.8	9129			5.8	469			5.8	694			5.8	675			5.8	561			5.8	618
5.82	9126			5.82	522			5.82	656			5.82	668			5.82	627			5.82	508
5.84	8872			5.84	454			5.84	691			5.84	631			5.84	617			5.84	567
5.86	9086			5.86	486			5.86	703			5.86	639			5.86	622			5.86	536
5.88	9117			5.88	478			5.88	692			5.88	648			5.88	625			5.88	586
5.9	9160			5.9	515			5.9	679			5.9	660			5.9	576			5.9	533
5.92	9220			5.92	465			5.92	664			5.92	648			5.92	602			5.92	538
5.94	9200			5.94	456			5.94	649			5.94	659			5.94	621			5.94	587
5.96	9301			5.96	489			5.96	617			5.96	618			5.96	569			5.96	595
5.98	8943			5.98	463			5.98	677			5.98	630			5.98	597			5.98	532
6	9027			6	506			6	690			6	587			6	565			6	559
6.02	9043			6.02	478			6.02	672			6.02	624			6.02	575			6.02	501
6.04	9015			6.04	444			6.04	677			6.04	618			6.04	539			6.04	527
6.06	9250			6.06	455			6.06	709			6.06	601			6.06	574			6.06	537
6.08	9361			6.08	449			6.08	630			6.08	615			6.08	620			6.08	523
6.1	9294			6.1	512			6.1	676			6.1	624			6.1	536			6.1	524
6.12	9124			6.12	490			6.12	571			6.12	605			6.12	532			6.12	533
6.14	8995			6.14	476			6.14	673			6.14	622			6.14	529			6.14	552
6.16	9051			6.16	456			6.16	648			6.16	568			6.16	570			6.16	513
6.18	9143			6.18	459			6.18	626			6.18	587			6.18	538			6.18	497
6.2	9101			6.2	446			6.2	580			6.2	585			6.2	549			6.2	526
6.22	9361			6.22	406			6.22	610			6.22	625			6.22	559			6.22	488
6.24	9351			6.24	434			6.24	590			6.24	583			6.24	553			6.24	534
6.26	9103			6.26	365			6.26	618			6.26	555			6.26	589			6.26	524
6.28	8893			6.28	421			6.28	639			6.28	583			6.28	534			6.28	522
6.3	9071			6.3	392			6.3	603			6.3	558			6.3	537			6.3	483
6.32	8879			6.32	460			6.32	562			6.32	585			6.32	576			6.32	470
6.34	8925			6.34	399			6.34	572			6.34	574			6.34	545			6.34	502
6.36	9257			6.36	424			6.36	592			6.36	567			6.36	529			6.36	511
6.38	9240			6.38	429			6.38	599			6.38	539			6.38	548			6.38	492
6.4	9156			6.4	430			6.4	607			6.4	549			6.4	547			6.4	465
6.42	9226			6.42	409			6.42	616			6.42	546			6.42	530			6.42	443
6.44	9009			6.44	425			6.44	597			6.44	490			6.44	526			6.44	484
6.46	9139			6.46	440			6.46	577			6.46	550			6.46	501			6.46	465
6.48	9255			6.48	429			6.48	579			6.48	481			6.48	489			6.48	485
6.5	9118			6.5	381			6.5	611			6.5	541			6.5	489			6.5	444
6.52	9271			6.52	361			6.52	543			6.52	593			6.52	533			6.52	440
6.54	9420			6.54	420			6.54	557			6.54	502			6.54	481			6.54	410
6.56	9322			6.56	381			6.56	562			6.56	549			6.56	511			6.56	449
6.58	9271			6.58	383			6.58	554			6.58	506			6.58	480			6.58	446
6.6	8898			6.6	413			6.6	526			6.6	512			6.6	497			6.6	455
6.62	8970			6.62	414			6.62	507			6.62	511			6.62	530			6.62	467
6.64	9018			6.64	338			6.64	546			6.64	526			6.64	444			6.64	430
6.66	9230			6.66	416			6.66	486			6.66	501			6.66	484			6.66	445
6.68	9131			6.68	387			6.68	525			6.68	496			6.68	475			6.68	463
6.7	9279			6.7	373			6.7	571			6.7	560			6.7	497			6.7	432
6.72	9042			6.72	390			6.72	526			6.72	484			6.72	496			6.72	445
6.74	9290			6.74	382			6.74	496			6.74	443			6.74	458			6.74	440
6.76	9335			6.76	380			6.76	493			6.76	492			6.76	459			6.76	457
6.78	9052			6.78	352			6.78	524			6.78	501			6.78	455			6.78	466
6.8	9135			6.8	375			6.8	504			6.8	517			6.8	428			6.8	445
6.82	9084			6.82	351			6.82	506			6.82	433			6.82	451			6.82	406
6.84	9336			6.84	350			6.84	478			6.84	446			6.84	464			6.84	439
6.86	9263			6.86	376			6.86	480			6.86	421			6.86	459			6.86	416
6.88	9132			6.88	338			6.88	493			6.88	480			6.88	408			6.88	433
6.9	9096			6.9	356			6.9	517			6.9	460			6.9	496			6.9	376
6.92	9113			6.92	331			6.92	454			6.92	487			6.92	452			6.92	401
6.94	9213			6.94	340			6.94	478			6.94	459			6.94	432			6.94	356
6.96	9181			6.96	347			6.96	494			6.96	440			6.96	456			6.96	366
6.98	9418			6.98	361			6.98	500			6.98	456			6.98	449			6.98	408
7	9393			7	347			7	471			7	460			7	435			7	379
7.02	9364			7.02	312			7.02	504			7.02	445			7.02	427			7.02	382
7.04	9094			7.04	343			7.04	456			7.04	419			7.04	390			7.04	380
7.06	8752			7.06	350			7.06	505			7.06	459			7.06	436			7.06	390
7.08	9165			7.08	324			7.08	487			7.08	437			7.08	450			7.08	379
7.1	9092			7.1	340			7.1	455			7.1	473			7.1	423			7.1	392
7.12	9260			7.12	321			7.12	482			7.12	425			7.12	422			7.12	363
7.14	9295			7.14	307			7.14	461			7.14	422			7.14	403			7.14	351
7.16	9236			7.16	322			7.16	434			7.16	420			7.16	403			7.16	412
7.18	9175			7.18	340			7.18	428			7.18	429			7.18	399			7.18	349
7.2	9360			7.2	307			7.2	456			7.2	435			7.2	430			7.2	370
7.22	9065			7.22	287			7.22	463			7.22	397			7.22	407			7.22	388
7.24	9063			7.24	316			7.24	443			7.24	427			7.24	363			7.24	338
7.26	9030			7.26	316			7.26	446			7.26	366			7.26	386			7.26	376
7.28	9014			7.28	309			7.28	462			7.28	430			7.28	415			7.28	363
7.3	9282			7.3	319			7.3	452			7.3	411			7.3	378			7.3	343
7.32	9224			7.32	343			7.32	431			7.32	436			7.32	357			7.32	327
7.34	9289			7.34	281			7.34	413			7.34	384			7.34	389			7.34	353
7.36	9103			7.36	308			7.36	463			7.36	401			7.36	391			7.36	312
7.38	9078			7.38	303			7.38	420			7.38	392			7.38	390			7.38	345
7.4	8947			7.4	324			7.4	416			7.4	428			7.4	373			7.4	340
7.42	9148			7.42	280			7.42	411			7.42	394			7.42	397			7.42	352
7.44	9313			7.44	286			7.44	442			7.44	373			7.44	393			7.44	338
7.46	9468			7.46	304			7.46	403			7.46	427			7.46	375			7.46	346
7.48	9264			7.48	326			7.48	411			7.48	379			7.48	355			7.48	348
7.5	9236			7.5	295			7.5	393			7.5	373			7.5	359			7.5	323
7.52	9221			7.52	300			7.52	452			7.52	341			7.52	333			7.52	333
7.54	9189			7.54	308			7.54	431			7.54	394			7.54	410			7.54	345
7.56	9175			7.56	291			7.56	405			7.56	372			7.56	365			7.56	344
7.58	9297			7.58	287			7.58	428			7.58	413			7.58	343			7.58	336
7.6	9136			7.6	283			7.6	402			7.6	386			7.6	336			7.6	311
7.62	9174			7.62	298			7.62	370			7.62	377			7.62	365			7.62	351
7.64	9388			7.64	286			7.64	385			7.64	386			7.64	394			7.64	310
7.66	9399			7.66	288			7.66	372			7.66	354			7.66	346			7.66	361
7.68	9277			7.68	291			7.68	386			7.68	382			7.68	336			7.68	325
7.7	9325			7.7	265			7.7	374			7.7	357			7.7	338			7.7	293
7.72	9242			7.72	268			7.72	393			7.72	379			7.72	349			7.72	355
7.74	9160			7.74	282			7.74	352			7.74	324			7.74	352			7.74	301
7.76	8980			7.76	276			7.76	393			7.76	339			7.76	337			7.76	310
7.78	9184			7.78	266			7.78	366			7.78	355			7.78	341			7.78	338
7.8	9362			7.8	280			7.8	382			7.8	343			7.8	374			7.8	316
7.82	9428			7.82	277			7.82	384			7.82	331			7.82	337			7.82	288
7.84	9400			7.84	275			7.84	373			7.84	334			7.84	352			7.84	283
7.86	9360			7.86	246			7.86	368			7.86	327			7.86	343			7.86	277
7.88	9219			7.88	262			7.88	347			7.88	354			7.88	326			7.88	286
7.9	9264			7.9	271			7.9	351			7.9	339			7.9	344			7.9	319
7.92	9308			7.92	237			7.92	367			7.92	367			7.92	327			7.92	328
7.94	9530			7.94	251			7.94	361			7.94	352			7.94	289			7.94	266
7.96	9261			7.96	265			7.96	405			7.96	302			7.96	323			7.96	312
7.98	9365			7.98	241			7.98	361			7.98	318			7.98	365			7.98	273
8	9372			8	234			8	355			8	322			8	348			8	258
8.02	9146			8.02	242			8.02	350			8.02	338			8.02	293			8.02	315
8.04	9398			8.04	257			8.04	344			8.04	332			8.04	330			8.04	263
8.06	9280			8.06	222			8.06	333			8.06	315			8.06	294			8.06	280
8.08	9244			8.08	230			8.08	328			8.08	307			8.08	304			8.08	272
8.1	9323			8.1	214			8.1	332			8.1	275			8.1	282			8.1	259
8.12	9420			8.12	256			8.12	344			8.12	304			8.12	326			8.12	248
8.14	9338			8.14	219			8.14	342			8.14	342			8.14	283			8.14	284
8.16	9226			8.16	231			8.16	339			8.16	272			8.16	313			8.16	280
8.18	9158			8.18	244			8.18	355			8.18	288			8.18	306			8.18	284
8.2	9245			8.2	232			8.2	350			8.2	323			8.2	281			8.2	283
8.22	9128			8.22	232			8.22	350			8.22	348			8.22	292			8.22	274
8.24	9311			8.24	240			8.24	342			8.24	296			8.24	283			8.24	305
8.26	9394			8.26	231			8.26	317			8.26	306			8.26	270			8.26	264
8.28	9211			8.28	218			8.28	338			8.28	288			8.28	303			8.28	252
8.3	9162			8.3	242			8.3	293			8.3	282			8.3	327			8.3	255
8.32	8900			8.32	210			8.32	342			8.32	308			8.32	273			8.32	233
8.34	8947			8.34	244			8.34	320			8.34	272			8.34	280			8.34	235
8.36	9132			8.36	214			8.36	308			8.36	289			8.36	275			8.36	259
8.38	9211			8.38	237			8.38	312			8.38	310			8.38	284			8.38	259
8.4	9163			8.4	221			8.4	304			8.4	293			8.4	288			8.4	260
8.42	9303			8.42	209			8.42	319			8.42	231			8.42	281			8.42	245
8.44	9219			8.44	222			8.44	308			8.44	271			8.44	271			8.44	258
8.46	9186			8.46	211			8.46	317			8.46	282			8.46	259			8.46	264
8.48	9208			8.48	222			8.48	298			8.48	304			8.48	264			8.48	249
8.5	9072			8.5	199			8.5	342			8.5	263			8.5	225			8.5	247
8.52	9201			8.52	204			8.52	297			8.52	266			8.52	254			8.52	244
8.54	9161			8.54	222			8.54	290			8.54	281			8.54	274			8.54	253
8.56	9275			8.56	192			8.56	284			8.56	275			8.56	227			8.56	220
8.58	9428			8.58	218			8.58	295			8.58	273			8.58	254			8.58	229
8.6	9506			8.6	211			8.6	300			8.6	270			8.6	284			8.6	231
8.62	9224			8.62	213			8.62	316			8.62	271			8.62	269			8.62	235
8.64	9265			8.64	200			8.64	281			8.64	257			8.64	261			8.64	249
8.66	9300			8.66	193			8.66	272			8.66	282			8.66	261			8.66	238
8.68	9098			8.68	188			8.68	282			8.68	249			8.68	269			8.68	233
8.7	9139			8.7	192			8.7	280			8.7	249			8.7	262			8.7	230
8.72	9430			8.72	210			8.72	294			8.72	267			8.72	268			8.72	245
8.74	9307			8.74	180			8.74	288			8.74	249			8.74	226			8.74	229
8.76	9307			8.76	221			8.76	258			8.76	241			8.76	255			8.76	224
8.78	9224			8.78	200			8.78	259			8.78	258			8.78	260			8.78	240
8.8	9235			8.8	193			8.8	303			8.8	267			8.8	248			8.8	192
8.82	9121			8.82	194			8.82	235			8.82	233			8.82	229			8.82	224
8.84	9263			8.84	194			8.84	280			8.84	233			8.84	222			8.84	212
8.86	9442			8.86	199			8.86	290			8.86	262			8.86	266			8.86	214
8.88	9527			8.88	231			8.88	282			8.88	240			8.88	237			8.88	228
8.9	9468			8.9	177			8.9	266			8.9	245			8.9	233			8.9	211
8.92	9398			8.92	190			8.92	266			8.92	249			8.92	262			8.92	205
8.94	9343			8.94	190			8.94	276			8.94	243			8.94	235			8.94	197
8.96	9388			8.96	171			8.96	246			8.96	242			8.96	263			8.96	216
8.98	9120			8.98	188			8.98	251			8.98	227			8.98	223			8.98	190
9	9255			9	224			9	263			9	244			9	234			9	187
9.02	9181			9.02	180			9.02	243			9.02	242			9.02	233			9.02	210
9.04	9246			9.04	186			9.04	259			9.04	226			9.04	234			9.04	213
9.06	9198			9.06	172			9.06	274			9.06	249			9.06	212			9.06	186
9.08	9203			9.08	166			9.08	263			9.08	214			9.08	230			9.08	185
9.1	9155			9.1	216			9.1	274			9.1	220			9.1	222			9.1	187
9.12	9137			9.12	183			9.12	253			9.12	240			9.12	207			9.12	210
9.14	9156			9.14	177			9.14	226			9.14	240			9.14	231			9.14	188
9.16	9120			9.16	187			9.16	252			9.16	223			9.16	204			9.16	186
9.18	9238			9.18	168			9.18	236			9.18	205			9.18	196			9.18	205
9.2	9672			9.2	166			9.2	261			9.2	203			9.2	226			9.2	183
9.22	9355			9.22	190			9.22	250			9.22	221			9.22	241			9.22	199
9.24	9343			9.24	180			9.24	250			9.24	219			9.24	235			9.24	215
9.26	9231			9.26	182			9.26	233			9.26	206			9.26	202			9.26	165
9.28	9114			9.28	164			9.28	237			9.28	214			9.28	188			9.28	174
9.3	9191			9.3	207			9.3	246			9.3	200			9.3	238			9.3	175
9.32	9220			9.32	164			9.32	256			9.32	213			9.32	212			9.32	196
9.34	9160			9.34	181			9.34	255			9.34	224			9.34	183			9.34	181
9.36	9303			9.36	185			9.36	250			9.36	219			9.36	188			9.36	189
9.38	9380			9.38	174			9.38	223			9.38	216			9.38	189			9.38	177
9.4	9185			9.4	148			9.4	223			9.4	226			9.4	195			9.4	163
9.42	9249			9.42	183			9.42	235			9.42	219			9.42	181			9.42	186
9.44	9183			9.44	163			9.44	240			9.44	221			9.44	193			9.44	178
9.46	9108			9.46	144			9.46	244			9.46	191			9.46	199			9.46	183
9.48	9339			9.48	151			9.48	216			9.48	218			9.48	198			9.48	191
9.5	9450			9.5	161			9.5	237			9.5	230			9.5	177			9.5	166
9.52	9441			9.52	170			9.52	225			9.52	188			9.52	206			9.52	186
9.54	9384			9.54	152			9.54	219			9.54	199			9.54	197			9.54	175
9.56	9177			9.56	142			9.56	239			9.56	178			9.56	196			9.56	210
9.58	9155			9.58	155			9.58	214			9.58	183			9.58	201			9.58	187
9.6	9183			9.6	169			9.6	203			9.6	206			9.6	179			9.6	154
9.62	9432			9.62	130			9.62	231			9.62	178			9.62	208			9.62	200
9.64	9436			9.64	149			9.64	237			9.64	172			9.64	204			9.64	178
9.66	9417			9.66	154			9.66	213			9.66	201			9.66	182			9.66	186
9.68	9675			9.68	149			9.68	234			9.68	191			9.68	178			9.68	160
9.7	9548			9.7	155			9.7	187			9.7	156			9.7	208			9.7	178
9.72	9538			9.72	139			9.72	240			9.72	172			9.72	214			9.72	179
9.74	9390			9.74	132			9.74	234			9.74	186			9.74	183			9.74	167
9.76	9306			9.76	148			9.76	242			9.76	155			9.76	205			9.76	163
9.78	9413			9.78	142			9.78	207			9.78	165			9.78	186			9.78	144
9.8	9393			9.8	159			9.8	238			9.8	215			9.8	189			9.8	164
9.82	9214			9.82	129			9.82	187			9.82	150			9.82	197			9.82	166
9.84	9483			9.84	148			9.84	227			9.84	179			9.84	201			9.84	166
9.86	9202			9.86	124			9.86	187			9.86	192			9.86	175			9.86	146
9.88	9251			9.88	133			9.88	212			9.88	182			9.88	195			9.88	166
9.9	9080			9.9	149			9.9	199			9.9	173			9.9	175			9.9	165
9.92	9221			9.92	127			9.92	200			9.92	169			9.92	177			9.92	161
9.94	9429			9.94	116			9.94	208			9.94	174			9.94	181			9.94	153
9.96	9381			9.96	147			9.96	211			9.96	150			9.96	164			9.96	169
9.98	9326			9.98	140			9.98	209			9.98	142			9.98	179			9.98	162
10	9094			10	130			10	188			10	167			10	192			10	155
10.02	9104			10.02	133			10.02	192			10.02	189			10.02	162			10.02	156
10.04	9288			10.04	115			10.04	186			10.04	175			10.04	179			10.04	143
10.06	9166			10.06	122			10.06	173			10.06	182			10.06	181			10.06	128
10.08	9135			10.08	117			10.08	180			10.08	158			10.08	176			10.08	116
10.1	9107			10.1	125			10.1	180			10.1	166			10.1	165			10.1	130
10.12	9354			10.12	139			10.12	163			10.12	164			10.12	156			10.12	180
10.14	9455			10.14	129			10.14	173			10.14	182			10.14	172			10.14	175
10.16	9119			10.16	110			10.16	190			10.16	164			10.16	160			10.16	135
10.18	9242			10.18	124			10.18	189			10.18	156			10.18	180			10.18	140
10.2	8977			10.2	124			10.2	191			10.2	193			10.2	166			10.2	154
10.22	9241			10.22	144			10.22	203			10.22	164			10.22	184			10.22	128
10.24	9318			10.24	148			10.24	193			10.24	134			10.24	169			10.24	133
10.26	9299			10.26	138			10.26	153			10.26	147			10.26	163			10.26	119
10.28	9433			10.28	131			10.28	188			10.28	154			10.28	135			10.28	143
10.3	9475			10.3	125			10.3	180			10.3	148			10.3	157			10.3	127
10.32	9359			10.32	122			10.32	178			10.32	137			10.32	171			10.32	131
10.34	9349			10.34	135			10.34	170			10.34	136			10.34	172			10.34	130
10.36	9282			10.36	111			10.36	174			10.36	184			10.36	146			10.36	115
10.38	9200			10.38	125			10.38	153			10.38	155			10.38	145			10.38	158
10.4	9378			10.4	126			10.4	163			10.4	150			10.4	139			10.4	135
10.42	9411			10.42	133			10.42	178			10.42	154			10.42	165			10.42	123
10.44	9429			10.44	132			10.44	174			10.44	116			10.44	168			10.44	143
10.46	9599			10.46	140			10.46	174			10.46	136			10.46	157			10.46	138
10.48	9448			10.48	125			10.48	157			10.48	165			10.48	162			10.48	147
10.5	9305			10.5	118			10.5	185			10.5	132			10.5	154			10.5	146
10.52	9262			10.52	103			10.52	175			10.52	141			10.52	148			10.52	133
10.54	9302			10.54	148			10.54	161			10.54	162			10.54	157			10.54	114
10.56	9422			10.56	98			10.56	161			10.56	135			10.56	156			10.56	122
10.58	9669			10.58	111			10.58	158			10.58	125			10.58	128			10.58	126
10.6	9527			10.6	111			10.6	151			10.6	155			10.6	140			10.6	121
10.62	9441			10.62	103			10.62	175			10.62	140			10.62	139			10.62	118
10.64	9434			10.64	112			10.64	192			10.64	118			10.64	136			10.64	140
10.66	9183			10.66	113			10.66	183			10.66	151			10.66	152			10.66	128
10.68	9415			10.68	114			10.68	163			10.68	156			10.68	136			10.68	149
10.7	9138			10.7	112			10.7	143			10.7	143			10.7	118			10.7	136
10.72	9363			10.72	105			10.72	171			10.72	146			10.72	146			10.72	123
10.74	9377			10.74	88			10.74	174			10.74	138			10.74	155			10.74	116
10.76	9441			10.76	130			10.76	165			10.76	148			10.76	146			10.76	126
10.78	9461			10.78	104			10.78	152			10.78	132			10.78	139			10.78	100
10.8	9425			10.8	116			10.8	134			10.8	114			10.8	145			10.8	115
10.82	9360			10.82	106			10.82	166			10.82	121			10.82	118			10.82	99
10.84	9195			10.84	121			10.84	156			10.84	162			10.84	143			10.84	107
10.86	9082			10.86	102			10.86	153			10.86	143			10.86	142			10.86	104
10.88	9479			10.88	98			10.88	135			10.88	110			10.88	134			10.88	112
10.9	9356			10.9	95			10.9	133			10.9	127			10.9	135			10.9	119
10.92	9397			10.92	109			10.92	156			10.92	117			10.92	125			10.92	99
10.94	9333			10.94	97			10.94	143			10.94	130			10.94	138			10.94	122
10.96	9106			10.96	80			10.96	138			10.96	133			10.96	89			10.96	118
10.98	9127			10.98	88			10.98	166			10.98	124			10.98	135			10.98	99
11	9291			11	94			11	156			11	108			11	136			11	123
11.02	9326			11.02	97			11.02	134			11.02	124			11.02	133			11.02	122
11.04	9329			11.04	109			11.04	145			11.04	119			11.04	140			11.04	99
11.06	9351			11.06	88			11.06	130			11.06	144			11.06	117			11.06	106
11.08	9417			11.08	95			11.08	152			11.08	96			11.08	108			11.08	123
11.1	9226			11.1	91			11.1	138			11.1	116			11.1	140			11.1	114
11.12	9178			11.12	89			11.12	141			11.12	127			11.12	130			11.12	120
11.14	9303			11.14	108			11.14	135			11.14	122			11.14	118			11.14	104
11.16	9301			11.16	104			11.16	128			11.16	122			11.16	148			11.16	109
11.18	9382			11.18	83			11.18	146			11.18	111			11.18	104			11.18	107
11.2	9346			11.2	96			11.2	131			11.2	109			11.2	116			11.2	120
11.22	9479			11.22	94			11.22	134			11.22	123			11.22	138			11.22	116
11.24	9456			11.24	90			11.24	151			11.24	124			11.24	118			11.24	102
11.26	9318			11.26	95			11.26	137			11.26	120			11.26	134			11.26	84
11.28	9116			11.28	86			11.28	130			11.28	130			11.28	120			11.28	110
11.3	9117			11.3	96			11.3	138			11.3	114			11.3	120			11.3	88
11.32	9267			11.32	80			11.32	122			11.32	121			11.32	121			11.32	81
11.34	9302			11.34	75			11.34	132			11.34	139			11.34	110			11.34	111
11.36	9519			11.36	91			11.36	151			11.36	96			11.36	130			11.36	112
11.38	9407			11.38	82			11.38	128			11.38	129			11.38	107			11.38	109
11.4	9503			11.4	93			11.4	126			11.4	115			11.4	123			11.4	96
11.42	9337			11.42	58			11.42	134			11.42	105			11.42	99			11.42	107
11.44	9228			11.44	80			11.44	122			11.44	100			11.44	98			11.44	89
11.46	9184			11.46	92			11.46	115			11.46	114			11.46	133			11.46	93
11.48	9064			11.48	71			11.48	113			11.48	109			11.48	84			11.48	92
11.5	9289			11.5	88			11.5	122			11.5	114			11.5	109			11.5	81
11.52	9586			11.52	81			11.52	125			11.52	103			11.52	91			11.52	88
11.54	9168			11.54	61			11.54	123			11.54	103			11.54	111			11.54	92
11.56	9325			11.56	86			11.56	129			11.56	108			11.56	119			11.56	99
11.58	9110			11.58	102			11.58	122			11.58	101			11.58	115			11.58	104
11.6	9216			11.6	101			11.6	117			11.6	99			11.6	95			11.6	117
11.62	9443			11.62	80			11.62	129			11.62	101			11.62	97			11.62	93
11.64	9244			11.64	89			11.64	130			11.64	108			11.64	107			11.64	100
11.66	9039			11.66	62			11.66	123			11.66	100			11.66	89			11.66	75
11.68	9238			11.68	89			11.68	108			11.68	100			11.68	100			11.68	88
11.7	9348			11.7	77			11.7	130			11.7	109			11.7	86			11.7	96
11.72	9642			11.72	75			11.72	115			11.72	100			11.72	104			11.72	79
11.74	9320			11.74	86			11.74	138			11.74	92			11.74	106			11.74	65
11.76	9359			11.76	71			11.76	104			11.76	99			11.76	82			11.76	77
11.78	9169			11.78	80			11.78	103			11.78	85			11.78	99			11.78	74
11.8	9345			11.8	63			11.8	111			11.8	105			11.8	108			11.8	78
11.82	9500			11.82	77			11.82	131			11.82	81			11.82	97			11.82	80
11.84	9234			11.84	68			11.84	103			11.84	78			11.84	118			11.84	81
11.86	9355			11.86	76			11.86	100			11.86	98			11.86	113			11.86	85
11.88	9494			11.88	72			11.88	101			11.88	91			11.88	100			11.88	73
11.9	9550			11.9	83			11.9	102			11.9	106			11.9	102			11.9	65
11.92	9263			11.92	58			11.92	118			11.92	99			11.92	107			11.92	101
11.94	9243			11.94	76			11.94	101			11.94	94			11.94	110			11.94	93
11.96	9152			11.96	70			11.96	125			11.96	81			11.96	83			11.96	76
11.98	9200			11.98	67			11.98	101			11.98	85			11.98	82			11.98	75
12	9412			12	82			12	108			12	93			12	100			12	68
12.02	9561			12.02	57			12.02	130			12.02	90			12.02	91			12.02	85
12.04	9383			12.04	76			12.04	98			12.04	97			12.04	100			12.04	73
12.06	9304			12.06	67			12.06	91			12.06	89			12.06	101			12.06	78
12.08	9270			12.08	70			12.08	101			12.08	95			12.08	118			12.08	81
12.1	9204			12.1	66			12.1	106			12.1	96			12.1	99			12.1	93
12.12	9023			12.12	66			12.12	100			12.12	80			12.12	91			12.12	68
12.14	9200			12.14	71			12.14	111			12.14	89			12.14	99			12.14	55
12.16	9412			12.16	78			12.16	95			12.16	93			12.16	118			12.16	77
12.18	9614			12.18	57			12.18	84			12.18	93			12.18	90			12.18	66
12.2	9558			12.2	64			12.2	104			12.2	85			12.2	84			12.2	91
12.22	9435			12.22	64			12.22	113			12.22	89			12.22	95			12.22	78
12.24	9285			12.24	69			12.24	104			12.24	100			12.24	90			12.24	68
12.26	9555			12.26	63			12.26	106			12.26	85			12.26	91			12.26	70
12.28	9296			12.28	72			12.28	89			12.28	89			12.28	83			12.28	90
12.3	9313			12.3	72			12.3	96			12.3	72			12.3	76			12.3	75
12.32	9363			12.32	59			12.32	90			12.32	91			12.32	99			12.32	76
12.34	9442			12.34	69			12.34	90			12.34	92			12.34	89			12.34	68
12.36	9337			12.36	64			12.36	112			12.36	99			12.36	83			12.36	72
12.38	9283			12.38	54			12.38	84			12.38	81			12.38	81			12.38	83
12.4	9380			12.4	73			12.4	81			12.4	75			12.4	91			12.4	78
12.42	9098			12.42	54			12.42	90			12.42	88			12.42	94			12.42	65
12.44	9199			12.44	60			12.44	90			12.44	96			12.44	88			12.44	69
12.46	9267			12.46	60			12.46	101			12.46	66			12.46	82			12.46	79
12.48	9461			12.48	69			12.48	87			12.48	71			12.48	97			12.48	66
12.5	9301			12.5	56			12.5	108			12.5	89			12.5	96			12.5	68
12.52	9297			12.52	63			12.52	72			12.52	77			12.52	88			12.52	57
12.54	9371			12.54	53			12.54	101			12.54	84			12.54	69			12.54	72
12.56	9321			12.56	69			12.56	83			12.56	81			12.56	88			12.56	86
12.58	9416			12.58	56			12.58	89			12.58	77			12.58	89			12.58	50
12.6	9317			12.6	48			12.6	67			12.6	78			12.6	90			12.6	60
12.62	9189			12.62	63			12.62	82			12.62	75			12.62	92			12.62	81
12.64	9108			12.64	68			12.64	94			12.64	66			12.64	73			12.64	66
12.66	9355			12.66	71			12.66	84			12.66	71			12.66	77			12.66	64
12.68	9423			12.68	71			12.68	86			12.68	64			12.68	89			12.68	75
12.7	9516			12.7	64			12.7	93			12.7	78			12.7	83			12.7	66
12.72	9324			12.72	51			12.72	103			12.72	88			12.72	72			12.72	68
12.74	9067			12.74	55			12.74	79			12.74	74			12.74	76			12.74	58
12.76	9121			12.76	55			12.76	104			12.76	92			12.76	81			12.76	72
12.78	9282			12.78	70			12.78	93			12.78	58			12.78	78			12.78	65
12.8	9114			12.8	65			12.8	77			12.8	87			12.8	69			12.8	63
12.82	9295			12.82	59			12.82	84			12.82	66			12.82	89			12.82	73
12.84	9451			12.84	53			12.84	79			12.84	71			12.84	78			12.84	68
12.86	9380			12.86	51			12.86	78			12.86	63			12.86	89			12.86	61
12.88	9574			12.88	44			12.88	87			12.88	69			12.88	68			12.88	66
12.9	9314			12.9	42			12.9	78			12.9	63			12.9	65			12.9	69
12.92	9073			12.92	64			12.92	90			12.92	65			12.92	85			12.92	60
12.94	9302			12.94	59			12.94	85			12.94	72			12.94	84			12.94	59
12.96	9466			12.96	47			12.96	85			12.96	71			12.96	68			12.96	62
12.98	9495			12.98	49			12.98	87			12.98	61			12.98	91			12.98	58
13	9213			13	54			13	67			13	74			13	80			13	62
13.02	9555			13.02	64			13.02	72			13.02	68			13.02	65			13.02	56
13.04	9440			13.04	38			13.04	85			13.04	79			13.04	60			13.04	94
13.06	9432			13.06	44			13.06	78			13.06	67			13.06	72			13.06	63
13.08	9434			13.08	58			13.08	72			13.08	67			13.08	74			13.08	72
13.1	9340			13.1	51			13.1	88			13.1	78			13.1	75			13.1	61
13.12	9295			13.12	55			13.12	72			13.12	66			13.12	81			13.12	61
13.14	9451			13.14	57			13.14	95			13.14	70			13.14	58			13.14	57
13.16	9141			13.16	42			13.16	81			13.16	72			13.16	63			13.16	65
13.18	9555			13.18	52			13.18	81			13.18	62			13.18	74			13.18	57
13.2	9272			13.2	53			13.2	78			13.2	65			13.2	68			13.2	63
13.22	9359			13.22	63			13.22	73			13.22	68			13.22	61			13.22	66
13.24	9141			13.24	60			13.24	69			13.24	80			13.24	74			13.24	61
13.26	9184			13.26	53			13.26	70			13.26	65			13.26	79			13.26	50
13.28	9350			13.28	43			13.28	67			13.28	70			13.28	75			13.28	46
13.3	9314			13.3	69			13.3	76			13.3	56			13.3	55			13.3	69
13.32	9541			13.32	66			13.32	72			13.32	54			13.32	70			13.32	48
13.34	9385			13.34	44			13.34	62			13.34	67			13.34	65			13.34	52
13.36	9383			13.36	48			13.36	74			13.36	62			13.36	72			13.36	58
13.38	9483			13.38	48			13.38	65			13.38	55			13.38	61			13.38	62
13.4	9308			13.4	44			13.4	74			13.4	69			13.4	58			13.4	52
13.42	9047			13.42	53			13.42	77			13.42	68			13.42	70			13.42	52
13.44	9222			13.44	37			13.44	76			13.44	78			13.44	69			13.44	57
13.46	9483			13.46	39			13.46	58			13.46	57			13.46	63			13.46	56
13.48	9408			13.48	42			13.48	71			13.48	65			13.48	57			13.48	56
13.5	9628			13.5	56			13.5	74			13.5	59			13.5	78			13.5	44
13.52	9514			13.52	35			13.52	72			13.52	54			13.52	52			13.52	55
13.54	9390			13.54	53			13.54	66			13.54	56			13.54	63			13.54	44
13.56	9185			13.56	48			13.56	77			13.56	48			13.56	55			13.56	43
13.58	9345			13.58	42			13.58	56			13.58	53			13.58	62			13.58	63
13.6	9268			13.6	35			13.6	62			13.6	44			13.6	56			13.6	48
13.62	9358			13.62	40			13.62	73			13.62	52			13.62	76			13.62	50
13.64	9574			13.64	39			13.64	67			13.64	58			13.64	58			13.64	56
13.66	9360			13.66	38			13.66	67			13.66	59			13.66	63			13.66	51
13.68	9204			13.68	46			13.68	73			13.68	55			13.68	65			13.68	38
13.7	9296			13.7	44			13.7	67			13.7	69			13.7	48			13.7	47
13.72	9000			13.72	30			13.72	59			13.72	51			13.72	60			13.72	52
13.74	9203			13.74	38			13.74	61			13.74	60			13.74	54			13.74	56
13.76	9308			13.76	44			13.76	77			13.76	62			13.76	51			13.76	44
13.78	9346			13.78	54			13.78	61			13.78	52			13.78	61			13.78	42
13.8	9400			13.8	44			13.8	58			13.8	47			13.8	64			13.8	47
13.82	9317			13.82	43			13.82	58			13.82	60			13.82	56			13.82	50
13.84	9271			13.84	36			13.84	66			13.84	51			13.84	45			13.84	52
13.86	9192			13.86	50			13.86	56			13.86	43			13.86	57			13.86	43
13.88	9303			13.88	39			13.88	62			13.88	42			13.88	62			13.88	32
13.9	9257			13.9	40			13.9	73			13.9	54			13.9	68			13.9	50
13.92	9190			13.92	34			13.92	53			13.92	40			13.92	61			13.92	52
13.94	9083			13.94	44			13.94	68			13.94	39			13.94	59			13.94	43
13.96	9554			13.96	47			13.96	60			13.96	47			13.96	57			13.96	42
13.98	9470			13.98	32			13.98	56			13.98	47			13.98	53			13.98	36
14	9131			14	39			14	64			14	47			14	44			14	58
14.02	9389			14.02	45			14.02	53			14.02	53			14.02	62			14.02	36
14.04	9219			14.04	45			14.04	55			14.04	52			14.04	77			14.04	41
14.06	9489			14.06	45			14.06	55			14.06	45			14.06	48			14.06	42
14.08	9378			14.08	36			14.08	72			14.08	59			14.08	47			14.08	38
14.1	9482			14.1	32			14.1	62			14.1	49			14.1	48			14.1	47
14.12	9480			14.12	46			14.12	51			14.12	43			14.12	44			14.12	42
14.14	9275			14.14	37			14.14	66			14.14	48			14.14	60			14.14	45
14.16	9141			14.16	30			14.16	62			14.16	45			14.16	38			14.16	44
14.18	9322			14.18	29			14.18	50			14.18	53			14.18	36			14.18	42
14.2	9275			14.2	49			14.2	70			14.2	50			14.2	45			14.2	44
14.22	9344			14.22	40			14.22	49			14.22	51			14.22	53			14.22	47
14.24	9480			14.24	53			14.24	57			14.24	51			14.24	43			14.24	34
14.26	9500			14.26	39			14.26	52			14.26	43			14.26	51			14.26	32
14.28	9518			14.28	31			14.28	58			14.28	42			14.28	60			14.28	56
14.3	9446			14.3	23			14.3	58			14.3	38			14.3	61			14.3	49
14.32	9498			14.32	41			14.32	49			14.32	39			14.32	42			14.32	36
14.34	9067			14.34	47			14.34	60			14.34	50			14.34	36			14.34	29
14.36	9274			14.36	34			14.36	59			14.36	50			14.36	41			14.36	35
14.38	9365			14.38	43			14.38	59			14.38	43			14.38	51			14.38	29
14.4	9594			14.4	53			14.4	59			14.4	51			14.4	49			14.4	39
14.42	9547			14.42	39			14.42	39			14.42	39			14.42	48			14.42	42
14.44	9357			14.44	39			14.44	50			14.44	49			14.44	41			14.44	23
14.46	9241			14.46	20			14.46	51			14.46	49			14.46	46			14.46	37
14.48	9137			14.48	30			14.48	48			14.48	50			14.48	31			14.48	32
14.5	9334			14.5	30			14.5	48			14.5	34			14.5	63			14.5	29
14.52	9410			14.52	50			14.52	54			14.52	39			14.52	40			14.52	29
14.54	9384			14.54	32			14.54	46			14.54	39			14.54	49			14.54	33
14.56	9392			14.56	32			14.56	53			14.56	47			14.56	46			14.56	28
14.58	9386			14.58	34			14.58	70			14.58	35			14.58	54			14.58	45
14.6	9235			14.6	25			14.6	54			14.6	48			14.6	40			14.6	41
14.62	9135			14.62	32			14.62	48			14.62	36			14.62	40			14.62	29
14.64	9035			14.64	22			14.64	65			14.64	53			14.64	41			14.64	33
14.66	9228			14.66	37			14.66	46			14.66	36			14.66	63			14.66	42
14.68	9464			14.68	33			14.68	39			14.68	39			14.68	41			14.68	43
14.7	9597			14.7	34			14.7	52			14.7	33			14.7	37			14.7	37
14.72	9480			14.72	26			14.72	44			14.72	38			14.72	40			14.72	40
14.74	9260			14.74	35			14.74	45			14.74	47			14.74	47			14.74	33
14.76	9087			14.76	28			14.76	53			14.76	44			14.76	39			14.76	34
14.78	9159			14.78	29			14.78	46			14.78	30			14.78	45			14.78	34
14.8	9383			14.8	24			14.8	41			14.8	37			14.8	40			14.8	29
14.82	9193			14.82	26			14.82	36			14.82	33			14.82	45			14.82	40
14.84	9489			14.84	27			14.84	47			14.84	36			14.84	43			14.84	33
14.86	9601			14.86	26			14.86	45			14.86	43			14.86	46			14.86	48
14.88	9679			14.88	30			14.88	45			14.88	43			14.88	61			14.88	37
14.9	9604			14.9	24			14.9	46			14.9	27			14.9	43			14.9	34
14.92	9341			14.92	28			14.92	39			14.92	50			14.92	38			14.92	34
14.94	9585			14.94	31			14.94	44			14.94	39			14.94	45			14.94	38
14.96	9390			14.96	27			14.96	57			14.96	35			14.96	37			14.96	29
14.98	9620			14.98	38			14.98	49			14.98	44			14.98	44			14.98	35
15	9324			15	28			15	40			15	39			15	40			15	30
15.02	9624			15.02	33			15.02	55			15.02	36			15.02	38			15.02	31
15.04	9659			15.04	23			15.04	40			15.04	49			15.04	30			15.04	34
15.06	9470			15.06	31			15.06	48			15.06	31			15.06	49			15.06	35
15.08	9268			15.08	19			15.08	44			15.08	34			15.08	38			15.08	46
15.1	9208			15.1	33			15.1	32			15.1	36			15.1	33			15.1	36
15.12	9252			15.12	21			15.12	38			15.12	49			15.12	44			15.12	27
15.14	9598			15.14	23			15.14	54			15.14	48			15.14	19			15.14	32
15.16	9381			15.16	26			15.16	35			15.16	36			15.16	39			15.16	31
15.18	9486			15.18	21			15.18	45			15.18	44			15.18	42			15.18	33
15.2	9264			15.2	26			15.2	56			15.2	30			15.2	43			15.2	34
15.22	9244			15.22	26			15.22	33			15.22	38			15.22	40			15.22	23
15.24	9502			15.24	27			15.24	32			15.24	36			15.24	38			15.24	25
15.26	9253			15.26	26			15.26	49			15.26	50			15.26	32			15.26	22
15.28	9091			15.28	25			15.28	40			15.28	34			15.28	44			15.28	24
15.3	9211			15.3	30			15.3	39			15.3	39			15.3	31			15.3	29
15.32	9550			15.32	28			15.32	49			15.32	41			15.32	45			15.32	35
15.34	9587			15.34	30			15.34	34			15.34	25			15.34	46			15.34	29
15.36	9410			15.36	29			15.36	36			15.36	23			15.36	34			15.36	25
15.38	9401			15.38	29			15.38	35			15.38	28			15.38	36			15.38	33
15.4	9220			15.4	32			15.4	42			15.4	29			15.4	47			15.4	31
15.42	9377			15.42	28			15.42	37			15.42	31			15.42	30			15.42	36
15.44	9309			15.44	17			15.44	40			15.44	26			15.44	23			15.44	23
15.46	9113			15.46	19			15.46	38			15.46	20			15.46	40			15.46	35
15.48	9331			15.48	32			15.48	40			15.48	31			15.48	32			15.48	32
15.5	9356			15.5	22			15.5	41			15.5	33			15.5	29			15.5	38
15.52	9377			15.52	27			15.52	42			15.52	40			15.52	41			15.52	28
15.54	9512			15.54	29			15.54	40			15.54	29			15.54	36			15.54	34
15.56	9701			15.56	37			15.56	41			15.56	27			15.56	32			15.56	28
15.58	9216			15.58	31			15.58	52			15.58	36			15.58	29			15.58	31
15.6	9200			15.6	24			15.6	43			15.6	28			15.6	42			15.6	23
15.62	9314			15.62	21			15.62	37			15.62	30			15.62	36			15.62	30
15.64	9368			15.64	23			15.64	38			15.64	35			15.64	30			15.64	32
15.66	9368			15.66	31			15.66	39			15.66	36			15.66	25			15.66	19
15.68	9538			15.68	31			15.68	29			15.68	35			15.68	43			15.68	26
15.7	9342			15.7	17			15.7	38			15.7	20			15.7	34			15.7	26
15.72	9460			15.72	26			15.72	31			15.72	32			15.72	40			15.72	24
15.74	9324			15.74	26			15.74	34			15.74	21			15.74	17			15.74	27
15.76	9206			15.76	22			15.76	42			15.76	29			15.76	40			15.76	16
15.78	9289			15.78	26			15.78	31			15.78	27			15.78	27			15.78	31
15.8	9489			15.8	23			15.8	41			15.8	25			15.8	31			15.8	37
15.82	9399			15.82	23			15.82	37			15.82	29			15.82	18			15.82	19
15.84	9526			15.84	23			15.84	29			15.84	24			15.84	37			15.84	35
15.86	9614			15.86	12			15.86	42			15.86	28			15.86	29			15.86	22
15.88	9280			15.88	26			15.88	26			15.88	33			15.88	24			15.88	22
15.9	9413			15.9	26			15.9	31			15.9	30			15.9	37			15.9	27
15.92	9214			15.92	17			15.92	33			15.92	30			15.92	29			15.92	28
15.94	9524			15.94	21			15.94	44			15.94	31			15.94	34			15.94	28
15.96	9594			15.96	28			15.96	37			15.96	29			15.96	29			15.96	26
15.98	9620			15.98	20			15.98	48			15.98	28			15.98	28			15.98	18
16	9490			16	16			16	41			16	36			16	27			16	23
16.02	9597			16.02	31			16.02	33			16.02	21			16.02	36			16.02	33
16.04	9430			16.04	19			16.04	48			16.04	24			16.04	31			16.04	30
16.06	9353			16.06	27			16.06	27			16.06	25			16.06	27			16.06	27
16.08	9132			16.08	28			16.08	23			16.08	31			16.08	19			16.08	20
16.1	9357			16.1	25			16.1	26			16.1	31			16.1	35			16.1	28
16.12	9283			16.12	20			16.12	29			16.12	36			16.12	32			16.12	24
16.14	9301			16.14	27			16.14	16			16.14	28			16.14	33			16.14	23
16.16	9490			16.16	19			16.16	38			16.16	23			16.16	19			16.16	21
16.18	9669			16.18	25			16.18	29			16.18	27			16.18	27			16.18	29
16.2	9401			16.2	21			16.2	23			16.2	25			16.2	29			16.2	22
16.22	9519			16.22	24			16.22	37			16.22	30			16.22	30			16.22	19
16.24	9287			16.24	16			16.24	23			16.24	25			16.24	25			16.24	18
16.26	9273			16.26	17			16.26	29			16.26	32			16.26	27			16.26	23
16.28	9253			16.28	16			16.28	25			16.28	21			16.28	27			16.28	23
16.3	9343			16.3	26			16.3	14			16.3	27			16.3	34			16.3	22
16.32	9307			16.32	14			16.32	34			16.32	25			16.32	28			16.32	22
16.34	9499			16.34	26			16.34	25			16.34	17			16.34	30			16.34	19
16.36	9600			16.36	17			16.36	25			16.36	21			16.36	27			16.36	17
16.38	9370			16.38	23			16.38	22			16.38	25			16.38	19			16.38	23
16.4	9256			16.4	19			16.4	34			16.4	26			16.4	29			16.4	25
16.42	9312			16.42	20			16.42	34			16.42	28			16.42	31			16.42	28
16.44	9386			16.44	20			16.44	35			16.44	27			16.44	26			16.44	22
16.46	9400			16.46	14			16.46	35			16.46	11			16.46	26			16.46	20
16.48	9438			16.48	15			16.48	24			16.48	24			16.48	18			16.48	23
16.5	9459			16.5	20			16.5	27			16.5	23			16.5	32			16.5	15
16.52	9450			16.52	16			16.52	26			16.52	28			16.52	19			16.52	20
16.54	9619			16.54	15			16.54	41			16.54	23			16.54	22			16.54	18
16.56	9290			16.56	13			16.56	31			16.56	25			16.56	16			16.56	21
16.58	9357			16.58	19			16.58	24			16.58	19			16.58	28			16.58	25
16.6	9354			16.6	15			16.6	33			16.6	22			16.6	31			16.6	22
16.62	9338			16.62	14			16.62	28			16.62	23			16.62	26			16.62	14
16.64	9283			16.64	13			16.64	44			16.64	19			16.64	27			16.64	19
16.66	9375			16.66	25			16.66	28			16.66	29			16.66	13			16.66	24
16.68	9403			16.68	17			16.68	22			16.68	22			16.68	24			16.68	20
16.7	9266			16.7	22			16.7	21			16.7	22			16.7	20			16.7	22
16.72	9391			16.72	17			16.72	16			16.72	19			16.72	27			16.72	21
16.74	9309			16.74	24			16.74	32			16.74	24			16.74	24			16.74	24
16.76	9370			16.76	17			16.76	25			16.76	17			16.76	15			16.76	17
16.78	9219			16.78	16			16.78	28			16.78	19			16.78	33			16.78	22
16.8	9219			16.8	14			16.8	35			16.8	24			16.8	26			16.8	29
16.82	9499			16.82	17			16.82	19			16.82	26			16.82	29			16.82	19
16.84	9628			16.84	19			16.84	27			16.84	36			16.84	22			16.84	14
16.86	9443			16.86	22			16.86	21			16.86	22			16.86	18			16.86	23
16.88	9428			16.88	17			16.88	36			16.88	27			16.88	22			16.88	13
16.9	9208			16.9	15			16.9	29			16.9	31			16.9	24			16.9	23
16.92	9197			16.92	19			16.92	15			16.92	23			16.92	39			16.92	21
16.94	9469			16.94	10			16.94	26			16.94	28			16.94	16			16.94	12
16.96	9414			16.96	21			16.96	24			16.96	24			16.96	21			16.96	17
16.98	9585			16.98	16			16.98	26			16.98	18			16.98	19			16.98	17
17	9502			17	19			17	19			17	22			17	29			17	16
17.02	9580			17.02	22			17.02	28			17.02	25			17.02	22			17.02	12
17.04	9596			17.04	18			17.04	21			17.04	20			17.04	19			17.04	15
17.06	9237			17.06	18			17.06	21			17.06	20			17.06	23			17.06	14
17.08	9162			17.08	23			17.08	25			17.08	14			17.08	21			17.08	22
17.1	9241			17.1	15			17.1	25			17.1	31			17.1	21			17.1	13
17.12	9373			17.12	13			17.12	25			17.12	17			17.12	22			17.12	19
17.14	9479			17.14	20			17.14	19			17.14	17			17.14	32			17.14	13
17.16	9406			17.16	12			17.16	19			17.16	20			17.16	17			17.16	15
17.18	9594			17.18	16			17.18	26			17.18	20			17.18	19			17.18	20
17.2	9388			17.2	14			17.2	24			17.2	16			17.2	12			17.2	17
17.22	9110			17.22	8			17.22	20			17.22	17			17.22	22			17.22	21
17.24	9334			17.24	16			17.24	22			17.24	18			17.24	18			17.24	15
17.26	9227			17.26	23			17.26	23			17.26	15			17.26	22			17.26	21
17.28	9475			17.28	14			17.28	20			17.28	15			17.28	16			17.28	13
17.3	9320			17.3	11			17.3	27			17.3	27			17.3	13			17.3	11
17.32	9423			17.32	13			17.32	36			17.32	20			17.32	18			17.32	17
17.34	9568			17.34	12			17.34	26			17.34	26			17.34	24			17.34	19
17.36	9503			17.36	13			17.36	26			17.36	11			17.36	23			17.36	17
17.38	9354			17.38	22			17.38	32			17.38	15			17.38	16			17.38	15
17.4	9154			17.4	14			17.4	24			17.4	10			17.4	20			17.4	15
17.42	9497			17.42	18			17.42	21			17.42	12			17.42	13			17.42	19
17.44	9472			17.44	15			17.44	20			17.44	24			17.44	19			17.44	12
17.46	9525			17.46	18			17.46	19			17.46	17			17.46	24			17.46	18
17.48	9601			17.48	15			17.48	24			17.48	12			17.48	14			17.48	18
17.5	9552			17.5	21			17.5	22			17.5	16			17.5	24			17.5	15
17.52	9525			17.52	21			17.52	23			17.52	13			17.52	17			17.52	19
17.54	9584			17.54	12			17.54	26			17.54	21			17.54	27			17.54	14
17.56	9385			17.56	9			17.56	20			17.56	12			17.56	26			17.56	10
17.58	9330			17.58	8			17.58	29			17.58	13			17.58	10			17.58	18
17.6	9441			17.6	14			17.6	18			17.6	15			17.6	18			17.6	17
17.62	9579			17.62	19			17.62	25			17.62	23			17.62	19			17.62	19
17.64	9484			17.64	12			17.64	28			17.64	22			17.64	21			17.64	12
17.66	9385			17.66	11			17.66	22			17.66	22			17.66	19			17.66	21
17.68	9595			17.68	6			17.68	17			17.68	18			17.68	16			17.68	18
17.7	9270			17.7	12			17.7	12			17.7	13			17.7	17			17.7	14
17.72	9304			17.72	10			17.72	17			17.72	11			17.72	16			17.72	16
17.74	9385			17.74	14			17.74	19			17.74	17			17.74	25			17.74	20
17.76	9438			17.76	8			17.76	22			17.76	10			17.76	21			17.76	13
17.78	9675			17.78	18			17.78	25			17.78	19			17.78	26			17.78	15
17.8	9624			17.8	7			17.8	19			17.8	21			17.8	29			17.8	21
17.82	9444			17.82	19			17.82	22			17.82	10			17.82	18			17.82	13
17.84	9594			17.84	12			17.84	20			17.84	14			17.84	16			17.84	15
17.86	9317			17.86	12			17.86	11			17.86	24			17.86	23			17.86	10
17.88	9314			17.88	12			17.88	21			17.88	15			17.88	18			17.88	18
17.9	9321			17.9	16			17.9	17			17.9	6			17.9	22			17.9	14
17.92	9384			17.92	13			17.92	15			17.92	12			17.92	23			17.92	11
17.94	9535			17.94	11			17.94	23			17.94	13			17.94	12			17.94	10
17.96	9425			17.96	11			17.96	12			17.96	12			17.96	21			17.96	13
17.98	9607			17.98	19			17.98	20			17.98	21			17.98	17			17.98	19
18	9481			18	5			18	21			18	11			18	19			18	19
18.02	9120			18.02	17			18.02	21			18.02	12			18.02	22			18.02	15
18.04	9406			18.04	11			18.04	24			18.04	12			18.04	11			18.04	12
18.06	9254			18.06	8			18.06	13			18.06	15			18.06	16			18.06	13
18.08	9316			18.08	8			18.08	16			18.08	13			18.08	17			18.08	5
18.1	9216			18.1	12			18.1	15			18.1	12			18.1	17			18.1	10
18.12	9485			18.12	9			18.12	19			18.12	8			18.12	19			18.12	13
18.14	9313			18.14	17			18.14	15			18.14	19			18.14	20			18.14	12
18.16	9441			18.16	10			18.16	11			18.16	8			18.16	20			18.16	17
18.18	9375			18.18	17			18.18	14			18.18	11			18.18	9			18.18	12
18.2	9172			18.2	7			18.2	23			18.2	18			18.2	17			18.2	20
18.22	9197			18.22	14			18.22	11			18.22	16			18.22	14			18.22	15
18.24	9142			18.24	17			18.24	16			18.24	14			18.24	20			18.24	17
18.26	9459			18.26	16			18.26	13			18.26	13			18.26	21			18.26	15
18.28	9518			18.28	15			18.28	12			18.28	16			18.28	15			18.28	14
18.3	9508			18.3	8			18.3	14			18.3	12			18.3	11			18.3	12
18.32	9362			18.32	9			18.32	14			18.32	11			18.32	20			18.32	14
18.34	9130			18.34	10			18.34	21			18.34	12			18.34	18			18.34	11
18.36	9156			18.36	10			18.36	20			18.36	15			18.36	17			18.36	13
18.38	9448			18.38	11			18.38	20			18.38	13			18.38	11			18.38	7
18.4	9472			18.4	13			18.4	18			18.4	18			18.4	15			18.4	17
18.42	9700			18.42	12			18.42	16			18.42	16			18.42	14			18.42	10
18.44	9656			18.44	11			18.44	25			18.44	9			18.44	11			18.44	12
18.46	9338			18.46	10			18.46	21			18.46	10			18.46	15			18.46	16
18.48	9414			18.48	9			18.48	18			18.48	10			18.48	23			18.48	16
18.5	9135			18.5	7			18.5	18			18.5	12			18.5	13			18.5	17
18.52	9156			18.52	10			18.52	13			18.52	12			18.52	17			18.52	7
18.54	9301			18.54	11			18.54	14			18.54	3			18.54	16			18.54	10
18.56	9321			18.56	6			18.56	16			18.56	15			18.56	20			18.56	10
18.58	9493			18.58	7			18.58	21			18.58	12			18.58	16			18.58	13
18.6	9651			18.6	6			18.6	18			18.6	11			18.6	19			18.6	11
18.62	9553			18.62	7			18.62	18			18.62	11			18.62	19			18.62	15
18.64	9429			18.64	12			18.64	24			18.64	11			18.64	16			18.64	11
18.66	9348			18.66	7			18.66	19			18.66	8			18.66	11			18.66	14
18.68	9204			18.68	9			18.68	17			18.68	14			18.68	11			18.68	16
18.7	9197			18.7	12			18.7	12			18.7	14			18.7	10			18.7	9
18.72	9396			18.72	8			18.72	12			18.72	6			18.72	11			18.72	11
18.74	9408			18.74	9			18.74	8			18.74	8			18.74	17			18.74	13
18.76	9488			18.76	16			18.76	16			18.76	15			18.76	15			18.76	9
18.78	9557			18.78	14			18.78	18			18.78	12			18.78	17			18.78	8
18.8	9255			18.8	12			18.8	6			18.8	9			18.8	15			18.8	9
18.82	9337			18.82	7			18.82	13			18.82	10			18.82	14			18.82	10
18.84	9180			18.84	9			18.84	19			18.84	11			18.84	10			18.84	17
18.86	9247			18.86	17			18.86	10			18.86	13			18.86	13			18.86	8
18.88	9481			18.88	8			18.88	19			18.88	8			18.88	13			18.88	13
18.9	9238			18.9	6			18.9	14			18.9	12			18.9	17			18.9	17
18.92	9406			18.92	9			18.92	9			18.92	12			18.92	16			18.92	3
18.94	9559			18.94	16			18.94	16			18.94	12			18.94	11			18.94	11
18.96	9589			18.96	8			18.96	23			18.96	12			18.96	15			18.96	12
18.98	9259			18.98	12			18.98	16			18.98	10			18.98	15			18.98	11
19	9206			19	3			19	15			19	9			19	10			19	11
19.02	9205			19.02	9			19.02	15			19.02	17			19.02	11			19.02	13
19.04	9353			19.04	10			19.04	16			19.04	10			19.04	13			19.04	11
19.06	9387			19.06	10			19.06	20			19.06	18			19.06	11			19.06	4
19.08	9558			19.08	11			19.08	13			19.08	13			19.08	13			19.08	12
19.1	9654			19.1	8			19.1	8			19.1	7			19.1	7			19.1	13
19.12	9500			19.12	12			19.12	11			19.12	8			19.12	9			19.12	11
19.14	9302			19.14	9			19.14	17			19.14	14			19.14	10			19.14	6
19.16	9306			19.16	8			19.16	14			19.16	15			19.16	16			19.16	13
19.18	9167			19.18	13			19.18	12			19.18	12			19.18	13			19.18	9
19.2	9405			19.2	8			19.2	14			19.2	7			19.2	20			19.2	7
19.22	9346			19.22	7			19.22	14			19.22	11			19.22	9			19.22	10
19.24	9471			19.24	14			19.24	19			19.24	16			19.24	7			19.24	10
19.26	9508			19.26	5			19.26	12			19.26	10			19.26	11			19.26	8
19.28	9498			19.28	10			19.28	16			19.28	6			19.28	10			19.28	8
19.3	9354			19.3	14			19.3	13			19.3	7			19.3	13			19.3	5
19.32	9338			19.32	10			19.32	13			19.32	8			19.32	15			19.32	11
19.34	9368			19.34	4			19.34	15			19.34	10			19.34	11			19.34	12
19.36	9486			19.36	9			19.36	6			19.36	17			19.36	17			19.36	11
19.38	9453			19.38	5			19.38	9			19.38	11			19.38	7			19.38	8
19.4	9598			19.4	9			19.4	12			19.4	13			19.4	18			19.4	14
19.42	9387			19.42	6			19.42	14			19.42	9			19.42	13			19.42	4
19.44	9499			19.44	7			19.44	12			19.44	11			19.44	9			19.44	10
19.46	9177			19.46	10			19.46	8			19.46	5			19.46	12			19.46	6
19.48	9262			19.48	6			19.48	13			19.48	6			19.48	14			19.48	11
19.5	9442			19.5	6			19.5	10			19.5	15			19.5	7			19.5	10
19.52	9435			19.52	9			19.52	17			19.52	7			19.52	12			19.52	11
19.54	9603			19.54	5			19.54	17			19.54	10			19.54	8			19.54	11
19.56	9572			19.56	7			19.56	18			19.56	12			19.56	14			19.56	12
19.58	9535			19.58	8			19.58	16			19.58	9			19.58	13			19.58	11
19.6	9394			19.6	7			19.6	9			19.6	9			19.6	10			19.6	10
19.62	9375			19.62	13			19.62	8			19.62	6			19.62	15			19.62	5
19.64	9281			19.64	9			19.64	13			19.64	4			19.64	11			19.64	9
19.66	9355			19.66	12			19.66	11			19.66	7			19.66	9			19.66	4
19.68	9407			19.68	7			19.68	17			19.68	9			19.68	8			19.68	12
19.7	9445			19.7	12			19.7	12			19.7	9			19.7	8			19.7	8
19.72	9434			19.72	9			19.72	12			19.72	10			19.72	10			19.72	12
19.74	9597			19.74	8			19.74	11			19.74	16			19.74	9			19.74	10
19.76	9518			19.76	5			19.76	9			19.76	7			19.76	9			19.76	5
19.78	9441			19.78	6			19.78	14			19.78	6			19.78	11			19.78	12
19.8	9252			19.8	9			19.8	8			19.8	14			19.8	11			19.8	12
19.82	9587			19.82	8			19.82	14			19.82	5			19.82	12			19.82	5
19.84	9558			19.84	10			19.84	12			19.84	12			19.84	10			19.84	5
19.86	9273			19.86	9			19.86	11			19.86	11			19.86	9			19.86	9
19.88	9298			19.88	4			19.88	11			19.88	7			19.88	10			19.88	11
19.9	9278			19.9	4			19.9	10			19.9	7			19.9	7			19.9	8
19.92	9464			19.92	4			19.92	14			19.92	6			19.92	10			19.92	11
19.94	9247			19.94	11			19.94	13			19.94	7			19.94	8			19.94	10
19.96	9169			19.96	7			19.96	10			19.96	8			19.96	15			19.96	6
19.98	9328			19.98	10			19.98	10			19.98	11			19.98	11			19.98	11
20	9644			20	9			20	9			20	11			20	9			20	9
20.02	5057			20.02	5			20.02	9			20.02	10			20.02	11			20.02	12
20.04	3638			20.04	5			20.04	11			20.04	13			20.04	9			20.04	8
20.06	3495			20.06	13			20.06	12			20.06	5			20.06	6			20.06	6
20.08	3451			20.08	8			20.08	11			20.08	4			20.08	9			20.08	13
20.1	3465			20.1	8			20.1	13			20.1	8			20.1	14			20.1	7
20.12	3359			20.12	9			20.12	13			20.12	3			20.12	5			20.12	10
20.14	3235			20.14	9			20.14	9			20.14	9			20.14	10			20.14	5
20.16	3267			20.16	8			20.16	10			20.16	8			20.16	11			20.16	12
20.18	3283			20.18	4			20.18	11			20.18	10			20.18	11			20.18	9
20.2	3452			20.2	12			20.2	13			20.2	8			20.2	12			20.2	10
20.22	3205			20.22	4			20.22	11			20.22	10			20.22	18			20.22	4
20.24	3087			20.24	6			20.24	11			20.24	11			20.24	8			20.24	7
20.26	3103			20.26	5			20.26	10			20.26	10			20.26	9			20.26	6
20.28	3151			20.28	6			20.28	4			20.28	9			20.28	12			20.28	6
20.3	3083			20.3	7			20.3	16			20.3	5			20.3	8			20.3	7
20.32	3015			20.32	6			20.32	6			20.32	7			20.32	8			20.32	5
20.34	2962			20.34	7			20.34	10			20.34	9			20.34	7			20.34	7
20.36	3040			20.36	2			20.36	16			20.36	7			20.36	3			20.36	4
20.38	3048			20.38	5			20.38	8			20.38	5			20.38	14			20.38	5
20.4	2987			20.4	6			20.4	6			20.4	5			20.4	7			20.4	8
20.42	3016			20.42	6			20.42	14			20.42	6			20.42	12			20.42	10
20.44	2893			20.44	9			20.44	5			20.44	8			20.44	2			20.44	8
20.46	3017			20.46	5			20.46	7			20.46	9			20.46	13			20.46	5
20.48	2985			20.48	5			20.48	5			20.48	7			20.48	6			20.48	7
20.5	2900			20.5	7			20.5	16			20.5	11			20.5	12			20.5	10
20.52	2822			20.52	9			20.52	12			20.52	3			20.52	8			20.52	15
20.54	2827			20.54	4			20.54	11			20.54	7			20.54	13			20.54	5
20.56	2776			20.56	8			20.56	15			20.56	10			20.56	6			20.56	7
20.58	2724			20.58	13			20.58	11			20.58	9			20.58	10			20.58	6
20.6	2763			20.6	4			20.6	11			20.6	10			20.6	11			20.6	7
20.62	2728			20.62	5			20.62	20			20.62	4			20.62	6			20.62	7
20.64	2708			20.64	5			20.64	9			20.64	9			20.64	8			20.64	12
20.66	2591			20.66	5			20.66	18			20.66	9			20.66	7			20.66	3
20.68	2659			20.68	8			20.68	8			20.68	4			20.68	7			20.68	9
20.7	2686			20.7	8			20.7	10			20.7	8			20.7	6			20.7	3
20.72	2662			20.72	5			20.72	7			20.72	8			20.72	10			20.72	3
20.74	2505			20.74	2			20.74	7			20.74	7			20.74	7			20.74	4
20.76	2607			20.76	5			20.76	9			20.76	6			20.76	7			20.76	9
20.78	2656			20.78	4			20.78	10			20.78	5			20.78	11			20.78	5
20.8	2432			20.8	8			20.8	6			20.8	6			20.8	10			20.8	4
20.82	2561			20.82	2			20.82	11			20.82	13			20.82	7			20.82	5
20.84	2536			20.84	3			20.84	10			20.84	2			20.84	8			20.84	7
20.86	2475			20.86	5			20.86	11			20.86	8			20.86	10			20.86	5
20.88	2503			20.88	1			20.88	9			20.88	5			20.88	8			20.88	9
20.9	2422			20.9	7			20.9	4			20.9	9			20.9	4			20.9	4
20.92	2494			20.92	3			20.92	14			20.92	11			20.92	10			20.92	4
20.94	2398			20.94	5			20.94	10			20.94	7			20.94	6			20.94	8
20.96	2400			20.96	4			20.96	11			20.96	5			20.96	11			20.96	4
20.98	2423			20.98	6			20.98	8			20.98	9			20.98	9			20.98	3
21	2440			21	2			21	11			21	8			21	9			21	3
21.02	2343			21.02	4			21.02	4			21.02	4			21.02	7			21.02	4
21.04	2409			21.04	6			21.04	9			21.04	5			21.04	5			21.04	6
21.06	2297			21.06	3			21.06	7			21.06	7			21.06	9			21.06	8
21.08	2372			21.08	7			21.08	6			21.08	8			21.08	7			21.08	7
21.1	2377			21.1	6			21.1	8			21.1	10			21.1	1			21.1	5
21.12	2365			21.12	4			21.12	4			21.12	8			21.12	9			21.12	5
21.14	2321			21.14	4			21.14	5			21.14	4			21.14	6			21.14	6
21.16	2341			21.16	8			21.16	7			21.16	8			21.16	10			21.16	6
21.18	2188			21.18	5			21.18	7			21.18	2			21.18	6			21.18	5
21.2	2221			21.2	4			21.2	13			21.2	7			21.2	9			21.2	3
21.22	2225			21.22	1			21.22	13			21.22	5			21.22	7			21.22	1
21.24	2133			21.24	2			21.24	9			21.24	3			21.24	9			21.24	11
21.26	2188			21.26	6			21.26	7			21.26	9			21.26	7			21.26	3
21.28	2095			21.28	3			21.28	9			21.28	7			21.28	4			21.28	7
21.3	2146			21.3	6			21.3	6			21.3	6			21.3	9			21.3	4
21.32	2186			21.32	1			21.32	6			21.32	2			21.32	10			21.32	12
21.34	2102			21.34	5			21.34	8			21.34	6			21.34	7			21.34	3
21.36	2021			21.36	4			21.36	9			21.36	3			21.36	6			21.36	4
21.38	2085			21.38	10			21.38	4			21.38	2			21.38	5			21.38	2
21.4	2057			21.4	4			21.4	10			21.4	7			21.4	12			21.4	4
21.42	2066			21.42	8			21.42	3			21.42	7			21.42	11			21.42	2
21.44	2105			21.44	2			21.44	12			21.44	8			21.44	9			21.44	7
21.46	2101			21.46	1			21.46	10			21.46	9			21.46	10			21.46	5
21.48	2046			21.48	3			21.48	5			21.48	6			21.48	9			21.48	5
21.5	2096			21.5	2			21.5	8			21.5	5			21.5	10			21.5	6
21.52	1917			21.52	3			21.52	12			21.52	4			21.52	8			21.52	4
21.54	2023			21.54	1			21.54	5			21.54	6			21.54	6			21.54	4
21.56	1966			21.56	1			21.56	5			21.56	6			21.56	7			21.56	6
21.58	1939			21.58	4			21.58	11			21.58	5			21.58	6			21.58	6
21.6	1841			21.6	3			21.6	13			21.6	3			21.6	2			21.6	6
21.62	1864			21.62	0			21.62	3			21.62	3			21.62	2			21.62	2
21.64	1965			21.64	5			21.64	2			21.64	8			21.64	6			21.64	4
21.66	1883			21.66	4			21.66	8			21.66	6			21.66	6			21.66	4
21.68	1926			21.68	2			21.68	8			21.68	7			21.68	5			21.68	3
21.7	1806			21.7	3			21.7	8			21.7	5			21.7	8			21.7	6
21.72	1802			21.72	2			21.72	4			21.72	6			21.72	8			21.72	4
21.74	1812			21.74	2			21.74	7			21.74	3			21.74	9			21.74	5
21.76	1801			21.76	4			21.76	10			21.76	2			21.76	8			21.76	4
21.78	1805			21.78	2			21.78	12			21.78	8			21.78	4			21.78	7
21.8	1776			21.8	5			21.8	8			21.8	7			21.8	9			21.8	3
21.82	1802			21.82	6			21.82	5			21.82	2			21.82	3			21.82	3
21.84	1787			21.84	8			21.84	11			21.84	5			21.84	9			21.84	3
21.86	1699			21.86	3			21.86	6			21.86	2			21.86	7			21.86	6
21.88	1720			21.88	6			21.88	6			21.88	8			21.88	8			21.88	1
21.9	1747			21.9	4			21.9	4			21.9	6			21.9	7			21.9	4
21.92	1714			21.92	3			21.92	10			21.92	4			21.92	7			21.92	5
21.94	1653			21.94	5			21.94	6			21.94	6			21.94	4			21.94	7
21.96	1703			21.96	5			21.96	7			21.96	3			21.96	7			21.96	6
21.98	1652			21.98	2			21.98	9			21.98	6			21.98	2			21.98	6
22	1684			22	8			22	9			22	2			22	2			22	8
22.02	1615			22.02	3			22.02	5			22.02	2			22.02	6			22.02	8
22.04	1648			22.04	1			22.04	3			22.04	9			22.04	5			22.04	2
22.06	1661			22.06	1			22.06	2			22.06	8			22.06	2			22.06	8
22.08	1609			22.08	5			22.08	3			22.08	6			22.08	6			22.08	6
22.1	1600			22.1	1			22.1	6			22.1	7			22.1	4			22.1	6
22.12	1615			22.12	6			22.12	11			22.12	12			22.12	6			22.12	5
22.14	1551			22.14	4			22.14	6			22.14	5			22.14	7			22.14	5
22.16	1589			22.16	9			22.16	6			22.16	1			22.16	5			22.16	2
22.18	1585			22.18	1			22.18	10			22.18	6			22.18	3			22.18	5
22.2	1541			22.2	2			22.2	10			22.2	5			22.2	11			22.2	2
22.22	1465			22.22	4			22.22	4			22.22	9			22.22	9			22.22	4
22.24	1521			22.24	4			22.24	5			22.24	3			22.24	1			22.24	2
22.26	1543			22.26	3			22.26	6			22.26	6			22.26	6			22.26	4
22.28	1515			22.28	5			22.28	6			22.28	8			22.28	13			22.28	3
22.3	1567			22.3	3			22.3	1			22.3	10			22.3	10			22.3	4
22.32	1484			22.32	4			22.32	2			22.32	5			22.32	12			22.32	4
22.34	1526			22.34	2			22.34	7			22.34	4			22.34	9			22.34	1
22.36	1461			22.36	1			22.36	8			22.36	4			22.36	5			22.36	1
22.38	1476			22.38	2			22.38	2			22.38	3			22.38	5			22.38	4
22.4	1458			22.4	5			22.4	5			22.4	10			22.4	4			22.4	2
22.42	1467			22.42	4			22.42	6			22.42	5			22.42	9			22.42	6
22.44	1491			22.44	8			22.44	8			22.44	6			22.44	9			22.44	4
22.46	1441			22.46	0			22.46	7			22.46	7			22.46	10			22.46	5
22.48	1376			22.48	3			22.48	2			22.48	2			22.48	6			22.48	6
22.5	1365			22.5	6			22.5	6			22.5	5			22.5	3			22.5	4
22.52	1404			22.52	4			22.52	9			22.52	6			22.52	3			22.52	5
22.54	1350			22.54	2			22.54	3			22.54	4			22.54	5			22.54	4
22.56	1416			22.56	6			22.56	7			22.56	5			22.56	7			22.56	2
22.58	1374			22.58	4			22.58	3			22.58	3			22.58	5			22.58	3
22.6	1333			22.6	2			22.6	5			22.6	3			22.6	5			22.6	5
22.62	1333			22.62	2			22.62	5			22.62	3			22.62	4			22.62	0
22.64	1328			22.64	3			22.64	3			22.64	2			22.64	5			22.64	6
22.66	1384			22.66	5			22.66	5			22.66	2			22.66	11			22.66	3
22.68	1358			22.68	1			22.68	8			22.68	2			22.68	1			22.68	1
22.7	1232			22.7	3			22.7	6			22.7	3			22.7	4			22.7	4
22.72	1314			22.72	5			22.72	3			22.72	4			22.72	10			22.72	6
22.74	1349			22.74	5			22.74	1			22.74	1			22.74	6			22.74	4
22.76	1285			22.76	1			22.76	9			22.76	3			22.76	3			22.76	1
22.78	1209			22.78	1			22.78	4			22.78	3			22.78	5			22.78	5
22.8	1250			22.8	4			22.8	10			22.8	2			22.8	6			22.8	3
22.82	1247			22.82	3			22.82	6			22.82	3			22.82	1			22.82	4
22.84	1200			22.84	2			22.84	3			22.84	2			22.84	6			22.84	2
22.86	1256			22.86	4			22.86	5			22.86	2			22.86	2			22.86	3
22.88	1236			22.88	2			22.88	3			22.88	2			22.88	8			22.88	9
22.9	1249			22.9	1			22.9	5			22.9	4			22.9	3			22.9	5
22.92	1197			22.92	2			22.92	4			22.92	4			22.92	3			22.92	5
22.94	1218			22.94	1			22.94	3			22.94	1			22.94	5			22.94	0
22.96	1258			22.96	1			22.96	7			22.96	3			22.96	4			22.96	5
22.98	1182			22.98	2			22.98	5			22.98	5			22.98	5			22.98	2
23	1203			23	3			23	3			23	4			23	2			23	3
23.02	1197			23.02	3			23.02	1			23.02	4			23.02	7			23.02	5
23.04	1132			23.04	2			23.04	4			23.04	2			23.04	3			23.04	2
23.06	1199			23.06	2			23.06	6			23.06	2			23.06	9			23.06	4
23.08	1154			23.08	2			23.08	6			23.08	4			23.08	4			23.08	5
23.1	1146			23.1	4			23.1	5			23.1	2			23.1	4			23.1	5
23.12	1205			23.12	3			23.12	4			23.12	3			23.12	6			23.12	5
23.14	1136			23.14	3			23.14	1			23.14	5			23.14	5			23.14	2
23.16	1066			23.16	3			23.16	4			23.16	3			23.16	3			23.16	4
23.18	1114			23.18	4			23.18	4			23.18	9			23.18	3			23.18	0
23.2	1060			23.2	3			23.2	1			23.2	7			23.2	5			23.2	6
23.22	1124			23.22	2			23.22	7			23.22	1			23.22	4			23.22	2
23.24	1104			23.24	2			23.24	5			23.24	2			23.24	3			23.24	1
23.26	1065			23.26	0			23.26	8			23.26	3			23.26	5			23.26	1
23.28	1085			23.28	2			23.28	3			23.28	7			23.28	8			23.28	3
23.3	1030			23.3	3			23.3	5			23.3	3			23.3	5			23.3	0
23.32	1054			23.32	1			23.32	8			23.32	2			23.32	2			23.32	7
23.34	1056			23.34	0			23.34	6			23.34	2			23.34	7			23.34	4
23.36	1088			23.36	2			23.36	5			23.36	3			23.36	6			23.36	2
23.38	1061			23.38	6			23.38	5			23.38	0			23.38	2			23.38	1
23.4	1031			23.4	0			23.4	7			23.4	4			23.4	5			23.4	3
23.42	1057			23.42	3			23.42	2			23.42	1			23.42	1			23.42	2
23.44	1005			23.44	2			23.44	7			23.44	3			23.44	4			23.44	3
23.46	968			23.46	4			23.46	4			23.46	6			23.46	4			23.46	4
23.48	999			23.48	2			23.48	5			23.48	2			23.48	7			23.48	5
23.5	1019			23.5	3			23.5	2			23.5	2			23.5	3			23.5	4
23.52	978			23.52	2			23.52	6			23.52	6			23.52	5			23.52	3
23.54	998			23.54	1			23.54	6			23.54	2			23.54	4			23.54	9
23.56	1032			23.56	0			23.56	9			23.56	1			23.56	9			23.56	3
23.58	957			23.58	2			23.58	4			23.58	4			23.58	2			23.58	4
23.6	973			23.6	2			23.6	4			23.6	4			23.6	3			23.6	0
23.62	953			23.62	1			23.62	3			23.62	4			23.62	10			23.62	1
23.64	933			23.64	3			23.64	2			23.64	5			23.64	2			23.64	3
23.66	981			23.66	2			23.66	2			23.66	3			23.66	3			23.66	2
23.68	931			23.68	4			23.68	5			23.68	7			23.68	4			23.68	3
23.7	891			23.7	1			23.7	7			23.7	3			23.7	5			23.7	3
23.72	982			23.72	6			23.72	4			23.72	1			23.72	3			23.72	2
23.74	870			23.74	4			23.74	7			23.74	0			23.74	2			23.74	1
23.76	944			23.76	5			23.76	3			23.76	3			23.76	2			23.76	2
23.78	932			23.78	8			23.78	4			23.78	2			23.78	5			23.78	2
23.8	1003			23.8	0			23.8	5			23.8	2			23.8	4			23.8	5
23.82	931			23.82	0			23.82	2			23.82	4			23.82	6			23.82	2
23.84	921			23.84	0			23.84	2			23.84	5			23.84	2			23.84	4
23.86	864			23.86	0			23.86	2			23.86	2			23.86	3			23.86	5
23.88	911			23.88	1			23.88	5			23.88	0			23.88	3			23.88	2
23.9	848			23.9	1			23.9	2			23.9	1			23.9	2			23.9	3
23.92	898			23.92	3			23.92	1			23.92	1			23.92	3			23.92	3
23.94	855			23.94	1			23.94	5			23.94	4			23.94	10			23.94	3
23.96	882			23.96	1			23.96	3			23.96	4			23.96	3			23.96	4
23.98	789			23.98	0			23.98	3			23.98	0			23.98	4			23.98	1
24	827			24	2			24	2			24	6			24	2			24	6
24.02	853			24.02	1			24.02	4			24.02	6			24.02	4			24.02	7
24.04	874			24.04	4			24.04	7			24.04	2			24.04	4			24.04	2
24.06	850			24.06	3			24.06	2			24.06	1			24.06	2			24.06	4
24.08	817			24.08	2			24.08	5			24.08	1			24.08	1			24.08	2
24.1	774			24.1	2			24.1	2			24.1	5			24.1	1			24.1	3
24.12	757			24.12	3			24.12	9			24.12	1			24.12	4			24.12	4
24.14	764			24.14	1			24.14	6			24.14	3			24.14	4			24.14	6
24.16	834			24.16	2			24.16	6			24.16	3			24.16	1			24.16	1
24.18	852			24.18	5			24.18	3			24.18	0			24.18	3			24.18	1
24.2	775			24.2	4			24.2	3			24.2	1			24.2	3			24.2	3
24.22	845			24.22	3			24.22	4			24.22	1			24.22	5			24.22	4
24.24	831			24.24	0			24.24	1			24.24	3			24.24	4			24.24	4
24.26	772			24.26	3			24.26	8			24.26	2			24.26	8			24.26	2
24.28	811			24.28	2			24.28	8			24.28	3			24.28	4			24.28	4
24.3	792			24.3	1			24.3	4			24.3	3			24.3	3			24.3	1
24.32	849			24.32	3			24.32	6			24.32	3			24.32	5			24.32	1
24.34	785			24.34	3			24.34	3			24.34	1			24.34	4			24.34	4
24.36	749			24.36	4			24.36	4			24.36	2			24.36	1			24.36	2
24.38	714			24.38	1			24.38	8			24.38	2			24.38	1			24.38	2
24.4	795			24.4	3			24.4	4			24.4	2			24.4	3			24.4	3
24.42	784			24.42	0			24.42	3			24.42	1			24.42	2			24.42	6
24.44	766			24.44	0			24.44	2			24.44	1			24.44	2			24.44	1
24.46	755			24.46	0			24.46	2			24.46	4			24.46	1			24.46	2
24.48	687			24.48	0			24.48	3			24.48	0			24.48	2			24.48	1
24.5	762			24.5	0			24.5	5			24.5	2			24.5	2			24.5	1
24.52	747			24.52	4			24.52	3			24.52	4			24.52	1			24.52	3
24.54	707			24.54	1			24.54	6			24.54	0			24.54	4			24.54	0
24.56	731			24.56	1			24.56	2			24.56	0			24.56	3			24.56	0
24.58	666			24.58	1			24.58	3			24.58	1			24.58	2			24.58	2
24.6	705			24.6	0			24.6	5			24.6	3			24.6	6			24.6	0
24.62	688			24.62	2			24.62	0			24.62	2			24.62	2			24.62	0
24.64	690			24.64	2			24.64	5			24.64	2			24.64	2			24.64	0
24.66	665			24.66	2			24.66	5			24.66	2			24.66	2			24.66	0
24.68	709			24.68	3			24.68	4			24.68	4			24.68	4			24.68	4
24.7	695			24.7	1			24.7	5			24.7	2			24.7	2			24.7	6
24.72	644			24.72	2			24.72	8			24.72	0			24.72	2			24.72	0
24.74	665			24.74	3			24.74	6			24.74	3			24.74	4			24.74	1
24.76	705			24.76	2			24.76	6			24.76	4			24.76	2			24.76	4
24.78	642			24.78	4			24.78	3			24.78	3			24.78	3			24.78	4
24.8	649			24.8	2			24.8	5			24.8	8			24.8	4			24.8	5
24.82	640			24.82	3			24.82	4			24.82	0			24.82	4			24.82	3
24.84	643			24.84	3			24.84	4			24.84	7			24.84	5			24.84	0
24.86	646			24.86	4			24.86	0			24.86	1			24.86	2			24.86	1
24.88	636			24.88	4			24.88	5			24.88	1			24.88	2			24.88	2
24.9	612			24.9	1			24.9	6			24.9	1			24.9	5			24.9	2
24.92	609			24.92	3			24.92	3			24.92	1			24.92	4			24.92	2
24.94	645			24.94	1			24.94	3			24.94	2			24.94	1			24.94	0
24.96	671			24.96	3			24.96	2			24.96	6			24.96	1			24.96	1
24.98	678			24.98	2			24.98	3			24.98	2			24.98	4			24.98	3
25	590			25	4			25	4			25	2			25	4			25	0
25.02	560			25.02	1			25.02	1			25.02	0			25.02	1			25.02	2
25.04	628			25.04	2			25.04	7			25.04	2			25.04	6			25.04	1
25.06	617			25.06	0			25.06	2			25.06	4			25.06	3			25.06	0
25.08	601			25.08	4			25.08	3			25.08	1			25.08	2			25.08	3
25.1	597			25.1	4			25.1	6			25.1	0			25.1	2			25.1	4
25.12	582			25.12	5			25.12	5			25.12	4			25.12	1			25.12	2
25.14	601			25.14	2			25.14	2			25.14	2			25.14	3			25.14	0
25.16	560			25.16	2			25.16	4			25.16	3			25.16	1			25.16	1
25.18	613			25.18	3			25.18	3			25.18	0			25.18	2			25.18	4
25.2	571			25.2	0			25.2	4			25.2	4			25.2	2			25.2	1
25.22	506			25.22	1			25.22	0			25.22	2			25.22	1			25.22	3
25.24	594			25.24	1			25.24	3			25.24	5			25.24	0			25.24	2
25.26	550			25.26	0			25.26	4			25.26	2			25.26	4			25.26	2
25.28	558			25.28	0			25.28	5			25.28	1			25.28	3			25.28	1
25.3	556			25.3	2			25.3	3			25.3	4			25.3	1			25.3	1
25.32	596			25.32	2			25.32	2			25.32	2			25.32	1			25.32	1
25.34	571			25.34	1			25.34	0			25.34	1			25.34	1			25.34	1
25.36	549			25.36	3			25.36	3			25.36	4			25.36	3			25.36	0
25.38	504			25.38	1			25.38	6			25.38	2			25.38	3			25.38	3
25.4	563			25.4	3			25.4	6			25.4	0			25.4	2			25.4	3
25.42	532			25.42	2			25.42	2			25.42	1			25.42	5			25.42	2
25.44	527			25.44	0			25.44	4			25.44	0			25.44	3			25.44	2
25.46	544			25.46	2			25.46	1			25.46	1			25.46	1			25.46	0
25.48	535			25.48	0			25.48	3			25.48	2			25.48	0			25.48	1
25.5	528			25.5	1			25.5	2			25.5	2			25.5	2			25.5	2
25.52	498			25.52	2			25.52	2			25.52	1			25.52	2			25.52	2
25.54	508			25.54	4			25.54	2			25.54	1			25.54	4			25.54	2
25.56	535			25.56	2			25.56	3			25.56	1			25.56	1			25.56	1
25.58	534			25.58	1			25.58	3			25.58	1			25.58	0			25.58	3
25.6	532			25.6	3			25.6	0			25.6	1			25.6	3			25.6	3
25.62	465			25.62	0			25.62	5			25.62	2			25.62	1			25.62	0
25.64	458			25.64	4			25.64	0			25.64	3			25.64	1			25.64	0
25.66	511			25.66	1			25.66	2			25.66	1			25.66	7			25.66	0
25.68	464			25.68	1			25.68	1			25.68	5			25.68	4			25.68	0
25.7	499			25.7	1			25.7	2			25.7	0			25.7	3			25.7	1
25.72	493			25.72	0			25.72	1			25.72	2			25.72	4			25.72	0
25.74	415			25.74	3			25.74	1			25.74	1			25.74	5			25.74	4
25.76	462			25.76	0			25.76	6			25.76	1			25.76	1			25.76	2
25.78	477			25.78	5			25.78	2			25.78	0			25.78	3			25.78	1
25.8	465			25.8	2			25.8	2			25.8	4			25.8	2			25.8	3
25.82	480			25.82	0			25.82	2			25.82	4			25.82	5			25.82	1
25.84	486			25.84	3			25.84	4			25.84	2			25.84	3			25.84	1
25.86	487			25.86	1			25.86	1			25.86	2			25.86	3			25.86	1
25.88	477			25.88	2			25.88	1			25.88	2			25.88	0			25.88	1
25.9	483			25.9	1			25.9	1			25.9	0			25.9	2			25.9	0
25.92	438			25.92	1			25.92	1			25.92	0			25.92	2			25.92	4
25.94	451			25.94	0			25.94	2			25.94	4			25.94	2			25.94	3
25.96	465			25.96	0			25.96	1			25.96	2			25.96	5			25.96	4
25.98	427			25.98	1			25.98	2			25.98	1			25.98	0			25.98	3
26	463			26	4			26	3			26	0			26	2			26	0
26.02	494			26.02	0			26.02	2			26.02	0			26.02	2			26.02	2
26.04	456			26.04	0			26.04	4			26.04	1			26.04	1			26.04	0
26.06	447			26.06	2			26.06	3			26.06	3			26.06	1			26.06	1
26.08	461			26.08	2			26.08	1			26.08	1			26.08	1			26.08	0
26.1	410			26.1	1			26.1	3			26.1	4			26.1	1			26.1	1
26.12	428			26.12	1			26.12	3			26.12	0			26.12	1			26.12	1
26.14	412			26.14	1			26.14	1			26.14	2			26.14	3			26.14	0
26.16	434			26.16	1			26.16	5			26.16	0			26.16	2			26.16	0
26.18	414			26.18	1			26.18	2			26.18	1			26.18	4			26.18	1
26.2	399			26.2	1			26.2	5			26.2	0			26.2	0			26.2	0
26.22	401			26.22	1			26.22	1			26.22	2			26.22	5			26.22	1
26.24	433			26.24	2			26.24	0			26.24	3			26.24	0			26.24	1
26.26	408			26.26	2			26.26	2			26.26	2			26.26	1			26.26	3
26.28	435			26.28	0			26.28	1			26.28	1			26.28	4			26.28	0
26.3	390			26.3	1			26.3	3			26.3	0			26.3	2			26.3	2
26.32	408			26.32	0			26.32	1			26.32	2			26.32	2			26.32	2
26.34	398			26.34	2			26.34	3			26.34	1			26.34	3			26.34	2
26.36	378			26.36	2			26.36	3			26.36	1			26.36	1			26.36	1
26.38	367			26.38	3			26.38	3			26.38	0			26.38	4			26.38	0
26.4	392			26.4	1			26.4	2			26.4	1			26.4	1			26.4	2
26.42	379			26.42	0			26.42	5			26.42	0			26.42	4			26.42	2
26.44	381			26.44	2			26.44	0			26.44	2			26.44	3			26.44	2
26.46	402			26.46	0			26.46	3			26.46	2			26.46	3			26.46	1
26.48	369			26.48	2			26.48	1			26.48	1			26.48	2			26.48	0
26.5	379			26.5	3			26.5	2			26.5	0			26.5	2			26.5	1
26.52	378			26.52	0			26.52	1			26.52	5			26.52	4			26.52	4
26.54	362			26.54	2			26.54	3			26.54	1			26.54	2			26.54	1
26.56	376			26.56	0			26.56	1			26.56	2			26.56	2			26.56	2
26.58	356			26.58	1			26.58	2			26.58	1			26.58	2			26.58	0
26.6	351			26.6	3			26.6	2			26.6	1			26.6	3			26.6	2
26.62	342			26.62	3			26.62	0			26.62	1			26.62	1			26.62	1
26.64	348			26.64	0			26.64	5			26.64	1			26.64	0			26.64	0
26.66	317			26.66	2			26.66	1			26.66	3			26.66	1			26.66	0
26.68	370			26.68	0			26.68	3			26.68	1			26.68	1			26.68	3
26.7	351			26.7	0			26.7	2			26.7	3			26.7	2			26.7	1
26.72	351			26.72	0			26.72	1			26.72	1			26.72	1			26.72	1
26.74	345			26.74	2			26.74	5			26.74	4			26.74	3			26.74	1
26.76	368			26.76	0			26.76	1			26.76	0			26.76	4			26.76	1
26.78	377			26.78	0			26.78	0			26.78	2			26.78	1			26.78	1
26.8	355			26.8	1			26.8	0			26.8	1			26.8	1			26.8	3
26.82	337			26.82	1			26.82	4			26.82	2			26.82	3			26.82	2
26.84	289			26.84	1			26.84	3			26.84	2			26.84	0			26.84	1
26.86	326			26.86	0			26.86	2			26.86	1			26.86	1			26.86	3
26.88	311			26.88	1			26.88	4			26.88	2			26.88	2			26.88	3
26.9	339			26.9	2			26.9	0			26.9	1			26.9	3			26.9	3
26.92	294			26.92	3			26.92	3			26.92	0			26.92	3			26.92	0
26.94	299			26.94	0			26.94	3			26.94	2			26.94	4			26.94	0
26.96	381			26.96	0			26.96	0			26.96	2			26.96	1			26.96	1
26.98	361			26.98	2			26.98	2			26.98	1			26.98	2			26.98	1
27	309			27	0			27	2			27	0			27	2			27	2
27.02	361			27.02	1			27.02	4			27.02	0			27.02	3			27.02	1
27.04	327			27.04	2			27.04	0			27.04	5			27.04	1			27.04	0
27.06	328			27.06	0			27.06	1			27.06	0			27.06	1			27.06	0
27.08	307			27.08	0			27.08	1			27.08	1			27.08	2			27.08	1
27.1	316			27.1	1			27.1	1			27.1	3			27.1	5			27.1	1
27.12	298			27.12	0			27.12	2			27.12	0			27.12	4			27.12	0
27.14	310			27.14	3			27.14	2			27.14	0			27.14	1			27.14	2
27.16	320			27.16	3			27.16	1			27.16	0			27.16	1			27.16	1
27.18	315			27.18	1			27.18	2			27.18	1			27.18	3			27.18	3
27.2	266			27.2	2			27.2	1			27.2	4			27.2	0			27.2	2
27.22	304			27.22	1			27.22	1			27.22	2			27.22	1			27.22	1
27.24	297			27.24	0			27.24	3			27.24	0			27.24	0			27.24	0
27.26	275			27.26	0			27.26	1			27.26	1			27.26	2			27.26	1
27.28	282			27.28	1			27.28	1			27.28	1			27.28	0			27.28	1
27.3	265			27.3	0			27.3	3			27.3	2			27.3	1			27.3	0
27.32	277			27.32	1			27.32	1			27.32	2			27.32	2			27.32	0
27.34	305			27.34	0			27.34	6			27.34	1			27.34	0			27.34	1
27.36	308			27.36	0			27.36	1			27.36	1			27.36	1			27.36	2
27.38	286			27.38	0			27.38	1			27.38	2			27.38	1			27.38	2
27.4	286			27.4	0			27.4	0			27.4	4			27.4	0			27.4	1
27.42	295			27.42	4			27.42	0			27.42	4			27.42	2			27.42	0
27.44	281			27.44	0			27.44	0			27.44	4			27.44	2			27.44	1
27.46	297			27.46	2			27.46	5			27.46	1			27.46	2			27.46	2
27.48	271			27.48	0			27.48	2			27.48	0			27.48	0			27.48	4
27.5	288			27.5	0			27.5	0			27.5	3			27.5	3			27.5	0
27.52	283			27.52	0			27.52	2			27.52	3			27.52	1			27.52	0
27.54	291			27.54	1			27.54	2			27.54	1			27.54	2			27.54	2
27.56	283			27.56	0			27.56	3			27.56	0			27.56	0			27.56	1
27.58	280			27.58	0			27.58	1			27.58	3			27.58	1			27.58	0
27.6	267			27.6	3			27.6	1			27.6	3			27.6	4			27.6	4
27.62	283			27.62	1			27.62	1			27.62	2			27.62	2			27.62	2
27.64	270			27.64	2			27.64	2			27.64	1			27.64	0			27.64	1
27.66	285			27.66	1			27.66	4			27.66	1			27.66	3			27.66	0
27.68	265			27.68	1			27.68	3			27.68	1			27.68	1			27.68	1
27.7	254			27.7	0			27.7	2			27.7	1			27.7	5			27.7	1
27.72	241			27.72	2			27.72	2			27.72	1			27.72	1			27.72	1
27.74	245			27.74	2			27.74	2			27.74	4			27.74	1			27.74	1
27.76	234			27.76	0			27.76	2			27.76	2			27.76	1			27.76	3
27.78	243			27.78	0			27.78	0			27.78	2			27.78	2			27.78	0
27.8	267			27.8	1			27.8	2			27.8	0			27.8	1			27.8	0
27.82	246			27.82	0			27.82	0			27.82	1			27.82	3			27.82	0
27.84	241			27.84	1			27.84	1			27.84	3			27.84	2			27.84	1
27.86	228			27.86	1			27.86	1			27.86	2			27.86	3			27.86	0
27.88	255			27.88	0			27.88	0			27.88	2			27.88	5			27.88	0
27.9	239			27.9	3			27.9	0			27.9	1			27.9	2			27.9	0
27.92	248			27.92	2			27.92	1			27.92	0			27.92	2			27.92	1
27.94	228			27.94	0			27.94	3			27.94	0			27.94	1			27.94	0
27.96	246			27.96	1			27.96	0			27.96	1			27.96	1			27.96	0
27.98	226			27.98	0			27.98	1			27.98	2			27.98	2			27.98	0
28	266			28	0			28	1			28	2			28	1			28	2
28.02	231			28.02	0			28.02	2			28.02	1			28.02	0			28.02	0
28.04	210			28.04	0			28.04	1			28.04	0			28.04	0			28.04	0
28.06	228			28.06	1			28.06	4			28.06	0			28.06	2			28.06	1
28.08	253			28.08	0			28.08	2			28.08	1			28.08	1			28.08	0
28.1	221			28.1	0			28.1	0			28.1	1			28.1	2			28.1	0
28.12	249			28.12	1			28.12	0			28.12	0			28.12	1			28.12	1
28.14	233			28.14	1			28.14	2			28.14	0			28.14	2			28.14	2
28.16	224			28.16	0			28.16	0			28.16	1			28.16	2			28.16	0
28.18	207			28.18	0			28.18	3			28.18	2			28.18	1			28.18	0
28.2	240			28.2	0			28.2	3			28.2	0			28.2	1			28.2	0
28.22	214			28.22	0			28.22	2			28.22	2			28.22	2			28.22	0
28.24	232			28.24	1			28.24	0			28.24	1			28.24	1			28.24	1
28.26	217			28.26	1			28.26	2			28.26	0			28.26	3			28.26	1
28.28	213			28.28	0			28.28	4			28.28	0			28.28	2			28.28	1
28.3	206			28.3	0			28.3	0			28.3	3			28.3	0			28.3	0
28.32	208			28.32	1			28.32	4			28.32	1			28.32	2			28.32	1
28.34	205			28.34	2			28.34	1			28.34	1			28.34	0			28.34	3
28.36	194			28.36	0			28.36	2			28.36	1			28.36	1			28.36	0
28.38	193			28.38	0			28.38	0			28.38	0			28.38	1			28.38	1
28.4	220			28.4	2			28.4	2			28.4	1			28.4	2			28.4	1
28.42	177			28.42	0			28.42	1			28.42	3			28.42	2			28.42	2
28.44	228			28.44	1			28.44	0			28.44	1			28.44	1			28.44	0
28.46	200			28.46	1			28.46	1			28.46	1			28.46	1			28.46	0
28.48	204			28.48	1			28.48	2			28.48	2			28.48	2			28.48	0
28.5	181			28.5	1			28.5	3			28.5	1			28.5	3			28.5	0
28.52	205			28.52	1			28.52	0			28.52	0			28.52	1			28.52	1
28.54	218			28.54	1			28.54	1			28.54	0			28.54	0			28.54	1
28.56	200			28.56	1			28.56	2			28.56	3			28.56	4			28.56	2
28.58	191			28.58	0			28.58	2			28.58	0			28.58	0			28.58	0
28.6	196			28.6	0			28.6	1			28.6	3			28.6	0			28.6	2
28.62	184			28.62	1			28.62	0			28.62	1			28.62	0			28.62	0
28.64	176			28.64	0			28.64	3			28.64	1			28.64	4			28.64	0
28.66	191			28.66	1			28.66	1			28.66	0			28.66	3			28.66	1
28.68	196			28.68	1			28.68	0			28.68	0			28.68	0			28.68	0
28.7	198			28.7	0			28.7	1			28.7	1			28.7	3			28.7	3
28.72	215			28.72	1			28.72	0			28.72	0			28.72	0			28.72	1
28.74	156			28.74	0			28.74	0			28.74	0			28.74	0			28.74	1
28.76	173			28.76	1			28.76	0			28.76	1			28.76	1			28.76	1
28.78	164			28.78	1			28.78	2			28.78	0			28.78	2			28.78	1
28.8	203			28.8	0			28.8	1			28.8	0			28.8	0			28.8	0
28.82	179			28.82	1			28.82	2			28.82	0			28.82	1			28.82	0
28.84	191			28.84	1			28.84	1			28.84	0			28.84	4			28.84	1
28.86	229			28.86	3			28.86	1			28.86	2			28.86	2			28.86	0
28.88	200			28.88	0			28.88	1			28.88	2			28.88	2			28.88	2
28.9	134			28.9	0			28.9	2			28.9	0			28.9	1			28.9	1
28.92	174			28.92	0			28.92	1			28.92	1			28.92	3			28.92	0
28.94	165			28.94	2			28.94	0			28.94	1			28.94	0			28.94	0
28.96	162			28.96	1			28.96	1			28.96	0			28.96	0			28.96	2
28.98	188			28.98	1			28.98	1			28.98	0			28.98	0			28.98	1
29	156			29	0			29	1			29	1			29	4			29	1
29.02	156			29.02	1			29.02	1			29.02	1			29.02	2			29.02	0
29.04	205			29.04	1			29.04	3			29.04	0			29.04	0			29.04	1
29.06	174			29.06	1			29.06	0			29.06	1			29.06	0			29.06	1
29.08	191			29.08	0			29.08	0			29.08	2			29.08	0			29.08	1
29.1	151			29.1	0			29.1	1			29.1	1			29.1	0			29.1	2
29.12	158			29.12	2			29.12	2			29.12	0			29.12	2			29.12	1
29.14	172			29.14	3			29.14	0			29.14	0			29.14	0			29.14	2
29.16	161			29.16	1			29.16	1			29.16	4			29.16	0			29.16	0
29.18	155			29.18	1			29.18	2			29.18	0			29.18	2			29.18	0
29.2	170			29.2	3			29.2	0			29.2	1			29.2	1			29.2	0
29.22	141			29.22	1			29.22	1			29.22	0			29.22	5			29.22	0
29.24	171			29.24	0			29.24	1			29.24	0			29.24	2			29.24	1
29.26	149			29.26	0			29.26	1			29.26	1			29.26	2			29.26	1
29.28	156			29.28	0			29.28	2			29.28	3			29.28	0			29.28	1
29.3	173			29.3	0			29.3	0			29.3	1			29.3	1			29.3	2
29.32	174			29.32	1			29.32	0			29.32	1			29.32	2			29.32	1
29.34	143			29.34	0			29.34	0			29.34	0			29.34	1			29.34	1
29.36	147			29.36	0			29.36	1			29.36	0			29.36	1			29.36	1
29.38	154			29.38	1			29.38	1			29.38	0			29.38	0			29.38	2
29.4	146			29.4	2			29.4	0			29.4	1			29.4	1			29.4	1
29.42	159			29.42	0			29.42	1			29.42	2			29.42	1			29.42	0
29.44	154			29.44	0			29.44	0			29.44	2			29.44	1			29.44	2
29.46	176			29.46	2			29.46	3			29.46	3			29.46	1			29.46	0
29.48	158			29.48	0			29.48	1			29.48	0			29.48	3			29.48	1
29.5	162			29.5	1			29.5	1			29.5	0			29.5	1			29.5	0
29.52	131			29.52	1			29.52	0			29.52	1			29.52	1			29.52	1
29.54	169			29.54	0			29.54	1			29.54	0			29.54	2			29.54	1
29.56	146			29.56	0			29.56	1			29.56	0			29.56	1			29.56	1
29.58	157			29.58	1			29.58	0			29.58	2			29.58	3			29.58	0
29.6	149			29.6	0			29.6	0			29.6	0			29.6	1			29.6	5
29.62	122			29.62	1			29.62	1			29.62	0			29.62	0			29.62	2
29.64	146			29.64	2			29.64	4			29.64	1			29.64	2			29.64	2
29.66	160			29.66	1			29.66	3			29.66	1			29.66	1			29.66	2
29.68	136			29.68	0			29.68	0			29.68	1			29.68	0			29.68	2
29.7	148			29.7	1			29.7	1			29.7	0			29.7	0			29.7	1
29.72	145			29.72	0			29.72	3			29.72	0			29.72	1			29.72	0
29.74	137			29.74	0			29.74	0			29.74	1			29.74	0			29.74	1
29.76	148			29.76	0			29.76	1			29.76	1			29.76	2			29.76	1
29.78	127			29.78	2			29.78	0			29.78	0			29.78	2			29.78	1
29.8	138			29.8	2			29.8	1			29.8	0			29.8	2			29.8	2
29.82	155			29.82	0			29.82	2			29.82	0			29.82	1			29.82	0
29.84	140			29.84	0			29.84	0			29.84	1			29.84	1			29.84	1
29.86	122			29.86	0			29.86	1			29.86	1			29.86	1			29.86	0
29.88	123			29.88	0			29.88	1			29.88	0			29.88	1			29.88	0
29.9	136			29.9	0			29.9	0			29.9	1			29.9	0			29.9	1
29.92	114			29.92	1			29.92	3			29.92	0			29.92	1			29.92	0
29.94	118			29.94	0			29.94	0			29.94	1			29.94	2			29.94	0
29.96	115			29.96	0			29.96	0			29.96	0			29.96	1			29.96	0
29.98	123			29.98	1			29.98	0			29.98	0			29.98	0			29.98	0
30	134			30	1			30	1			30	0			30	3			30	0
30.02	121			30.02	0			30.02	0			30.02	0			30.02	1			30.02	0
30.04	124			30.04	0			30.04	2			30.04	1			30.04	0			30.04	2
30.06	115			30.06	1			30.06	1			30.06	2			30.06	1			30.06	0
30.08	107			30.08	0			30.08	3			30.08	1			30.08	1			30.08	0
30.1	107			30.1	0			30.1	0			30.1	1			30.1	1			30.1	0
30.12	118			30.12	1			30.12	2			30.12	0			30.12	2			30.12	0
30.14	115			30.14	0			30.14	2			30.14	0			30.14	1			30.14	0
30.16	130			30.16	0			30.16	1			30.16	0			30.16	1			30.16	0
30.18	121			30.18	0			30.18	0			30.18	1			30.18	2			30.18	0
30.2	125			30.2	0			30.2	1			30.2	2			30.2	0			30.2	0
30.22	129			30.22	0			30.22	1			30.22	0			30.22	0			30.22	2
30.24	108			30.24	2			30.24	1			30.24	0			30.24	3			30.24	0
30.26	111			30.26	0			30.26	1			30.26	0			30.26	0			30.26	2
30.28	116			30.28	0			30.28	0			30.28	1			30.28	1			30.28	1
30.3	108			30.3	0			30.3	1			30.3	0			30.3	1			30.3	0
30.32	136			30.32	0			30.32	1			30.32	1			30.32	2			30.32	0
30.34	102			30.34	0			30.34	0			30.34	1			30.34	0			30.34	0
30.36	103			30.36	1			30.36	1			30.36	0			30.36	0			30.36	1
30.38	123			30.38	1			30.38	1			30.38	0			30.38	0			30.38	0
30.4	96			30.4	0			30.4	1			30.4	1			30.4	0			30.4	0
30.42	129			30.42	0			30.42	0			30.42	0			30.42	0			30.42	0
30.44	129			30.44	0			30.44	1			30.44	0			30.44	0			30.44	0
30.46	137			30.46	2			30.46	0			30.46	0			30.46	3			30.46	1
30.48	114			30.48	1			30.48	1			30.48	0			30.48	0			30.48	1
30.5	96			30.5	0			30.5	0			30.5	0			30.5	2			30.5	0
30.52	106			30.52	2			30.52	0			30.52	0			30.52	2			30.52	0
30.54	106			30.54	0			30.54	0			30.54	1			30.54	1			30.54	1
30.56	101			30.56	0			30.56	0			30.56	0			30.56	1			30.56	0
30.58	101			30.58	0			30.58	0			30.58	1			30.58	0			30.58	0
30.6	106			30.6	2			30.6	2			30.6	1			30.6	0			30.6	0
30.62	111			30.62	2			30.62	2			30.62	0			30.62	2			30.62	2
30.64	101			30.64	3			30.64	0			30.64	1			30.64	0			30.64	0
30.66	110			30.66	0			30.66	1			30.66	0			30.66	4			30.66	0
30.68	103			30.68	0			30.68	0			30.68	2			30.68	2			30.68	0
30.7	91			30.7	1			30.7	3			30.7	0			30.7	2			30.7	0
30.72	100			30.72	0			30.72	0			30.72	0			30.72	1			30.72	2
30.74	103			30.74	0			30.74	0			30.74	0			30.74	3			30.74	0
30.76	99			30.76	0			30.76	0			30.76	0			30.76	2			30.76	0
30.78	93			30.78	0			30.78	0			30.78	0			30.78	1			30.78	1
30.8	100			30.8	1			30.8	0			30.8	3			30.8	0			30.8	1
30.82	96			30.82	1			30.82	1			30.82	0			30.82	0			30.82	0
30.84	106			30.84	0			30.84	1			30.84	1			30.84	1			30.84	2
30.86	100			30.86	1			30.86	2			30.86	1			30.86	2			30.86	0
30.88	102			30.88	0			30.88	1			30.88	0			30.88	0			30.88	1
30.9	104			30.9	0			30.9	0			30.9	1			30.9	1			30.9	1
30.92	91			30.92	0			30.92	0			30.92	1			30.92	0			30.92	0
30.94	100			30.94	0			30.94	1			30.94	0			30.94	1			30.94	1
30.96	103			30.96	1			30.96	0			30.96	0			30.96	1			30.96	1
30.98	86			30.98	0			30.98	0			30.98	0			30.98	1			30.98	1
31	92			31	0			31	0			31	0			31	1			31	1
31.02	117			31.02	0			31.02	0			31.02	0			31.02	1			31.02	0
31.04	94			31.04	0			31.04	1			31.04	2			31.04	1			31.04	0
31.06	93			31.06	0			31.06	1			31.06	0			31.06	0			31.06	0
31.08	88			31.08	0			31.08	0			31.08	0			31.08	3			31.08	0
31.1	87			31.1	3			31.1	0			31.1	1			31.1	1			31.1	0
31.12	98			31.12	0			31.12	1			31.12	0			31.12	1			31.12	2
31.14	87			31.14	2			31.14	0			31.14	0			31.14	1			31.14	0
31.16	93			31.16	0			31.16	0			31.16	0			31.16	0			31.16	0
31.18	77			31.18	2			31.18	3			31.18	1			31.18	1			31.18	0
31.2	82			31.2	0			31.2	1			31.2	1			31.2	1			31.2	0
31.22	94			31.22	0			31.22	0			31.22	0			31.22	1			31.22	0
31.24	83			31.24	0			31.24	1			31.24	1			31.24	1			31.24	1
31.26	95			31.26	0			31.26	2			31.26	0			31.26	1			31.26	0
31.28	73			31.28	0			31.28	1			31.28	0			31.28	1			31.28	0
31.3	84			31.3	0			31.3	1			31.3	1			31.3	2			31.3	1
31.32	81			31.32	0			31.32	0			31.32	1			31.32	0			31.32	1
31.34	71			31.34	0			31.34	0			31.34	0			31.34	0			31.34	0
31.36	93			31.36	0			31.36	0			31.36	1			31.36	1			31.36	0
31.38	89			31.38	1			31.38	1			31.38	0			31.38	3			31.38	0
31.4	106			31.4	0			31.4	0			31.4	0			31.4	0			31.4	0
31.42	79			31.42	1			31.42	0			31.42	0			31.42	0			31.42	0
31.44	91			31.44	0			31.44	0			31.44	0			31.44	1			31.44	0
31.46	84			31.46	0			31.46	2			31.46	0			31.46	0			31.46	0
31.48	99			31.48	0			31.48	0			31.48	0			31.48	0			31.48	0
31.5	66			31.5	0			31.5	0			31.5	1			31.5	3			31.5	1
31.52	76			31.52	0			31.52	0			31.52	0			31.52	1			31.52	1
31.54	91			31.54	0			31.54	2			31.54	0			31.54	1			31.54	0
31.56	82			31.56	0			31.56	0			31.56	0			31.56	1			31.56	0
31.58	79			31.58	3			31.58	1			31.58	0			31.58	0			31.58	0
31.6	77			31.6	0			31.6	0			31.6	2			31.6	2			31.6	1
31.62	82			31.62	0			31.62	0			31.62	1			31.62	0			31.62	1
31.64	83			31.64	0			31.64	1			31.64	1			31.64	1			31.64	1
31.66	71			31.66	0			31.66	0			31.66	0			31.66	5			31.66	0
31.68	91			31.68	0			31.68	0			31.68	0			31.68	1			31.68	0
31.7	83			31.7	0			31.7	0			31.7	0			31.7	3			31.7	0
31.72	74			31.72	1			31.72	1			31.72	0			31.72	0			31.72	0
31.74	80			31.74	0			31.74	1			31.74	0			31.74	1			31.74	0
31.76	65			31.76	1			31.76	1			31.76	0			31.76	0			31.76	0
31.78	69			31.78	0			31.78	0			31.78	0			31.78	0			31.78	0
31.8	93			31.8	0			31.8	1			31.8	0			31.8	1			31.8	1
31.82	54			31.82	0			31.82	0			31.82	2			31.82	4			31.82	0
31.84	64			31.84	0			31.84	1			31.84	0			31.84	0			31.84	0
31.86	70			31.86	0			31.86	0			31.86	1			31.86	1			31.86	1
31.88	81			31.88	0			31.88	0			31.88	1			31.88	0			31.88	1
31.9	78			31.9	0			31.9	1			31.9	0			31.9	3			31.9	0
31.92	61			31.92	0			31.92	0			31.92	1			31.92	1			31.92	0
31.94	61			31.94	1			31.94	2			31.94	1			31.94	1			31.94	0
31.96	64			31.96	0			31.96	0			31.96	0			31.96	3			31.96	0
31.98	60			31.98	1			31.98	1			31.98	1			31.98	1			31.98	1
32	74			32	0			32	1			32	1			32	1			32	0
32.02	62			32.02	2			32.02	1			32.02	0			32.02	0			32.02	0
32.04	72			32.04	1			32.04	1			32.04	0			32.04	1			32.04	0
32.06	75			32.06	0			32.06	1			32.06	0			32.06	1			32.06	1
32.08	80			32.08	0			32.08	0			32.08	1			32.08	0			32.08	0
32.1	63			32.1	1			32.1	0			32.1	1			32.1	0			32.1	0
32.12	66			32.12	1			32.12	2			32.12	0			32.12	1			32.12	1
32.14	45			32.14	0			32.14	2			32.14	0			32.14	2			32.14	0
32.16	65			32.16	0			32.16	0			32.16	0			32.16	1			32.16	0
32.18	70			32.18	0			32.18	0			32.18	0			32.18	0			32.18	0
32.2	72			32.2	0			32.2	0			32.2	0			32.2	2			32.2	0
32.22	66			32.22	0			32.22	0			32.22	1			32.22	2			32.22	0
32.24	78			32.24	0			32.24	0			32.24	0			32.24	1			32.24	1
32.26	60			32.26	0			32.26	0			32.26	0			32.26	0			32.26	0
32.28	58			32.28	0			32.28	1			32.28	0			32.28	0			32.28	0
32.3	69			32.3	0			32.3	0			32.3	0			32.3	1			32.3	0
32.32	55			32.32	0			32.32	1			32.32	0			32.32	0			32.32	1
32.34	69			32.34	1			32.34	1			32.34	0			32.34	0			32.34	1
32.36	63			32.36	0			32.36	4			32.36	0			32.36	1			32.36	0
32.38	66			32.38	0			32.38	1			32.38	0			32.38	1			32.38	0
32.4	54			32.4	0			32.4	0			32.4	1			32.4	2			32.4	1
32.42	75			32.42	0			32.42	0			32.42	0			32.42	0			32.42	1
32.44	64			32.44	0			32.44	0			32.44	0			32.44	0			32.44	0
32.46	50			32.46	0			32.46	1			32.46	1			32.46	1			32.46	1
32.48	73			32.48	2			32.48	1			32.48	0			32.48	0			32.48	0
32.5	53			32.5	0			32.5	0			32.5	0			32.5	1			32.5	0
32.52	48			32.52	0			32.52	0			32.52	0			32.52	1			32.52	0
32.54	49			32.54	1			32.54	0			32.54	0			32.54	1			32.54	0
32.56	54			32.56	0			32.56	1			32.56	1			32.56	1			32.56	0
32.58	45			32.58	1			32.58	0			32.58	1			32.58	0			32.58	0
32.6	70			32.6	1			32.6	0			32.6	0			32.6	1			32.6	1
32.62	54			32.62	1			32.62	0			32.62	0			32.62	1			32.62	0
32.64	51			32.64	0			32.64	0			32.64	0			32.64	3			32.64	0
32.66	45			32.66	1			32.66	0			32.66	0			32.66	0			32.66	0
32.68	51			32.68	0			32.68	0			32.68	1			32.68	0			32.68	0
32.7	57			32.7	0			32.7	0			32.7	0			32.7	2			32.7	1
32.72	40			32.72	0			32.72	0			32.72	0			32.72	0			32.72	1
32.74	53			32.74	0			32.74	0			32.74	1			32.74	5			32.74	0
32.76	47			32.76	0			32.76	1			32.76	0			32.76	0			32.76	1
32.78	65			32.78	0			32.78	1			32.78	0			32.78	1			32.78	0
32.8	55			32.8	0			32.8	0			32.8	0			32.8	0			32.8	0
32.82	45			32.82	0			32.82	1			32.82	0			32.82	0			32.82	2
32.84	48			32.84	0			32.84	0			32.84	0			32.84	0			32.84	1
32.86	56			32.86	1			32.86	0			32.86	0			32.86	0			32.86	0
32.88	47			32.88	0			32.88	0			32.88	1			32.88	0			32.88	0
32.9	57			32.9	1			32.9	2			32.9	0			32.9	0			32.9	0
32.92	66			32.92	0			32.92	0			32.92	0			32.92	2			32.92	0
32.94	54			32.94	0			32.94	0			32.94	0			32.94	1			32.94	0
32.96	55			32.96	0			32.96	1			32.96	1			32.96	0			32.96	0
32.98	57			32.98	0			32.98	0			32.98	1			32.98	0			32.98	0
33	48			33	0			33	0			33	0			33	0			33	0
33.02	50			33.02	1			33.02	0			33.02	1			33.02	0			33.02	0
33.04	56			33.04	0			33.04	1			33.04	1			33.04	0			33.04	0
33.06	46			33.06	0			33.06	1			33.06	1			33.06	0			33.06	1
33.08	63			33.08	0			33.08	0			33.08	0			33.08	1			33.08	0
33.1	47			33.1	0			33.1	0			33.1	1			33.1	1			33.1	1
33.12	45			33.12	0			33.12	0			33.12	0			33.12	0			33.12	1
33.14	54			33.14	0			33.14	0			33.14	0			33.14	0			33.14	1
33.16	52			33.16	0			33.16	1			33.16	0			33.16	0			33.16	0
33.18	40			33.18	0			33.18	0			33.18	1			33.18	0			33.18	1
33.2	32			33.2	0			33.2	0			33.2	1			33.2	0			33.2	0
33.22	49			33.22	0			33.22	0			33.22	0			33.22	1			33.22	0
33.24	40			33.24	0			33.24	0			33.24	1			33.24	0			33.24	0
33.26	43			33.26	1			33.26	0			33.26	0			33.26	3			33.26	0
33.28	45			33.28	0			33.28	0			33.28	1			33.28	1			33.28	0
33.3	45			33.3	0			33.3	0			33.3	0			33.3	0			33.3	3
33.32	49			33.32	0			33.32	2			33.32	0			33.32	0			33.32	2
33.34	50			33.34	0			33.34	0			33.34	0			33.34	0			33.34	0
33.36	49			33.36	0			33.36	1			33.36	0			33.36	0			33.36	0
33.38	40			33.38	0			33.38	0			33.38	0			33.38	1			33.38	0
33.4	51			33.4	1			33.4	0			33.4	0			33.4	1			33.4	0
33.42	40			33.42	0			33.42	3			33.42	1			33.42	2			33.42	0
33.44	37			33.44	0			33.44	1			33.44	1			33.44	1			33.44	1
33.46	40			33.46	0			33.46	2			33.46	0			33.46	1			33.46	0
33.48	40			33.48	0			33.48	0			33.48	0			33.48	2			33.48	0
33.5	39			33.5	0			33.5	0			33.5	0			33.5	0			33.5	2
33.52	34			33.52	0			33.52	0			33.52	1			33.52	1			33.52	1
33.54	45			33.54	2			33.54	0			33.54	2			33.54	1			33.54	0
33.56	31			33.56	1			33.56	1			33.56	0			33.56	0			33.56	0
33.58	34			33.58	1			33.58	0			33.58	0			33.58	2			33.58	0
33.6	31			33.6	0			33.6	0			33.6	0			33.6	0			33.6	1
33.62	35			33.62	0			33.62	0			33.62	0			33.62	1			33.62	1
33.64	22			33.64	0			33.64	0			33.64	0			33.64	0			33.64	0
33.66	25			33.66	0			33.66	0			33.66	0			33.66	0			33.66	0
33.68	30			33.68	0			33.68	0			33.68	0			33.68	0			33.68	1
33.7	34			33.7	0			33.7	1			33.7	1			33.7	0			33.7	0
33.72	28			33.72	1			33.72	0			33.72	0			33.72	1			33.72	0
33.74	37			33.74	0			33.74	0			33.74	0			33.74	1			33.74	0
33.76	39			33.76	0			33.76	0			33.76	0			33.76	0			33.76	0
33.78	35			33.78	0			33.78	1			33.78	0			33.78	1			33.78	0
33.8	28			33.8	0			33.8	1			33.8	0			33.8	1			33.8	0
33.82	40			33.82	1			33.82	0			33.82	0			33.82	0			33.82	1
33.84	35			33.84	0			33.84	1			33.84	0			33.84	3			33.84	1
33.86	30			33.86	0			33.86	1			33.86	0			33.86	0			33.86	0
33.88	32			33.88	0			33.88	3			33.88	0			33.88	0			33.88	0
33.9	28			33.9	0			33.9	0			33.9	0			33.9	0			33.9	0
33.92	39			33.92	2			33.92	0			33.92	0			33.92	1			33.92	2
33.94	35			33.94	0			33.94	1			33.94	0			33.94	0			33.94	1
33.96	32			33.96	0			33.96	0			33.96	0			33.96	0			33.96	1
33.98	38			33.98	0			33.98	1			33.98	0			33.98	1			33.98	0
34	26			34	2			34	0			34	0			34	0			34	0
34.02	20			34.02	0			34.02	0			34.02	0			34.02	0			34.02	0
34.04	40			34.04	0			34.04	1			34.04	0			34.04	1			34.04	0
34.06	26			34.06	0			34.06	0			34.06	0			34.06	1			34.06	0
34.08	33			34.08	0			34.08	0			34.08	0			34.08	0			34.08	0
34.1	33			34.1	0			34.1	0			34.1	0			34.1	0			34.1	0
34.12	34			34.12	0			34.12	0			34.12	0			34.12	0			34.12	0
34.14	31			34.14	0			34.14	0			34.14	2			34.14	0			34.14	0
34.16	30			34.16	0			34.16	1			34.16	0			34.16	0			34.16	0
34.18	31			34.18	0			34.18	0			34.18	0			34.18	0			34.18	0
34.2	37			34.2	0			34.2	0			34.2	1			34.2	1			34.2	0
34.22	28			34.22	0			34.22	1			34.22	0			34.22	0			34.22	1
34.24	23			34.24	0			34.24	0			34.24	0			34.24	0			34.24	0
34.26	20			34.26	0			34.26	0			34.26	0			34.26	0			34.26	1
34.28	33			34.28	0			34.28	0			34.28	0			34.28	0			34.28	0
34.3	38			34.3	0			34.3	0			34.3	0			34.3	0			34.3	0
34.32	24			34.32	0			34.32	0			34.32	0			34.32	0			34.32	0
34.34	36			34.34	0			34.34	2			34.34	0			34.34	1			34.34	0
34.36	32			34.36	0			34.36	0			34.36	0			34.36	0			34.36	0
34.38	33			34.38	0			34.38	1			34.38	0			34.38	2			34.38	0
34.4	34			34.4	0			34.4	2			34.4	0			34.4	0			34.4	0
34.42	25			34.42	0			34.42	1			34.42	0			34.42	0			34.42	1
34.44	30			34.44	0			34.44	0			34.44	0			34.44	0			34.44	0
34.46	32			34.46	0			34.46	0			34.46	0			34.46	1			34.46	1
34.48	25			34.48	1			34.48	0			34.48	0			34.48	0			34.48	1
34.5	24			34.5	0			34.5	0			34.5	0			34.5	0			34.5	0
34.52	25			34.52	0			34.52	1			34.52	0			34.52	0			34.52	0
34.54	33			34.54	0			34.54	0			34.54	0			34.54	0			34.54	0
34.56	20			34.56	0			34.56	0			34.56	0			34.56	0			34.56	0
34.58	26			34.58	0			34.58	0			34.58	0			34.58	0			34.58	0
34.6	29			34.6	0			34.6	0			34.6	0			34.6	1			34.6	0
34.62	24			34.62	0			34.62	1			34.62	0			34.62	0			34.62	0
34.64	35			34.64	1			34.64	1			34.64	0			34.64	1			34.64	0
34.66	40			34.66	0			34.66	0			34.66	0			34.66	1			34.66	0
34.68	41			34.68	0			34.68	0			34.68	0			34.68	0			34.68	0
34.7	22			34.7	0			34.7	1			34.7	0			34.7	3			34.7	0
34.72	30			34.72	0			34.72	0			34.72	0			34.72	0			34.72	0
34.74	34			34.74	0			34.74	2			34.74	1			34.74	0			34.74	0
34.76	27			34.76	0			34.76	1			34.76	0			34.76	0			34.76	2
34.78	17			34.78	0			34.78	1			34.78	1			34.78	0			34.78	0
34.8	19			34.8	0			34.8	0			34.8	0			34.8	0			34.8	0
34.82	22			34.82	0			34.82	0			34.82	0			34.82	1			34.82	0
34.84	35			34.84	0			34.84	0			34.84	0			34.84	0			34.84	0
34.86	29			34.86	0			34.86	0			34.86	0			34.86	0			34.86	0
34.88	35			34.88	0			34.88	0			34.88	0			34.88	0			34.88	0
34.9	18			34.9	0			34.9	0			34.9	0			34.9	1			34.9	0
34.92	17			34.92	1			34.92	0			34.92	0			34.92	0			34.92	0
34.94	31			34.94	0			34.94	0			34.94	0			34.94	0			34.94	0
34.96	31			34.96	0			34.96	1			34.96	0			34.96	0			34.96	0
34.98	28			34.98	0			34.98	0			34.98	0			34.98	1			34.98	0
35	36			35	0			35	2			35	0			35	2			35	0
35.02	15			35.02	0			35.02	1			35.02	0			35.02	1			35.02	0
35.04	26			35.04	0			35.04	0			35.04	0			35.04	2			35.04	0
35.06	22			35.06	0			35.06	1			35.06	0			35.06	0			35.06	0
35.08	27			35.08	0			35.08	1			35.08	0			35.08	0			35.08	0
35.1	26			35.1	0			35.1	0			35.1	0			35.1	0			35.1	0
35.12	22			35.12	0			35.12	2			35.12	0			35.12	0			35.12	0
35.14	21			35.14	0			35.14	0			35.14	0			35.14	0			35.14	1
35.16	17			35.16	0			35.16	0			35.16	0			35.16	0			35.16	0
35.18	20			35.18	0			35.18	0			35.18	0			35.18	0			35.18	1
35.2	20			35.2	0			35.2	0			35.2	0			35.2	1			35.2	0
35.22	22			35.22	0			35.22	0			35.22	0			35.22	0			35.22	0
35.24	19			35.24	0			35.24	1			35.24	0			35.24	0			35.24	0
35.26	23			35.26	0			35.26	0			35.26	0			35.26	0			35.26	0
35.28	27			35.28	3			35.28	0			35.28	1			35.28	0			35.28	0
35.3	27			35.3	0			35.3	0			35.3	0			35.3	3			35.3	1
35.32	15			35.32	0			35.32	0			35.32	0			35.32	1			35.32	0
35.34	21			35.34	1			35.34	0			35.34	0			35.34	0			35.34	0
35.36	24			35.36	0			35.36	0			35.36	0			35.36	0			35.36	0
35.38	23			35.38	0			35.38	0			35.38	0			35.38	0			35.38	0
35.4	19			35.4	0			35.4	0			35.4	0			35.4	0			35.4	0
35.42	19			35.42	0			35.42	1			35.42	1			35.42	3			35.42	0
35.44	12			35.44	0			35.44	1			35.44	3			35.44	1			35.44	0
35.46	19			35.46	1			35.46	2			35.46	0			35.46	0			35.46	0
35.48	26			35.48	1			35.48	2			35.48	1			35.48	2			35.48	0
35.5	14			35.5	1			35.5	0			35.5	0			35.5	1			35.5	0
35.52	21			35.52	0			35.52	0			35.52	0			35.52	1			35.52	0
35.54	17			35.54	1			35.54	0			35.54	0			35.54	0			35.54	0
35.56	26			35.56	0			35.56	0			35.56	0			35.56	0			35.56	1
35.58	25			35.58	0			35.58	0			35.58	1			35.58	0			35.58	0
35.6	16			35.6	1			35.6	0			35.6	0			35.6	0			35.6	0
35.62	15			35.62	0			35.62	2			35.62	0			35.62	1			35.62	0
35.64	18			35.64	1			35.64	0			35.64	0			35.64	1			35.64	0
35.66	20			35.66	0			35.66	0			35.66	0			35.66	2			35.66	0
35.68	21			35.68	0			35.68	1			35.68	0			35.68	1			35.68	0
35.7	22			35.7	0			35.7	2			35.7	0			35.7	1			35.7	1
35.72	16			35.72	0			35.72	0			35.72	1			35.72	0			35.72	0
35.74	19			35.74	0			35.74	0			35.74	0			35.74	0			35.74	0
35.76	29			35.76	0			35.76	0			35.76	0			35.76	0			35.76	0
35.78	15			35.78	0			35.78	0			35.78	1			35.78	0			35.78	0
35.8	29			35.8	0			35.8	1			35.8	0			35.8	1			35.8	0
35.82	22			35.82	0			35.82	0			35.82	0			35.82	0			35.82	0
35.84	18			35.84	0			35.84	0			35.84	0			35.84	0			35.84	0
35.86	24			35.86	0			35.86	0			35.86	0			35.86	0			35.86	1
35.88	22			35.88	0			35.88	0			35.88	0			35.88	0			35.88	0
35.9	24			35.9	0			35.9	1			35.9	0			35.9	1			35.9	0
35.92	21			35.92	0			35.92	0			35.92	0			35.92	0			35.92	0
35.94	18			35.94	0			35.94	0			35.94	1			35.94	2			35.94	0
35.96	13			35.96	0			35.96	0			35.96	1			35.96	1			35.96	0
35.98	20			35.98	1			35.98	0			35.98	0			35.98	0			35.98	0
36	17			36	0			36	1			36	0			36	0			36	0
36.02	21			36.02	0			36.02	0			36.02	0			36.02	0			36.02	0
36.04	20			36.04	1			36.04	0			36.04	0			36.04	0			36.04	0
36.06	13			36.06	0			36.06	0			36.06	0			36.06	2			36.06	0
36.08	13			36.08	0			36.08	0			36.08	0			36.08	1			36.08	0
36.1	19			36.1	0			36.1	1			36.1	0			36.1	0			36.1	0
36.12	20			36.12	0			36.12	0			36.12	1			36.12	0			36.12	0
36.14	13			36.14	0			36.14	0			36.14	0			36.14	0			36.14	0
36.16	11			36.16	0			36.16	2			36.16	0			36.16	1			36.16	0
36.18	22			36.18	0			36.18	0			36.18	0			36.18	0			36.18	1
36.2	24			36.2	0			36.2	1			36.2	0			36.2	2			36.2	1
36.22	15			36.22	0			36.22	2			36.22	0			36.22	2			36.22	0
36.24	23			36.24	0			36.24	0			36.24	0			36.24	0			36.24	0
36.26	16			36.26	0			36.26	0			36.26	0			36.26	0			36.26	0
36.28	26			36.28	0			36.28	0			36.28	0			36.28	0			36.28	0
36.3	16			36.3	0			36.3	0			36.3	0			36.3	0			36.3	0
36.32	25			36.32	0			36.32	0			36.32	0			36.32	2			36.32	0
36.34	12			36.34	0			36.34	0			36.34	0			36.34	2			36.34	0
36.36	22			36.36	0			36.36	0			36.36	1			36.36	0			36.36	0
36.38	19			36.38	1			36.38	1			36.38	0			36.38	0			36.38	0
36.4	24			36.4	0			36.4	0			36.4	1			36.4	1			36.4	0
36.42	8			36.42	0			36.42	1			36.42	0			36.42	0			36.42	0
36.44	18			36.44	0			36.44	0			36.44	0			36.44	0			36.44	1
36.46	14			36.46	0			36.46	2			36.46	0			36.46	1			36.46	0
36.48	16			36.48	3			36.48	0			36.48	0			36.48	2			36.48	0
36.5	15			36.5	0			36.5	0			36.5	0			36.5	1			36.5	0
36.52	22			36.52	2			36.52	0			36.52	0			36.52	2			36.52	0
36.54	18			36.54	0			36.54	0			36.54	0			36.54	0			36.54	0
36.56	14			36.56	0			36.56	1			36.56	1			36.56	0			36.56	0
36.58	14			36.58	1			36.58	1			36.58	1			36.58	2			36.58	0
36.6	22			36.6	0			36.6	1			36.6	1			36.6	0			36.6	0
36.62	11			36.62	0			36.62	0			36.62	0			36.62	0			36.62	0
36.64	13			36.64	0			36.64	1			36.64	0			36.64	3			36.64	0
36.66	19			36.66	1			36.66	1			36.66	0			36.66	0			36.66	0
36.68	19			36.68	0			36.68	0			36.68	0			36.68	0			36.68	0
36.7	14			36.7	0			36.7	0			36.7	0			36.7	0			36.7	0
36.72	19			36.72	0			36.72	0			36.72	0			36.72	0			36.72	0
36.74	20			36.74	0			36.74	4			36.74	1			36.74	0			36.74	0
36.76	7			36.76	0			36.76	1			36.76	0			36.76	3			36.76	0
36.78	17			36.78	0			36.78	1			36.78	0			36.78	0			36.78	1
36.8	16			36.8	0			36.8	0			36.8	0			36.8	1			36.8	0
36.82	14			36.82	0			36.82	0			36.82	0			36.82	1			36.82	0
36.84	12			36.84	1			36.84	0			36.84	1			36.84	0			36.84	1
36.86	12			36.86	0			36.86	1			36.86	0			36.86	0			36.86	0
36.88	16			36.88	0			36.88	0			36.88	0			36.88	3			36.88	0
36.9	9			36.9	0			36.9	0			36.9	0			36.9	1			36.9	0
36.92	11			36.92	0			36.92	1			36.92	0			36.92	2			36.92	0
36.94	7			36.94	0			36.94	0			36.94	0			36.94	0			36.94	0
36.96	11			36.96	0			36.96	0			36.96	0			36.96	0			36.96	1
36.98	10			36.98	0			36.98	0			36.98	0			36.98	1			36.98	0
37	16			37	1			37	0			37	0			37	0			37	0
37.02	10			37.02	1			37.02	1			37.02	1			37.02	1			37.02	0
37.04	13			37.04	0			37.04	0			37.04	0			37.04	1			37.04	2
37.06	9			37.06	0			37.06	0			37.06	0			37.06	2			37.06	0
37.08	11			37.08	1			37.08	1			37.08	0			37.08	0			37.08	0
37.1	12			37.1	0			37.1	1			37.1	0			37.1	1			37.1	0
37.12	11			37.12	0			37.12	0			37.12	0			37.12	0			37.12	0
37.14	12			37.14	0			37.14	3			37.14	0			37.14	1			37.14	0
37.16	12			37.16	0			37.16	0			37.16	0			37.16	1			37.16	0
37.18	10			37.18	1			37.18	0			37.18	0			37.18	0			37.18	0
37.2	15			37.2	0			37.2	3			37.2	1			37.2	0			37.2	0
37.22	14			37.22	0			37.22	0			37.22	0			37.22	3			37.22	0
37.24	17			37.24	0			37.24	0			37.24	0			37.24	0			37.24	0
37.26	12			37.26	0			37.26	0			37.26	0			37.26	1			37.26	0
37.28	17			37.28	0			37.28	0			37.28	0			37.28	0			37.28	0
37.3	16			37.3	0			37.3	0			37.3	0			37.3	0			37.3	0
37.32	13			37.32	0			37.32	0			37.32	0			37.32	0			37.32	1
37.34	13			37.34	0			37.34	2			37.34	0			37.34	0			37.34	1
37.36	11			37.36	0			37.36	1			37.36	0			37.36	0			37.36	0
37.38	12			37.38	0			37.38	2			37.38	0			37.38	2			37.38	0
37.4	10			37.4	0			37.4	1			37.4	0			37.4	0			37.4	0
37.42	14			37.42	2			37.42	0			37.42	0			37.42	1			37.42	0
37.44	14			37.44	0			37.44	0			37.44	0			37.44	0			37.44	0
37.46	11			37.46	0			37.46	0			37.46	0			37.46	0			37.46	0
37.48	5			37.48	1			37.48	1			37.48	0			37.48	3			37.48	0
37.5	15			37.5	0			37.5	0			37.5	0			37.5	0			37.5	0
37.52	13			37.52	1			37.52	0			37.52	0			37.52	2			37.52	0
37.54	14			37.54	0			37.54	1			37.54	0			37.54	0			37.54	0
37.56	9			37.56	0			37.56	0			37.56	0			37.56	0			37.56	0
37.58	9			37.58	0			37.58	0			37.58	0			37.58	0			37.58	0
37.6	13			37.6	0			37.6	0			37.6	0			37.6	0			37.6	0
37.62	12			37.62	0			37.62	0			37.62	0			37.62	0			37.62	0
37.64	8			37.64	0			37.64	1			37.64	1			37.64	2			37.64	0
37.66	16			37.66	0			37.66	0			37.66	0			37.66	0			37.66	0
37.68	9			37.68	0			37.68	0			37.68	0			37.68	1			37.68	1
37.7	7			37.7	2			37.7	1			37.7	0			37.7	1			37.7	0
37.72	11			37.72	0			37.72	0			37.72	0			37.72	3			37.72	0
37.74	10			37.74	0			37.74	0			37.74	0			37.74	0			37.74	0
37.76	7			37.76	0			37.76	0			37.76	0			37.76	0			37.76	0
37.78	9			37.78	0			37.78	0			37.78	0			37.78	2			37.78	0
37.8	6			37.8	0			37.8	0			37.8	1			37.8	1			37.8	1
37.82	9			37.82	0			37.82	0			37.82	0			37.82	2			37.82	0
37.84	9			37.84	0			37.84	0			37.84	0			37.84	2			37.84	0
37.86	5			37.86	0			37.86	1			37.86	0			37.86	2			37.86	0
37.88	12			37.88	1			37.88	0			37.88	0			37.88	2			37.88	0
37.9	6			37.9	0			37.9	0			37.9	1			37.9	2			37.9	0
37.92	14			37.92	0			37.92	0			37.92	0			37.92	1			37.92	1
37.94	5			37.94	0			37.94	0			37.94	0			37.94	1			37.94	0
37.96	11			37.96	0			37.96	0			37.96	1			37.96	0			37.96	0
37.98	6			37.98	1			37.98	0			37.98	0			37.98	0			37.98	0
38	10			38	0			38	0			38	0			38	2			38	0
38.02	7			38.02	0			38.02	0			38.02	0			38.02	0			38.02	0
38.04	10			38.04	0			38.04	1			38.04	0			38.04	4			38.04	0
38.06	9			38.06	0			38.06	0			38.06	0			38.06	0			38.06	0
38.08	9			38.08	2			38.08	0			38.08	0			38.08	0			38.08	2
38.1	14			38.1	0			38.1	0			38.1	0			38.1	1			38.1	1
38.12	10			38.12	0			38.12	1			38.12	1			38.12	0			38.12	0
38.14	9			38.14	0			38.14	1			38.14	0			38.14	1			38.14	0
38.16	11			38.16	0			38.16	0			38.16	0			38.16	1			38.16	1
38.18	5			38.18	0			38.18	0			38.18	0			38.18	1			38.18	0
38.2	7			38.2	0			38.2	0			38.2	0			38.2	0			38.2	0
38.22	12			38.22	0			38.22	1			38.22	0			38.22	0			38.22	0
38.24	8			38.24	0			38.24	0			38.24	1			38.24	0			38.24	0
38.26	9			38.26	0			38.26	0			38.26	0			38.26	0			38.26	0
38.28	4			38.28	0			38.28	0			38.28	0			38.28	0			38.28	0
38.3	13			38.3	0			38.3	1			38.3	0			38.3	0			38.3	0
38.32	8			38.32	0			38.32	0			38.32	0			38.32	0			38.32	0
38.34	9			38.34	0			38.34	0			38.34	0			38.34	0			38.34	0
38.36	9			38.36	0			38.36	0			38.36	0			38.36	0			38.36	0
38.38	11			38.38	0			38.38	1			38.38	0			38.38	1			38.38	0
38.4	9			38.4	0			38.4	1			38.4	0			38.4	1			38.4	0
38.42	5			38.42	0			38.42	0			38.42	0			38.42	0			38.42	0
38.44	11			38.44	0			38.44	0			38.44	0			38.44	3			38.44	0
38.46	6			38.46	0			38.46	0			38.46	0			38.46	0			38.46	0
38.48	5			38.48	1			38.48	1			38.48	0			38.48	2			38.48	0
38.5	6			38.5	0			38.5	1			38.5	1			38.5	0			38.5	1
38.52	10			38.52	0			38.52	0			38.52	0			38.52	1			38.52	0
38.54	9			38.54	0			38.54	0			38.54	0			38.54	0			38.54	0
38.56	15			38.56	0			38.56	0			38.56	0			38.56	0			38.56	1
38.58	12			38.58	0			38.58	1			38.58	0			38.58	2			38.58	0
38.6	10			38.6	0			38.6	0			38.6	0			38.6	1			38.6	0
38.62	11			38.62	0			38.62	0			38.62	0			38.62	0			38.62	1
38.64	7			38.64	0			38.64	0			38.64	0			38.64	0			38.64	1
38.66	12			38.66	0			38.66	1			38.66	0			38.66	1			38.66	0
38.68	11			38.68	0			38.68	0			38.68	0			38.68	1			38.68	0
38.7	7			38.7	0			38.7	0			38.7	0			38.7	0			38.7	0
38.72	11			38.72	1			38.72	0			38.72	0			38.72	0			38.72	0
38.74	8			38.74	0			38.74	1			38.74	1			38.74	0			38.74	0
38.76	7			38.76	0			38.76	0			38.76	0			38.76	1			38.76	0
38.78	9			38.78	0			38.78	1			38.78	0			38.78	0			38.78	0
38.8	9			38.8	0			38.8	0			38.8	0			38.8	2			38.8	0
38.82	6			38.82	0			38.82	1			38.82	0			38.82	0			38.82	0
38.84	12			38.84	0			38.84	0			38.84	0			38.84	0			38.84	1
38.86	8			38.86	0			38.86	0			38.86	1			38.86	2			38.86	0
38.88	7			38.88	0			38.88	2			38.88	1			38.88	2			38.88	0
38.9	6			38.9	0			38.9	0			38.9	2			38.9	0			38.9	0
38.92	11			38.92	0			38.92	0			38.92	1			38.92	0			38.92	0
38.94	7			38.94	1			38.94	0			38.94	0			38.94	2			38.94	0
38.96	5			38.96	0			38.96	1			38.96	0			38.96	0			38.96	2
38.98	8			38.98	1			38.98	0			38.98	0			38.98	0			38.98	0
39	4			39	0			39	1			39	0			39	2			39	0
39.02	9			39.02	0			39.02	0			39.02	0			39.02	1			39.02	0
39.04	6			39.04	0			39.04	0			39.04	0			39.04	0			39.04	0
39.06	5			39.06	0			39.06	2			39.06	0			39.06	0			39.06	0
39.08	9			39.08	1			39.08	0			39.08	0			39.08	0			39.08	0
39.1	6			39.1	0			39.1	0			39.1	0			39.1	0			39.1	0
39.12	5			39.12	1			39.12	0			39.12	0			39.12	0			39.12	0
39.14	4			39.14	0			39.14	0			39.14	0			39.14	2			39.14	0
39.16	8			39.16	0			39.16	1			39.16	0			39.16	0			39.16	0
39.18	13			39.18	2			39.18	1			39.18	1			39.18	0			39.18	0
39.2	8			39.2	0			39.2	0			39.2	0			39.2	0			39.2	0
39.22	10			39.22	1			39.22	2			39.22	0			39.22	0			39.22	1
39.24	6			39.24	0			39.24	1			39.24	1			39.24	0			39.24	0
39.26	9			39.26	0			39.26	1			39.26	0			39.26	0			39.26	0
39.28	13			39.28	0			39.28	1			39.28	0			39.28	0			39.28	0
39.3	4			39.3	0			39.3	0			39.3	0			39.3	0			39.3	1
39.32	4			39.32	0			39.32	0			39.32	0			39.32	1			39.32	0
39.34	7			39.34	0			39.34	0			39.34	0			39.34	0			39.34	0
39.36	6			39.36	0			39.36	0			39.36	0			39.36	0			39.36	0
39.38	2			39.38	0			39.38	0			39.38	0			39.38	0			39.38	0
39.4	9			39.4	0			39.4	1			39.4	0			39.4	0			39.4	0
39.42	11			39.42	0			39.42	0			39.42	0			39.42	0			39.42	1
39.44	6			39.44	1			39.44	0			39.44	0			39.44	0			39.44	0
39.46	4			39.46	0			39.46	0			39.46	0			39.46	0			39.46	0
39.48	6			39.48	0			39.48	0			39.48	0			39.48	0			39.48	0
39.5	5			39.5	0			39.5	0			39.5	0			39.5	0			39.5	0
39.52	8			39.52	0			39.52	1			39.52	0			39.52	1			39.52	0
39.54	3			39.54	0			39.54	0			39.54	0			39.54	0			39.54	0
39.56	9			39.56	0			39.56	1			39.56	1			39.56	1			39.56	1
39.58	7			39.58	0			39.58	0			39.58	0			39.58	0			39.58	0
39.6	8			39.6	0			39.6	1			39.6	0			39.6	0			39.6	0
39.62	8			39.62	0			39.62	0			39.62	0			39.62	2			39.62	1
39.64	6			39.64	0			39.64	0			39.64	0			39.64	3			39.64	0
39.66	6			39.66	0			39.66	1			39.66	0			39.66	0			39.66	0
39.68	5			39.68	0			39.68	1			39.68	0			39.68	0			39.68	0
39.7	9			39.7	0			39.7	0			39.7	0			39.7	1			39.7	1
39.72	9			39.72	0			39.72	0			39.72	0			39.72	0			39.72	0
39.74	5			39.74	0			39.74	1			39.74	0			39.74	0			39.74	0
39.76	10			39.76	0			39.76	0			39.76	1			39.76	0			39.76	0
39.78	5			39.78	0			39.78	1			39.78	0			39.78	0			39.78	0
39.8	11			39.8	0			39.8	0			39.8	0			39.8	0			39.8	0
39.82	8			39.82	1			39.82	0			39.82	0			39.82	1			39.82	0
39.84	7			39.84	0			39.84	0			39.84	0			39.84	0			39.84	1
39.86	9			39.86	0			39.86	0			39.86	0			39.86	0			39.86	0
39.88	4			39.88	0			39.88	0			39.88	0			39.88	0			39.88	0
39.9	5			39.9	0			39.9	1			39.9	0			39.9	1			39.9	0
39.92	6			39.92	0			39.92	0			39.92	0			39.92	2			39.92	0
[truncated: 253 more rows]

## Sheet: Figure 2D
λex=280 nm
R-PAMCOOCz2				S-PAMCOOCz2
Wavelength (nm)	CPL (mdeg)	glum		Wavelength (nm)	CPL (mdeg)	glum
320	0.48598	0.00952		300	0.60018	0.00743
320.1	0.49677	0.0098		300.1	0.5814	0.00752
320.2	0.49243	0.0098		300.2	0.5673	0.00765
320.3	0.4954	0.00994		300.3	0.54632	0.00768
320.4	0.49601	0.01004		300.4	0.51951	0.00766
320.5	0.49527	0.0101		300.5	0.49321	0.00755
320.6	0.50813	0.01043		300.6	0.47756	0.00758
320.7	0.50717	0.01048		300.7	0.47193	0.00776
320.8	0.50885	0.0106		300.8	0.47477	0.00807
320.9	0.5056	0.0106		300.9	0.47551	0.00834
321	0.50668	0.01068		301	0.46605	0.00845
321.1	0.50504	0.01071		301.1	0.46606	0.0087
321.2	0.50235	0.01071		301.2	0.46132	0.00886
321.3	0.49927	0.01069		301.3	0.45939	0.00906
321.4	0.5048	0.01087		301.4	0.46487	0.00941
321.5	0.5014	0.01084		301.5	0.46461	0.00964
321.6	0.50548	0.01097		301.6	0.45987	0.00977
321.7	0.50878	0.01109		301.7	0.45492	0.00991
321.8	0.5095	0.01113		301.8	0.44745	0.00996
321.9	0.50858	0.01115		301.9	0.439	0.00998
322	0.51325	0.01128		302	0.4396	0.01019
322.1	0.52104	0.01147		302.1	0.43508	0.01023
322.2	0.51839	0.01143		302.2	0.43571	0.01044
322.3	0.52382	0.01156		302.3	0.43446	0.0106
322.4	0.52761	0.01166		302.4	0.43091	0.01069
322.5	0.52516	0.01163		302.5	0.42821	0.01081
322.6	0.52291	0.01161		302.6	0.42484	0.0109
322.7	0.52667	0.01171		302.7	0.42803	0.01116
322.8	0.52014	0.01159		302.8	0.42409	0.01123
322.9	0.51628	0.01151		302.9	0.42601	0.01144
323	0.51728	0.01154		303	0.42495	0.01157
323.1	0.52037	0.01162		303.1	0.42564	0.01176
323.2	0.52529	0.01174		303.2	0.42101	0.01177
323.3	0.52667	0.01177		303.3	0.42253	0.01196
323.4	0.53034	0.01184		303.4	0.42102	0.01206
323.5	0.52408	0.01171		303.5	0.42374	0.01228
323.6	0.53029	0.01185		303.6	0.42259	0.01237
323.7	0.53833	0.01202		303.7	0.4178	0.01235
323.8	0.53929	0.01203		303.8	0.41546	0.01241
323.9	0.54074	0.01206		303.9	0.41573	0.01253
324	0.54256	0.01207		304	0.41648	0.01268
324.1	0.53407	0.01188		304.1	0.41611	0.01276
324.2	0.53719	0.01193		304.2	0.41519	0.01282
324.3	0.54149	0.01201		304.3	0.41179	0.01281
324.4	0.53825	0.01192		304.4	0.41365	0.01296
324.5	0.53458	0.01182		304.5	0.41688	0.01315
324.6	0.53051	0.01171		304.6	0.4156	0.01318
324.7	0.52043	0.01146		304.7	0.41535	0.01327
324.8	0.51756	0.01136		304.8	0.41372	0.01329
324.9	0.5181	0.01133		304.9	0.41176	0.01328
325	0.51644	0.01127		305	0.41105	0.01332
325.1	0.51593	0.01122		305.1	0.41182	0.01342
325.2	0.51073	0.01107		305.2	0.41358	0.01354
325.3	0.51219	0.01106		305.3	0.41339	0.01362
325.4	0.51023	0.01097		305.4	0.41237	0.01365
325.5	0.50967	0.01092		305.5	0.41183	0.0137
325.6	0.50082	0.01069		305.6	0.41165	0.01372
325.7	0.49688	0.01056		305.7	0.41358	0.01382
325.8	0.50416	0.01066		305.8	0.41439	0.0139
325.9	0.50267	0.01059		305.9	0.41557	0.01399
326	0.50706	0.01064		306	0.4167	0.01407
326.1	0.51167	0.01068		306.1	0.41753	0.01417
326.2	0.51119	0.01061		306.2	0.41934	0.01425
326.3	0.50985	0.01054		306.3	0.42008	0.0143
326.4	0.50586	0.0104		306.4	0.42177	0.01441
326.5	0.50953	0.01043		306.5	0.41965	0.01437
326.6	0.50426	0.01027		306.6	0.41703	0.0143
326.7	0.50171	0.01016		306.7	0.41905	0.01437
326.8	0.50337	0.01014		306.8	0.41937	0.01439
326.9	0.50249	0.01008		306.9	0.41933	0.01443
327	0.50124	0.01		307	0.41984	0.01445
327.1	0.49286	0.00977		307.1	0.41909	0.01449
327.2	0.49332	0.00972		307.2	0.41959	0.01453
327.3	0.4922	0.00963		307.3	0.41932	0.01455
327.4	0.49311	0.00958		307.4	0.41831	0.01454
327.5	0.49155	0.00949		307.5	0.41971	0.01461
327.6	0.49688	0.00952		307.6	0.41985	0.01466
327.7	0.497	0.00945		307.7	0.41919	0.01466
327.8	0.5013	0.00947		307.8	0.41651	0.01459
327.9	0.49881	0.00935		307.9	0.41534	0.01458
328	0.50031	0.00931		308	0.41768	0.01469
328.1	0.48994	0.00902		308.1	0.41763	0.01472
328.2	0.48768	0.0089		308.2	0.41858	0.01478
328.3	0.49328	0.00893		308.3	0.42232	0.01495
328.4	0.48918	0.00877		308.4	0.42136	0.01493
328.5	0.491	0.00873		308.5	0.42095	0.01493
328.6	0.48689	0.00858		308.6	0.42061	0.01492
328.7	0.48901	0.00853		308.7	0.42087	0.01497
328.8	0.48235	0.00833		308.8	0.4215	0.01502
328.9	0.48774	0.00834		308.9	0.42319	0.01506
329	0.49109	0.00831		309	0.42506	0.01515
329.1	0.49506	0.00829		309.1	0.42781	0.01526
329.2	0.50711	0.0084		309.2	0.42694	0.01522
329.3	0.5092	0.00834		309.3	0.42757	0.01523
329.4	0.50966	0.00826		309.4	0.42688	0.0152
329.5	0.50954	0.00816		309.5	0.42553	0.01518
329.6	0.50902	0.00806		309.6	0.42583	0.01521
329.7	0.49961	0.00782		309.7	0.42684	0.01525
329.8	0.50666	0.00784		309.8	0.42727	0.01528
329.9	0.5027	0.00768		309.9	0.42616	0.01524
330	0.50483	0.00761		310	0.42708	0.01526
330.1	0.5048	0.00752		310.1	0.42622	0.01525
330.2	0.5139	0.00755		310.2	0.42597	0.01522
330.3	0.51214	0.00743		310.3	0.42502	0.01523
330.4	0.52336	0.00749		310.4	0.42494	0.01525
330.5	0.52785	0.00745		310.5	0.42552	0.01527
330.6	0.52964	0.00738		310.6	0.42618	0.01529
330.7	0.53613	0.00737		310.7	0.42725	0.01537
330.8	0.52475	0.00711		310.8	0.42753	0.01539
330.9	0.52171	0.00696		310.9	0.42687	0.01538
331	0.51217	0.00673		311	0.42545	0.01532
331.1	0.51779	0.0067		311.1	0.42808	0.01541
331.2	0.52833	0.00674		311.2	0.42958	0.01547
331.3	0.52719	0.00662		311.3	0.43068	0.01548
331.4	0.52229	0.00643		311.4	0.42926	0.01542
331.5	0.52279	0.00633		311.5	0.43061	0.01548
331.6	0.53266	0.00635		311.6	0.42979	0.01543
331.7	0.53617	0.00628		311.7	0.42708	0.01533
331.8	0.54883	0.00632		311.8	0.42723	0.01534
331.9	0.55388	0.00627		311.9	0.42805	0.01539
332	0.54506	0.00606		312	0.42992	0.01548
332.1	0.55626	0.00608		312.1	0.42789	0.01541
332.2	0.56331	0.00604		312.2	0.42888	0.01545
332.3	0.56348	0.00594		312.3	0.42868	0.01544
332.4	0.58115	0.00599		312.4	0.42853	0.0154
332.5	0.56817	0.00575		312.5	0.42908	0.01542
332.6	0.57662	0.00573		312.6	0.43029	0.01547
332.7	0.57313	0.00558		312.7	0.42989	0.01546
332.8	0.57466	0.00549		312.8	0.4289	0.01543
332.9	0.5959	0.00559		312.9	0.4293	0.01544
333	0.60932	0.00561		313	0.43048	0.01548
333.1	0.61878	0.00559		313.1	0.4341	0.01563
333.2	0.63151	0.0056		313.2	0.43378	0.01564
333.3	0.64453	0.0056		313.3	0.43304	0.01563
333.4	0.64565	0.00553		313.4	0.43212	0.01557
333.5	0.64107	0.00539		313.5	0.43087	0.01553
333.6	0.6596	0.00544		313.6	0.42931	0.01547
333.7	0.68201	0.00551		313.7	0.42944	0.01549
333.8	0.68363	0.00542		313.8	0.43084	0.01553
333.9	0.70418	0.00547		313.9	0.43042	0.01551
334	0.71034	0.00541		314	0.43028	0.01554
334.1	0.71695	0.00535		314.1	0.43024	0.01555
334.2	0.7181	0.00525		314.2	0.42852	0.01548
334.3	0.74245	0.00532		314.3	0.42851	0.01549
334.4	0.75404	0.00529		314.4	0.42573	0.01538
334.5	0.76779	0.00531		314.5	0.42491	0.01535
334.6	0.78242	0.0053		314.6	0.4247	0.01537
334.7	0.78194	0.00519		314.7	0.42501	0.0154
334.8	0.79131	0.00514		314.8	0.42402	0.01536
334.9	0.83157	0.00529		314.9	0.42442	0.01538
335	0.84503	0.00527		315	0.4259	0.01543
335.1	0.86415	0.00528		315.1	0.42449	0.01539
335.2	0.88288	0.00528		315.2	0.42416	0.01538
335.3	0.89077	0.00522		315.3	0.42269	0.01532
335.4	0.91648	0.00526		315.4	0.42109	0.01525
335.5	0.9045	0.00508		315.5	0.42239	0.0153
335.6	0.91614	0.00504		315.6	0.42259	0.0153
335.7	0.90919	0.0049		315.7	0.42188	0.01527
335.8	0.93579	0.00494		315.8	0.42238	0.0153
335.9	0.94262	0.00487		315.9	0.42279	0.01532
336	0.95659	0.00484		316	0.42385	0.01534
336.1	0.96536	0.00479		316.1	0.42304	0.01531
336.2	1.00093	0.00486		316.2	0.42228	0.01527
336.3	1.00692	0.00479		316.3	0.42195	0.01525
336.4	1.02153	0.00476		316.4	0.42233	0.01526
336.5	1.05313	0.00481		316.5	0.42248	0.01526
336.6	1.07762	0.00482		316.6	0.42316	0.01528
336.7	1.10476	0.00484		316.7	0.42436	0.01531
336.8	1.11854	0.0048		316.8	0.42397	0.01529
336.9	1.13437	0.00477		316.9	0.42438	0.01527
337	1.17266	0.00481		317	0.42597	0.01533
337.1	1.18946	0.00478		317.1	0.42516	0.01531
337.2	1.20353	0.00474		317.2	0.42455	0.01525
337.3	1.23908	0.00478		317.3	0.42368	0.01523
337.4	1.26857	0.0048		317.4	0.42321	0.01519
337.5	1.31524	0.00487		317.5	0.42332	0.01518
337.6	1.36299	0.00495		317.6	0.42288	0.01515
337.7	1.37672	0.0049		317.7	0.42437	0.01521
337.8	1.38565	0.00483		317.8	0.42291	0.01515
337.9	1.41069	0.00482		317.9	0.42376	0.01518
338	1.45814	0.00489		318	0.42437	0.01522
338.1	1.47983	0.00487		318.1	0.42442	0.01523
338.2	1.48162	0.00478		318.2	0.42139	0.01513
338.3	1.51738	0.0048		318.3	0.42038	0.01507
338.4	1.53715	0.00477		318.4	0.41827	0.01502
338.5	1.54232	0.00469		318.5	0.41938	0.01505
338.6	1.56051	0.00466		318.6	0.41917	0.01506
338.7	1.56139	0.00457		318.7	0.41855	0.01502
338.8	1.60648	0.00462		318.8	0.41884	0.01504
338.9	1.62318	0.00458		318.9	0.41965	0.01507
339	1.66082	0.0046		319	0.41798	0.01501
339.1	1.71978	0.00467		319.1	0.4181	0.01502
339.2	1.75267	0.00469		319.2	0.41759	0.015
339.3	1.78416	0.00469		319.3	0.41792	0.01502
339.4	1.81186	0.00468		319.4	0.41769	0.01501
339.5	1.84599	0.00468		319.5	0.41797	0.01501
339.6	1.89549	0.00472		319.6	0.41711	0.01495
339.7	1.92208	0.0047		319.7	0.4156	0.0149
339.8	1.94755	0.00467		319.8	0.41467	0.01488
339.9	1.97231	0.00465		319.9	0.41476	0.01487
340	1.96399	0.00457		320	0.41739	0.01496
340.1	1.97693	0.00452		320.1	0.41659	0.01495
340.2	1.98564	0.00446		320.2	0.41697	0.01495
340.3	2.02949	0.00448		320.3	0.41371	0.01482
340.4	2.0654	0.00448		320.4	0.41287	0.01477
340.5	2.08308	0.00444		320.5	0.41401	0.01479
340.6	2.11638	0.00443		320.6	0.41489	0.01479
340.7	2.14126	0.00441		320.7	0.41514	0.01479
340.8	2.17528	0.0044		320.8	0.4144	0.01479
340.9	2.27512	0.00452		320.9	0.41452	0.0148
341	2.29682	0.00449		321	0.417	0.01489
341.1	2.36258	0.00454		321.1	0.41723	0.01488
341.2	2.41987	0.00458		321.2	0.4172	0.01489
341.3	2.45808	0.00457		321.3	0.41668	0.01485
341.4	2.52353	0.00462		321.4	0.41639	0.01482
341.5	2.56945	0.00462		321.5	0.4159	0.01478
341.6	2.62218	0.00464		321.6	0.41638	0.01478
341.7	2.65571	0.00463		321.7	0.41748	0.01479
341.8	2.74514	0.00471		321.8	0.41677	0.01475
341.9	2.78711	0.0047		321.9	0.41754	0.01477
342	2.80768	0.00466		322	0.41663	0.01473
342.1	2.84587	0.00465		322.1	0.4171	0.0147
342.2	2.89927	0.00466		322.2	0.414	0.01459
342.3	2.98268	0.00472		322.3	0.41202	0.01451
342.4	3.02461	0.00472		322.4	0.40926	0.01437
342.5	3.07441	0.00472		322.5	0.40904	0.0143
342.6	3.12866	0.00475		322.6	0.41168	0.01436
342.7	3.17031	0.00474		322.7	0.4103	0.01427
342.8	3.1986	0.00471		322.8	0.41072	0.01426
342.9	3.2262	0.00468		322.9	0.41004	0.01419
343	3.25742	0.00466		323	0.41125	0.01417
343.1	3.34501	0.00471		323.1	0.40985	0.01408
343.2	3.36099	0.00467		323.2	0.40864	0.01397
343.3	3.41947	0.00468		323.3	0.40734	0.01388
343.4	3.43833	0.00464		323.4	0.4053	0.01376
343.5	3.49954	0.00465		323.5	0.40641	0.01376
343.6	3.57832	0.00469		323.6	0.40759	0.01373
343.7	3.62603	0.0047		323.7	0.41167	0.01383
343.8	3.69457	0.00472		323.8	0.41234	0.01378
343.9	3.77713	0.00476		323.9	0.41591	0.01386
344	3.8239	0.00475		324	0.41662	0.0138
344.1	3.90139	0.00478		324.1	0.41678	0.01374
344.2	3.95601	0.00479		324.2	0.41816	0.01371
344.3	4.04972	0.00483		324.3	0.41766	0.0136
344.4	4.10921	0.00484		324.4	0.41769	0.01353
344.5	4.15519	0.00483		324.5	0.42029	0.01354
344.6	4.19085	0.00482		324.6	0.42028	0.01346
344.7	4.22944	0.0048		324.7	0.41852	0.0133
344.8	4.29482	0.00481		324.8	0.42105	0.0133
344.9	4.31762	0.00477		324.9	0.41671	0.01302
345	4.40513	0.00481		325	0.41491	0.01284
345.1	4.48964	0.00484		325.1	0.41197	0.01265
345.2	4.55176	0.00484		325.2	0.40922	0.01249
345.3	4.58912	0.00482		325.3	0.40933	0.01239
345.4	4.64048	0.00483		325.4	0.40984	0.01232
345.5	4.70441	0.00483		325.5	0.40775	0.01213
345.6	4.83473	0.00491		325.6	0.40967	0.01208
345.7	4.88753	0.0049		325.7	0.40558	0.01184
345.8	4.93835	0.00489		325.8	0.40587	0.01174
345.9	5.03317	0.00492		325.9	0.403	0.01153
346	5.10059	0.00493		326	0.40133	0.01136
346.1	5.15457	0.00492		326.1	0.40278	0.01126
346.2	5.20244	0.00491		326.2	0.40545	0.0112
346.3	5.30943	0.00495		326.3	0.40706	0.01112
346.4	5.3938	0.00497		326.4	0.40328	0.01088
346.5	5.44319	0.00497		326.5	0.40496	0.01078
346.6	5.47493	0.00494		326.6	0.4024	0.01057
346.7	5.56091	0.00496		326.7	0.40231	0.01044
346.8	5.59362	0.00494		326.8	0.40351	0.01032
346.9	5.67397	0.00495		326.9	0.39815	0.01008
347	5.74564	0.00496		327	0.39798	0.00991
347.1	5.84984	0.00499		327.1	0.39782	0.00977
347.2	5.89365	0.00497		327.2	0.39919	0.00965
347.3	5.98485	0.00499		327.3	0.39636	0.00943
347.4	6.0855	0.00502		327.4	0.40183	0.0094
347.5	6.13809	0.00501		327.5	0.39837	0.00917
347.6	6.1839	0.00499		327.6	0.39618	0.00897
347.7	6.26431	0.005		327.7	0.39762	0.00885
347.8	6.36159	0.00503		327.8	0.39972	0.00874
347.9	6.42387	0.00502		327.9	0.39704	0.00855
348	6.46941	0.00501		328	0.39697	0.0084
348.1	6.50935	0.00499		328.1	0.39453	0.00816
348.2	6.66099	0.00505		328.2	0.3943	0.008
348.3	6.72702	0.00505		328.3	0.40116	0.008
348.4	6.8139	0.00506		328.4	0.39819	0.00779
348.5	6.92512	0.00509		328.5	0.39341	0.00756
348.6	7.03312	0.00512		328.6	0.39661	0.00747
348.7	7.14216	0.00515		328.7	0.40179	0.00742
348.8	7.22217	0.00515		328.8	0.40106	0.00726
348.9	7.32317	0.00517		328.9	0.38848	0.0069
349	7.40328	0.00518		329	0.3834	0.00668
349.1	7.45162	0.00516		329.1	0.38824	0.00662
349.2	7.55732	0.00519		329.2	0.38574	0.00645
349.3	7.59515	0.00516		329.3	0.37938	0.00621
349.4	7.70732	0.00519		329.4	0.37283	0.00597
349.5	7.76029	0.00518		329.5	0.37623	0.0059
349.6	7.82036	0.00517		329.6	0.37495	0.00576
349.7	7.8584	0.00514		329.7	0.37701	0.00567
349.8	7.9277	0.00514		329.8	0.36989	0.00544
349.9	7.97717	0.00513		329.9	0.3612	0.0052
350	8.04738	0.00513		330	0.35129	0.00495
350.1	8.13615	0.00514		330.1	0.34686	0.00478
350.2	8.28598	0.00518		330.2	0.34321	0.00463
350.3	8.32477	0.00516		330.3	0.3442	0.00454
350.4	8.42949	0.00518		330.4	0.3464	0.00447
350.5	8.55585	0.00521		330.5	0.35364	0.00446
350.6	8.69123	0.00525		330.6	0.34559	0.00426
350.7	8.73503	0.00523		330.7	0.34361	0.00414
350.8	8.85131	0.00524		330.8	0.34158	0.00403
350.9	8.90228	0.00523		330.9	0.34477	0.00398
351	8.97758	0.00523		331	0.33891	0.00382
351.1	9.07949	0.00524		331.1	0.34098	0.00375
351.2	9.19111	0.00526		331.2	0.33219	0.00358
351.3	9.26963	0.00527		331.3	0.32452	0.00342
351.4	9.34554	0.00527		331.4	0.3151	0.00322
351.5	9.39697	0.00525		331.5	0.30285	0.00303
351.6	9.47786	0.00525		331.6	0.29779	0.00291
351.7	9.56726	0.00526		331.7	0.29329	0.0028
351.8	9.66899	0.00527		331.8	0.28794	0.00269
351.9	9.78028	0.00529		331.9	0.27362	0.0025
352	9.89363	0.00531		332	0.26231	0.00234
352.1	9.99915	0.00533		332.1	0.25739	0.00224
352.2	10.0539	0.00532		332.2	0.24742	0.00211
352.3	10.1039	0.0053		332.3	0.23391	0.00195
352.4	10.1711	0.0053		332.4	0.22383	0.00181
352.5	10.2899	0.00532		332.5	0.21766	0.00172
352.6	10.3483	0.00531		332.6	0.20783	0.00161
352.7	10.4199	0.00531		332.7	0.19544	0.00148
352.8	10.5601	0.00534		332.8	0.17533	0.00129
352.9	10.6904	0.00536		332.9	0.16396	0.00118
353	10.7566	0.00536		333	0.14869	0.00105
353.1	10.921	0.0054		333.1	0.13687	0.000943812
353.2	10.9981	0.0054		333.2	0.1264	0.000852255
353.3	11.0285	0.00538		333.3	0.10978	0.000724076
353.4	11.0408	0.00535		333.4	0.11154	0.000723428
353.5	11.1477	0.00536		333.5	0.09745	0.000618111
353.6	11.3225	0.00541		333.6	0.07259	0.000450326
353.7	11.359	0.00539		333.7	0.04496	0.000272797
353.8	11.4847	0.00541		333.8	0.02356	0.000139814
353.9	11.4917	0.00537		333.9	0.00145	8.42844e-06
354	11.6306	0.0054		334	-0.00808	-4.59037e-05
354.1	11.7285	0.00541		334.1	-0.02679	-0.000148847
354.2	11.7765	0.0054		334.2	-0.0449	-0.000244043
354.3	11.9488	0.00543		334.3	-0.05592	-0.000297525
354.4	12.0625	0.00545		334.4	-0.08616	-0.000448777
354.5	12.1768	0.00546		334.5	-0.10184	-0.000522049
354.6	12.2539	0.00546		334.6	-0.13339	-0.000669209
354.7	12.3198	0.00546		334.7	-0.15099	-0.000741514
354.8	12.4703	0.00549		334.8	-0.17351	-0.000834168
354.9	12.5968	0.00551		334.9	-0.17592	-0.000828025
355	12.7479	0.00554		335	-0.20083	-0.000925388
355.1	12.8451	0.00555		335.1	-0.2274	-0.00103
355.2	12.9692	0.00557		335.2	-0.24504	-0.00108
355.3	13.0444	0.00557		335.3	-0.27185	-0.00118
355.4	13.1566	0.00558		335.4	-0.28554	-0.00121
355.5	13.2787	0.0056		335.5	-0.30569	-0.00127
355.6	13.3264	0.00558		335.6	-0.33825	-0.00138
355.7	13.457	0.0056		335.7	-0.34673	-0.00138
355.8	13.5654	0.00562		335.8	-0.36035	-0.00141
355.9	13.6366	0.00561		335.9	-0.36602	-0.0014
356	13.6829	0.00559		336	-0.40193	-0.00151
356.1	13.717	0.00557		336.1	-0.41679	-0.00153
356.2	13.8561	0.0056		336.2	-0.43122	-0.00155
356.3	13.9755	0.00561		336.3	-0.45619	-0.00161
356.4	14.0767	0.00562		336.4	-0.49725	-0.00172
356.5	14.1862	0.00564		336.5	-0.52705	-0.00179
356.6	14.259	0.00563		336.6	-0.57632	-0.00192
356.7	14.4024	0.00566		336.7	-0.60705	-0.00198
356.8	14.5449	0.00568		336.8	-0.63669	-0.00204
356.9	14.649	0.00569		336.9	-0.68952	-0.00217
357	14.7601	0.00571		337	-0.74151	-0.00228
357.1	14.8959	0.00573		337.1	-0.78001	-0.00235
357.2	15.0348	0.00575		337.2	-0.8127	-0.0024
357.3	15.2129	0.00579		337.3	-0.86084	-0.0025
357.4	15.2942	0.00579		337.4	-0.88397	-0.00252
357.5	15.3515	0.00578		337.5	-0.91504	-0.00256
357.6	15.3532	0.00575		337.6	-0.95085	-0.00261
357.7	15.5031	0.00578		337.7	-1.00913	-0.00272
357.8	15.6544	0.00581		337.8	-1.05862	-0.00281
357.9	15.7929	0.00583		337.9	-1.09822	-0.00286
358	15.9095	0.00584		338	-1.14295	-0.00292
358.1	16.0207	0.00585		338.1	-1.18696	-0.00298
358.2	16.1375	0.00587		338.2	-1.212	-0.00299
358.3	16.1753	0.00585		338.3	-1.24614	-0.00302
358.4	16.2215	0.00584		338.4	-1.28006	-0.00305
358.5	16.2199	0.00582		338.5	-1.33978	-0.00314
358.6	16.2605	0.0058		338.6	-1.40201	-0.00323
358.7	16.3675	0.00581		338.7	-1.45211	-0.00328
358.8	16.502	0.00583		338.8	-1.50917	-0.00336
358.9	16.6075	0.00584		338.9	-1.54669	-0.00338
359	16.6069	0.00581		339	-1.58301	-0.0034
359.1	16.736	0.00583		339.1	-1.6521	-0.00349
359.2	16.8405	0.00584		339.2	-1.70731	-0.00356
359.3	16.9321	0.00585		339.3	-1.75136	-0.00359
359.4	16.9843	0.00584		339.4	-1.79587	-0.00363
359.5	17.0393	0.00583		339.5	-1.84574	-0.00367
359.6	17.1606	0.00585		339.6	-1.86438	-0.00364
359.7	17.2824	0.00587		339.7	-1.91124	-0.00367
359.8	17.4698	0.00591		339.8	-1.97188	-0.00373
359.9	17.5441	0.00591		339.9	-1.99219	-0.00371
360	17.6617	0.00592		340	-2.02813	-0.00373
360.1	17.8266	0.00595		340.1	-2.07712	-0.00376
360.2	17.9028	0.00595		340.2	-2.13022	-0.0038
360.3	17.9104	0.00593		340.3	-2.19406	-0.00385
360.4	17.9888	0.00594		340.4	-2.24454	-0.00388
360.5	18.1101	0.00595		340.5	-2.31613	-0.00394
360.6	18.302	0.00599		340.6	-2.3864	-0.004
360.7	18.3664	0.00599		340.7	-2.45031	-0.00404
360.8	18.442	0.00599		340.8	-2.52221	-0.0041
360.9	18.5546	0.006		340.9	-2.56084	-0.0041
361	18.604	0.00599		341	-2.63117	-0.00415
361.1	18.6161	0.00597		341.1	-2.67431	-0.00416
361.2	18.7382	0.00599		341.2	-2.73665	-0.00419
361.3	18.8018	0.00599		341.3	-2.79516	-0.00422
361.4	18.9642	0.00602		341.4	-2.87364	-0.00428
361.5	19.0648	0.00603		341.5	-2.93421	-0.0043
361.6	19.1684	0.00604		341.6	-2.98126	-0.00431
361.7	19.1594	0.00602		341.7	-3.05077	-0.00435
361.8	19.2812	0.00603		341.8	-3.1181	-0.00438
361.9	19.3948	0.00605		341.9	-3.18119	-0.00441
362	19.4733	0.00605		342	-3.23864	-0.00443
362.1	19.6228	0.00608		342.1	-3.3075	-0.00446
362.2	19.6469	0.00607		342.2	-3.35603	-0.00446
362.3	19.6672	0.00606		342.3	-3.39545	-0.00445
362.4	19.7886	0.00607		342.4	-3.44736	-0.00446
362.5	19.7803	0.00605		342.5	-3.51005	-0.00448
362.6	19.9107	0.00607		342.6	-3.5263	-0.00446
362.7	19.9436	0.00606		342.7	-3.61604	-0.00451
362.8	20.042	0.00607		342.8	-3.67956	-0.00453
362.9	20.0919	0.00607		342.9	-3.73815	-0.00454
363	20.0491	0.00604		343	-3.79703	-0.00455
363.1	20.1235	0.00604		343.1	-3.87913	-0.00459
363.2	20.2095	0.00605		343.2	-3.99045	-0.00466
363.3	20.2713	0.00605		343.3	-4.08063	-0.00471
363.4	20.4421	0.00608		343.4	-4.14189	-0.00472
363.5	20.3905	0.00605		343.5	-4.21963	-0.00474
363.6	20.5548	0.00608		343.6	-4.2681	-0.00474
363.7	20.606	0.00608		343.7	-4.33277	-0.00477
363.8	20.6619	0.00608		343.8	-4.41386	-0.00479
363.9	20.8094	0.0061		343.9	-4.48897	-0.00482
364	20.8868	0.00611		344	-4.55683	-0.00483
364.1	20.9973	0.00613		344.1	-4.67099	-0.00489
364.2	21.0416	0.00612		344.2	-4.77742	-0.00494
364.3	21.1405	0.00614		344.3	-4.89123	-0.005
364.4	21.2561	0.00615		344.4	-4.97183	-0.00502
364.5	21.3632	0.00617		344.5	-5.06957	-0.00506
364.6	21.3735	0.00616		344.6	-5.1194	-0.00507
364.7	21.4211	0.00616		344.7	-5.19354	-0.00508
364.8	21.4874	0.00616		344.8	-5.28159	-0.00511
364.9	21.6121	0.00618		344.9	-5.38513	-0.00515
365	21.6329	0.00617		345	-5.44883	-0.00515
365.1	21.6605	0.00617		345.1	-5.55247	-0.00519
365.2	21.7244	0.00617		345.2	-5.62031	-0.00519
365.3	21.7485	0.00616		345.3	-5.7074	-0.00521
365.4	21.8343	0.00617		345.4	-5.76017	-0.00522
365.5	21.8759	0.00617		345.5	-5.8295	-0.00522
365.6	21.9203	0.00617		345.6	-5.89927	-0.00523
365.7	21.9352	0.00616		345.7	-5.99798	-0.00526
365.8	22.1558	0.00621		345.8	-6.07436	-0.00527
365.9	22.2633	0.00623		345.9	-6.1568	-0.00528
366	22.3756	0.00625		346	-6.25822	-0.00531
366.1	22.429	0.00625		346.1	-6.31577	-0.0053
366.2	22.4642	0.00625		346.2	-6.40771	-0.00532
366.3	22.5259	0.00625		346.3	-6.51883	-0.00536
366.4	22.6143	0.00626		346.4	-6.61285	-0.00538
366.5	22.6262	0.00625		346.5	-6.69349	-0.00541
366.6	22.6859	0.00626		346.6	-6.7768	-0.00542
366.7	22.7763	0.00627		346.7	-6.84768	-0.00542
366.8	22.8835	0.00629		346.8	-6.97418	-0.00546
366.9	22.9605	0.0063		346.9	-7.07874	-0.00549
367	23.007	0.0063		347	-7.11335	-0.00546
367.1	23.0615	0.0063		347.1	-7.21184	-0.00548
367.2	23.1121	0.0063		347.2	-7.32479	-0.00551
367.3	23.1688	0.00631		347.3	-7.42082	-0.00553
367.4	23.1833	0.0063		347.4	-7.48827	-0.00553
367.5	23.2783	0.00632		347.5	-7.58226	-0.00554
367.6	23.3533	0.00633		347.6	-7.64888	-0.00554
367.7	23.3998	0.00633		347.7	-7.72364	-0.00554
367.8	23.5055	0.00635		347.8	-7.79426	-0.00554
367.9	23.6211	0.00637		347.9	-7.89983	-0.00556
368	23.5928	0.00635		348	-8.02666	-0.0056
368.1	23.7736	0.00639		348.1	-8.11813	-0.00561
368.2	23.78	0.00638		348.2	-8.2069	-0.00562
368.3	23.8075	0.00638		348.3	-8.31144	-0.00564
368.4	23.7902	0.00636		348.4	-8.45746	-0.00569
368.5	23.7512	0.00635		348.5	-8.49361	-0.00566
368.6	23.832	0.00636		348.6	-8.5729	-0.00567
368.7	23.8887	0.00637		348.7	-8.67418	-0.00568
368.8	23.9677	0.00638		348.8	-8.77611	-0.0057
368.9	24.0011	0.00638		348.9	-8.92071	-0.00574
369	23.9556	0.00636		349	-9.01701	-0.00575
369.1	24.0199	0.00637		349.1	-9.13772	-0.00578
369.2	24.0999	0.00638		349.2	-9.22125	-0.00579
369.3	24.0929	0.00637		349.3	-9.35462	-0.00582
369.4	24.0941	0.00636		349.4	-9.45428	-0.00583
369.5	24.1983	0.00638		349.5	-9.57514	-0.00586
369.6	24.2156	0.00638		349.6	-9.68476	-0.00588
369.7	24.1963	0.00637		349.7	-9.76936	-0.00588
369.8	24.2194	0.00636		349.8	-9.87906	-0.0059
369.9	24.2338	0.00636		349.9	-9.95729	-0.00589
370	24.3385	0.00638		350	-10.0835	-0.00592
370.1	24.4263	0.0064		350.1	-10.1991	-0.00594
370.2	24.4514	0.0064		350.2	-10.2968	-0.00595
370.3	24.4287	0.00639		350.3	-10.4036	-0.00597
370.4	24.4426	0.00638		350.4	-10.4845	-0.00597
370.5	24.4063	0.00637		350.5	-10.5653	-0.00597
370.6	24.5249	0.00639		350.6	-10.6967	-0.00599
370.7	24.6972	0.00643		350.7	-10.8362	-0.00603
370.8	24.6976	0.00643		350.8	-10.9742	-0.00604
370.9	24.7179	0.00642		350.9	-11.0712	-0.00605
371	24.7282	0.00642		351	-11.2167	-0.00609
371.1	24.8597	0.00645		351.1	-11.2917	-0.00608
371.2	24.8476	0.00644		351.2	-11.4266	-0.00611
371.3	24.9263	0.00646		351.3	-11.5215	-0.00612
371.4	24.8968	0.00644		351.4	-11.6085	-0.00612
371.5	24.974	0.00646		351.5	-11.7007	-0.00612
371.6	24.926	0.00644		351.6	-11.7808	-0.00612
371.7	25.0092	0.00646		351.7	-11.9041	-0.00614
371.8	24.928	0.00644		351.8	-12.0346	-0.00617
371.9	24.9944	0.00645		351.9	-12.1235	-0.00617
372	25.0021	0.00645		352	-12.3085	-0.00622
372.1	25.0414	0.00645		352.1	-12.4176	-0.00623
372.2	25.1714	0.00648		352.2	-12.5416	-0.00625
372.3	25.1138	0.00646		352.3	-12.6801	-0.00628
372.4	25.2018	0.00648		352.4	-12.7884	-0.00629
372.5	25.2379	0.00649		352.5	-12.8731	-0.00629
372.6	25.2449	0.00648		352.6	-12.9386	-0.00628
372.7	25.2717	0.00649		352.7	-12.993	-0.00626
372.8	25.3871	0.00651		352.8	-13.1104	-0.00628
372.9	25.3548	0.0065		352.9	-13.1977	-0.00628
373	25.4257	0.00652		353	-13.3346	-0.00631
373.1	25.4761	0.00653		353.1	-13.3972	-0.00629
373.2	25.5354	0.00654		353.2	-13.492	-0.0063
373.3	25.5189	0.00653		353.3	-13.6226	-0.00632
373.4	25.4962	0.00652		353.4	-13.7114	-0.00632
373.5	25.5107	0.00652		353.5	-13.7986	-0.00632
373.6	25.5457	0.00653		353.6	-13.9019	-0.00633
373.7	25.52	0.00652		353.7	-14.0064	-0.00634
373.8	25.4818	0.00651		353.8	-14.1269	-0.00636
373.9	25.4725	0.0065		353.9	-14.2522	-0.00637
374	25.4838	0.0065		354	-14.3307	-0.00637
374.1	25.4732	0.0065		354.1	-14.4508	-0.00639
374.2	25.5121	0.00651		354.2	-14.5749	-0.00641
374.3	25.5508	0.00651		354.3	-14.732	-0.00643
374.4	25.5341	0.00651		354.4	-14.895	-0.00646
374.5	25.5451	0.00651		354.5	-14.9681	-0.00646
374.6	25.5021	0.0065		354.6	-15.0379	-0.00645
374.7	25.5183	0.0065		354.7	-15.1323	-0.00645
374.8	25.5385	0.0065		354.8	-15.1922	-0.00644
374.9	25.6082	0.00652		354.9	-15.3146	-0.00646
375	25.7119	0.00654		355	-15.4374	-0.00648
375.1	25.7463	0.00655		355.1	-15.5105	-0.00647
375.2	25.7938	0.00656		355.2	-15.6141	-0.00648
375.3	25.7444	0.00655		355.3	-15.7428	-0.0065
375.4	25.69	0.00654		355.4	-15.8369	-0.0065
375.5	25.7429	0.00655		355.5	-15.9205	-0.0065
375.6	25.656	0.00653		355.6	-16.0452	-0.00652
375.7	25.6969	0.00654		355.7	-16.1478	-0.00653
375.8	25.6746	0.00653		355.8	-16.2733	-0.00655
375.9	25.6993	0.00654		355.9	-16.4124	-0.00656
376	25.6899	0.00653		356	-16.5274	-0.00657
376.1	25.6889	0.00653		356.1	-16.6431	-0.00659
376.2	25.704	0.00654		356.2	-16.7271	-0.00659
376.3	25.7417	0.00655		356.3	-16.833	-0.0066
376.4	25.7667	0.00655		356.4	-16.9646	-0.00662
376.5	25.794	0.00656		356.5	-17.0611	-0.00662
376.6	25.7537	0.00655		356.6	-17.1757	-0.00664
376.7	25.8059	0.00656		356.7	-17.2797	-0.00665
376.8	25.783	0.00656		356.8	-17.4414	-0.00668
376.9	25.9062	0.00659		356.9	-17.5858	-0.0067
377	25.9091	0.00659		357	-17.6383	-0.00669
377.1	25.9065	0.00659		357.1	-17.7348	-0.0067
377.2	25.8784	0.00658		357.2	-17.7904	-0.00669
377.3	25.8688	0.00658		357.3	-17.8798	-0.00669
377.4	25.8451	0.00658		357.4	-17.9587	-0.00669
377.5	25.8162	0.00657		357.5	-18.0566	-0.0067
377.6	25.8495	0.00658		357.6	-18.1631	-0.00671
377.7	25.8493	0.00658		357.7	-18.2335	-0.00671
377.8	25.8867	0.00659		357.8	-18.3459	-0.00672
377.9	25.972	0.00662		357.9	-18.3917	-0.00671
378	25.9405	0.00661		358	-18.4897	-0.00671
378.1	25.9048	0.0066		358.1	-18.6234	-0.00674
378.2	25.9461	0.00661		358.2	-18.6378	-0.00671
378.3	25.9176	0.00661		358.3	-18.7408	-0.00672
378.4	25.8374	0.00659		358.4	-18.8473	-0.00673
378.5	25.9158	0.00661		358.5	-18.9654	-0.00675
378.6	25.969	0.00663		358.6	-19.0795	-0.00676
378.7	26.0348	0.00665		358.7	-19.1614	-0.00676
378.8	26.0047	0.00664		358.8	-19.2424	-0.00677
378.9	26.0009	0.00664		358.9	-19.3181	-0.00676
379	25.856	0.00661		359	-19.4638	-0.00679
379.1	25.8835	0.00662		359.1	-19.5343	-0.00679
379.2	25.9587	0.00664		359.2	-19.5966	-0.00678
379.3	25.981	0.00665		359.3	-19.7466	-0.00681
379.4	25.8769	0.00662		359.4	-19.8815	-0.00683
379.5	25.9358	0.00664		359.5	-19.9399	-0.00683
379.6	25.955	0.00665		359.6	-20.0103	-0.00683
379.7	25.9775	0.00666		359.7	-20.1251	-0.00684
379.8	26.0118	0.00667		359.8	-20.2118	-0.00685
379.9	25.9584	0.00666		359.9	-20.264	-0.00684
380	25.9687	0.00667		360	-20.356	-0.00685
380.1	25.8784	0.00664		360.1	-20.4286	-0.00685
380.2	25.8349	0.00664		360.2	-20.5309	-0.00686
380.3	25.8205	0.00664		360.3	-20.5479	-0.00684
380.4	25.8721	0.00665		360.4	-20.6733	-0.00686
380.5	25.9067	0.00667		360.5	-20.7671	-0.00687
380.6	25.8492	0.00665		360.6	-20.8499	-0.00688
380.7	25.8073	0.00665		360.7	-20.9822	-0.0069
380.8	25.734	0.00663		360.8	-21.1045	-0.00692
380.9	25.6895	0.00662		360.9	-21.2096	-0.00693
381	25.6349	0.00661		361	-21.3145	-0.00694
381.1	25.6817	0.00663		361.1	-21.4318	-0.00696
381.2	25.613	0.00662		361.2	-21.5429	-0.00697
381.3	25.5823	0.00661		361.3	-21.5891	-0.00697
381.4	25.6457	0.00663		361.4	-21.7091	-0.00698
381.5	25.6002	0.00662		361.5	-21.7791	-0.00699
381.6	25.7107	0.00666		361.6	-21.8594	-0.00699
381.7	25.7469	0.00667		361.7	-21.9398	-0.007
381.8	25.7773	0.00668		361.8	-21.9949	-0.007
381.9	25.7685	0.00668		361.9	-22.072	-0.007
382	25.6986	0.00667		362	-22.1572	-0.00701
382.1	25.6975	0.00667		362.1	-22.2583	-0.00702
382.2	25.6652	0.00667		362.2	-22.3393	-0.00704
382.3	25.7463	0.0067		362.3	-22.4218	-0.00704
382.4	25.6471	0.00667		362.4	-22.5131	-0.00705
382.5	25.5273	0.00665		362.5	-22.5678	-0.00705
382.6	25.4439	0.00663		362.6	-22.6181	-0.00705
382.7	25.4782	0.00664		362.7	-22.7024	-0.00706
382.8	25.5248	0.00666		362.8	-22.8229	-0.00708
382.9	25.5324	0.00667		362.9	-22.9298	-0.00709
383	25.5501	0.00668		363	-23.0279	-0.00711
383.1	25.4886	0.00667		363.1	-23.1546	-0.00713
383.2	25.3919	0.00665		363.2	-23.2274	-0.00713
383.3	25.2784	0.00662		363.3	-23.2689	-0.00713
383.4	25.1943	0.0066		363.4	-23.4172	-0.00716
383.5	25.3054	0.00664		363.5	-23.5469	-0.00718
383.6	25.356	0.00666		363.6	-23.6069	-0.00719
383.7	25.2785	0.00664		363.7	-23.6931	-0.0072
383.8	25.2211	0.00663		363.8	-23.7403	-0.0072
383.9	25.2324	0.00664		363.9	-23.8268	-0.00721
384	25.2046	0.00664		364	-23.8915	-0.00721
384.1	25.1661	0.00663		364.1	-23.994	-0.00723
384.2	25.1941	0.00664		364.2	-24.1284	-0.00726
384.3	25.2182	0.00666		364.3	-24.2036	-0.00726
384.4	25.2259	0.00666		364.4	-24.2642	-0.00727
384.5	25.1096	0.00664		364.5	-24.3397	-0.00728
384.6	25.1073	0.00664		364.6	-24.3934	-0.00728
384.7	25.061	0.00664		364.7	-24.4716	-0.00729
384.8	25.06	0.00664		364.8	-24.53	-0.0073
384.9	24.9934	0.00663		364.9	-24.5715	-0.0073
385	25.0487	0.00665		365	-24.6683	-0.00731
385.1	25.0632	0.00666		365.1	-24.7383	-0.00732
385.2	25.0619	0.00667		365.2	-24.8028	-0.00733
385.3	25.0638	0.00667		365.3	-24.8815	-0.00734
385.4	25.075	0.00668		365.4	-24.9234	-0.00734
385.5	25.1106	0.0067		365.5	-25.0145	-0.00735
385.6	25.1093	0.0067		365.6	-25.0854	-0.00736
385.7	25.1003	0.00671		365.7	-25.1761	-0.00738
385.8	25.0384	0.00669		365.8	-25.2782	-0.0074
385.9	25.0333	0.0067		365.9	-25.3039	-0.0074
386	25.1199	0.00673		366	-25.4309	-0.00742
386.1	25.0267	0.00671		366.1	-25.4836	-0.00743
386.2	24.9802	0.00671		366.2	-25.5469	-0.00743
386.3	24.9884	0.00671		366.3	-25.6773	-0.00746
386.4	24.9773	0.00672		366.4	-25.7172	-0.00746
386.5	24.9419	0.00671		366.5	-25.7853	-0.00747
386.6	24.9376	0.00672		366.6	-25.908	-0.0075
386.7	24.9081	0.00672		366.7	-25.9596	-0.0075
386.8	24.9147	0.00672		366.8	-26.0183	-0.00751
386.9	24.797	0.0067		366.9	-26.0538	-0.00751
387	24.71	0.00668		367	-26.1091	-0.00752
387.1	24.629	0.00667		367.1	-26.2137	-0.00754
387.2	24.6545	0.00668		367.2	-26.2966	-0.00755
387.3	24.7137	0.0067		367.3	-26.3791	-0.00757
387.4	24.6811	0.0067		367.4	-26.4371	-0.00757
387.5	24.5406	0.00667		367.5	-26.5432	-0.0076
387.6	24.522	0.00667		367.6	-26.6268	-0.00761
387.7	24.6189	0.0067		367.7	-26.6742	-0.00762
387.8	24.594	0.0067		367.8	-26.7337	-0.00763
387.9	24.5654	0.0067		367.9	-26.8051	-0.00764
388	24.6019	0.00671		368	-26.8601	-0.00765
388.1	24.4623	0.00668		368.1	-26.9041	-0.00765
388.2	24.5391	0.00671		368.2	-27.018	-0.00768
388.3	24.5954	0.00673		368.3	-27.0401	-0.00768
388.4	24.5951	0.00674		368.4	-27.1146	-0.00769
388.5	24.656	0.00676		368.5	-27.1896	-0.00771
388.6	24.5975	0.00675		368.6	-27.1983	-0.0077
388.7	24.5414	0.00674		368.7	-27.1992	-0.0077
388.8	24.4471	0.00672		368.8	-27.2661	-0.00771
388.9	24.404	0.00672		368.9	-27.3511	-0.00773
389	24.4753	0.00674		369	-27.3464	-0.00772
389.1	24.5283	0.00677		369.1	-27.3631	-0.00772
389.2	24.4749	0.00676		369.2	-27.4093	-0.00773
389.3	24.4539	0.00676		369.3	-27.4891	-0.00775
389.4	24.3982	0.00675		369.4	-27.5435	-0.00776
389.5	24.3663	0.00675		369.5	-27.5663	-0.00776
389.6	24.3975	0.00676		369.6	-27.6381	-0.00777
389.7	24.3298	0.00675		369.7	-27.7239	-0.00779
389.8	24.2302	0.00673		369.8	-27.7714	-0.0078
389.9	24.2153	0.00673		369.9	-27.8212	-0.00781
390	24.1791	0.00673		370	-27.8993	-0.00783
390.1	24.1656	0.00673		370.1	-27.9816	-0.00785
390.2	24.1528	0.00673		370.2	-27.9848	-0.00785
390.3	24.1256	0.00673		370.3	-28.077	-0.00787
390.4	24.1368	0.00674		370.4	-28.1181	-0.00788
390.5	24.1144	0.00674		370.5	-28.1736	-0.00789
390.6	24.0313	0.00672		370.6	-28.176	-0.00789
390.7	23.9782	0.00672		370.7	-28.2526	-0.00791
390.8	23.9642	0.00672		370.8	-28.2936	-0.00791
390.9	24.0838	0.00676		370.9	-28.353	-0.00793
391	24.0809	0.00677		371	-28.3937	-0.00794
391.1	24.0291	0.00676		371.1	-28.387	-0.00793
391.2	23.9686	0.00675		371.2	-28.4043	-0.00793
391.3	23.853	0.00672		371.3	-28.4437	-0.00794
391.4	23.8355	0.00672		371.4	-28.4496	-0.00794
391.5	23.8247	0.00673		371.5	-28.4925	-0.00795
391.6	23.8412	0.00674		371.6	-28.5278	-0.00796
391.7	23.8377	0.00674		371.7	-28.5943	-0.00798
391.8	23.8405	0.00675		371.8	-28.6485	-0.00799
391.9	23.7687	0.00674		371.9	-28.6365	-0.00799
392	23.7961	0.00675		372	-28.6237	-0.00798
392.1	23.7938	0.00676		372.1	-28.6991	-0.008
392.2	23.8188	0.00677		372.2	-28.7374	-0.00801
392.3	23.864	0.00679		372.3	-28.8079	-0.00803
392.4	23.9345	0.00682		372.4	-28.8629	-0.00804
392.5	23.9063	0.00682		372.5	-28.9142	-0.00806
392.6	23.7976	0.00679		372.6	-28.9482	-0.00807
392.7	23.7027	0.00677		372.7	-28.9574	-0.00807
392.8	23.6583	0.00677		372.8	-29.0105	-0.00808
392.9	23.6446	0.00677		372.9	-29.0795	-0.0081
393	23.6295	0.00677		373	-29.149	-0.00812
393.1	23.5816	0.00677		373.1	-29.1655	-0.00812
393.2	23.5267	0.00676		373.2	-29.1818	-0.00813
393.3	23.6132	0.00679		373.3	-29.2403	-0.00815
393.4	23.531	0.00677		373.4	-29.2576	-0.00815
393.5	23.4802	0.00677		373.5	-29.2555	-0.00815
393.6	23.3973	0.00675		373.6	-29.2817	-0.00816
393.7	23.3308	0.00674		373.7	-29.3039	-0.00816
393.8	23.2897	0.00673		373.8	-29.3357	-0.00817
393.9	23.2295	0.00672		373.9	-29.386	-0.00819
394	23.2166	0.00672		374	-29.399	-0.00819
394.1	23.2714	0.00675		374.1	-29.3891	-0.00819
394.2	23.3085	0.00676		374.2	-29.3514	-0.00818
394.3	23.26	0.00675		374.3	-29.3313	-0.00818
394.4	23.1135	0.00672		374.4	-29.2852	-0.00817
394.5	23.0717	0.00671		374.5	-29.2993	-0.00817
394.6	23.0763	0.00672		374.6	-29.3343	-0.00818
394.7	23.0192	0.00671		374.7	-29.3662	-0.00819
394.8	23.01	0.00671		374.8	-29.3156	-0.00818
394.9	22.9545	0.00671		374.9	-29.3303	-0.00819
395	22.958	0.00671		375	-29.3992	-0.00821
395.1	22.9864	0.00673		375.1	-29.4662	-0.00823
395.2	22.9228	0.00672		375.2	-29.4796	-0.00824
395.3	22.9081	0.00672		375.3	-29.4955	-0.00824
395.4	22.8894	0.00672		375.4	-29.4864	-0.00824
395.5	22.9644	0.00675		375.5	-29.5022	-0.00825
395.6	23.0067	0.00677		375.6	-29.5608	-0.00827
395.7	22.9252	0.00675		375.7	-29.5753	-0.00828
395.8	22.815	0.00672		375.8	-29.5919	-0.00829
395.9	22.7756	0.00672		375.9	-29.5865	-0.00829
396	22.7962	0.00673		376	-29.6186	-0.0083
396.1	22.7261	0.00672		376.1	-29.579	-0.00829
396.2	22.6848	0.00671		376.2	-29.6359	-0.00831
396.3	22.7034	0.00672		376.3	-29.7404	-0.00835
396.4	22.6652	0.00672		376.4	-29.739	-0.00835
396.5	22.5744	0.0067		376.5	-29.7884	-0.00837
396.6	22.5702	0.0067		376.6	-29.7576	-0.00836
396.7	22.5262	0.0067		376.7	-29.7792	-0.00837
396.8	22.4961	0.00669		376.8	-29.7791	-0.00838
396.9	22.37	0.00666		376.9	-29.8114	-0.00839
397	22.3721	0.00667		377	-29.8445	-0.0084
397.1	22.4105	0.00668		377.1	-29.8408	-0.00841
397.2	22.3553	0.00667		377.2	-29.7851	-0.00839
397.3	22.3202	0.00667		377.3	-29.7604	-0.00839
397.4	22.2849	0.00667		377.4	-29.7749	-0.0084
397.5	22.1788	0.00664		377.5	-29.8134	-0.00842
397.6	22.2061	0.00665		377.6	-29.8819	-0.00844
397.7	22.1654	0.00665		377.7	-29.8174	-0.00843
397.8	22.1421	0.00665		377.8	-29.8513	-0.00844
397.9	22.184	0.00667		377.9	-29.8243	-0.00844
398	22.1999	0.00668		378	-29.8396	-0.00845
398.1	22.177	0.00667		378.1	-29.8524	-0.00846
398.2	22.1895	0.00668		378.2	-29.8242	-0.00845
398.3	22.1385	0.00668		378.3	-29.7846	-0.00845
398.4	22.1263	0.00668		378.4	-29.8345	-0.00847
398.5	22.0125	0.00665		378.5	-29.858	-0.00848
398.6	22.016	0.00666		378.6	-29.8062	-0.00847
398.7	21.9385	0.00664		378.7	-29.862	-0.00849
398.8	21.9255	0.00664		378.8	-29.803	-0.00848
398.9	21.9211	0.00665		378.9	-29.8375	-0.0085
399	21.9841	0.00667		379	-29.8398	-0.0085
399.1	21.9178	0.00666		379.1	-29.8566	-0.00852
399.2	21.9352	0.00667		379.2	-29.8573	-0.00852
399.3	21.8153	0.00664		379.3	-29.877	-0.00853
399.4	21.7973	0.00664		379.4	-29.9225	-0.00855
399.5	21.7693	0.00664		379.5	-29.9205	-0.00856
399.6	21.7641	0.00664		379.6	-29.9425	-0.00857
399.7	21.8562	0.00668		379.7	-29.9417	-0.00858
399.8	21.8712	0.00669		379.8	-29.9078	-0.00858
399.9	21.873	0.0067		379.9	-29.8979	-0.00858
400	21.8539	0.0067		380	-29.9079	-0.00859
400.1	21.8948	0.00672		380.1	-29.9061	-0.00859
400.2	21.874	0.00671		380.2	-29.8802	-0.00859
400.3	21.8831	0.00672		380.3	-29.9046	-0.00861
400.4	21.8006	0.0067		380.4	-29.8782	-0.00861
400.5	21.7779	0.0067		380.5	-29.8283	-0.0086
400.6	21.7432	0.0067		380.6	-29.7707	-0.00859
400.7	21.693	0.00669		380.7	-29.7696	-0.0086
400.8	21.6485	0.00668		380.8	-29.7478	-0.0086
400.9	21.629	0.00668		380.9	-29.8	-0.00862
401	21.7001	0.00671		381	-29.7263	-0.00861
401.1	21.695	0.00671		381.1	-29.7153	-0.00861
401.2	21.6937	0.00672		381.2	-29.665	-0.0086
401.3	21.759	0.00675		381.3	-29.5971	-0.00859
401.4	21.6855	0.00673		381.4	-29.6058	-0.0086
401.5	21.7448	0.00675		381.5	-29.576	-0.0086
401.6	21.647	0.00673		381.6	-29.5596	-0.0086
401.7	21.6263	0.00673		381.7	-29.6036	-0.00862
401.8	21.6234	0.00673		381.8	-29.5543	-0.00862
401.9	21.5907	0.00673		381.9	-29.5898	-0.00863
402	21.566	0.00673		382	-29.5505	-0.00863
402.1	21.593	0.00674		382.1	-29.5059	-0.00863
402.2	21.597	0.00675		382.2	-29.509	-0.00864
402.3	21.6324	0.00677		382.3	-29.5516	-0.00866
402.4	21.6234	0.00677		382.4	-29.6335	-0.00869
402.5	21.5686	0.00676		382.5	-29.6414	-0.0087
402.6	21.5027	0.00674		382.6	-29.7054	-0.00873
402.7	21.5365	0.00676		382.7	-29.7197	-0.00874
402.8	21.5429	0.00677		382.8	-29.7069	-0.00875
402.9	21.4808	0.00675		382.9	-29.6868	-0.00875
403	21.5452	0.00678		383	-29.7128	-0.00877
403.1	21.5927	0.0068		383.1	-29.6678	-0.00876
403.2	21.5449	0.00679		383.2	-29.6411	-0.00876
403.3	21.5852	0.00681		383.3	-29.5587	-0.00875
403.4	21.5524	0.00681		383.4	-29.4966	-0.00874
403.5	21.5638	0.00682		383.5	-29.4621	-0.00874
403.6	21.5863	0.00683		383.6	-29.4547	-0.00875
403.7	21.5608	0.00683		383.7	-29.5245	-0.00878
403.8	21.5735	0.00684		383.8	-29.4307	-0.00876
403.9	21.4808	0.00681		383.9	-29.4497	-0.00877
404	21.4562	0.00681		384	-29.4033	-0.00877
404.1	21.496	0.00683		384.1	-29.3719	-0.00877
404.2	21.5389	0.00685		384.2	-29.3601	-0.00878
404.3	21.5322	0.00685		384.3	-29.4218	-0.0088
404.4	21.5266	0.00686		384.4	-29.3411	-0.00879
404.5	21.4813	0.00685		384.5	-29.2838	-0.00878
404.6	21.4298	0.00684		384.6	-29.246	-0.00878
404.7	21.4357	0.00684		384.7	-29.1601	-0.00877
404.8	21.5376	0.00688		384.8	-29.1564	-0.00878
404.9	21.5315	0.00689		384.9	-29.2125	-0.0088
405	21.5171	0.00689		385	-29.2316	-0.00882
405.1	21.4784	0.00688		385.1	-29.1488	-0.0088
405.2	21.4924	0.00689		385.2	-29.1396	-0.00881
405.3	21.4351	0.00688		385.3	-29.1721	-0.00883
405.4	21.4569	0.00689		385.4	-29.2048	-0.00885
405.5	21.4524	0.0069		385.5	-29.2092	-0.00886
405.6	21.4424	0.0069		385.6	-29.2082	-0.00887
405.7	21.3869	0.00689		385.7	-29.217	-0.00888
405.8	21.3565	0.00688		385.8	-29.1582	-0.00888
405.9	21.3439	0.00689		385.9	-29.0743	-0.00886
406	21.3953	0.00691		386	-29.1195	-0.00889
406.1	21.2629	0.00687		386.1	-29.065	-0.00888
406.2	21.2267	0.00687		386.2	-29.0887	-0.0089
406.3	21.2666	0.00688		386.3	-29.0624	-0.0089
406.4	21.2212	0.00688		386.4	-29.0607	-0.00891
406.5	21.2163	0.00688		386.5	-28.9956	-0.0089
406.6	21.2175	0.00689		386.6	-29.0105	-0.00892
406.7	21.1757	0.00688		386.7	-28.9458	-0.00891
406.8	21.1373	0.00687		386.8	-28.9482	-0.00892
406.9	21.1749	0.00689		386.9	-28.9296	-0.00893
407	21.0938	0.00687		387	-28.8876	-0.00893
407.1	21.0705	0.00687		387.1	-28.8815	-0.00894
407.2	21.0072	0.00685		387.2	-28.853	-0.00894
407.3	21.0265	0.00686		387.3	-28.7878	-0.00893
407.4	21.0174	0.00687		387.4	-28.7756	-0.00894
407.5	21.0368	0.00688		387.5	-28.7132	-0.00893
407.6	20.9512	0.00686		387.6	-28.691	-0.00893
407.7	20.9133	0.00685		387.7	-28.6406	-0.00892
407.8	20.929	0.00686		387.8	-28.6521	-0.00894
407.9	20.9217	0.00686		387.9	-28.6529	-0.00895
408	20.9045	0.00686		388	-28.5959	-0.00894
408.1	20.843	0.00685		388.1	-28.6127	-0.00896
408.2	20.806	0.00684		388.2	-28.5277	-0.00894
408.3	20.7853	0.00684		388.3	-28.4404	-0.00893
408.4	20.7101	0.00682		388.4	-28.4265	-0.00894
408.5	20.7173	0.00683		388.5	-28.4541	-0.00896
408.6	20.7573	0.00685		388.6	-28.4278	-0.00896
408.7	20.7036	0.00683		388.7	-28.4061	-0.00896
408.8	20.7326	0.00685		388.8	-28.4049	-0.00897
408.9	20.6838	0.00684		388.9	-28.4266	-0.00899
409	20.6913	0.00685		389	-28.392	-0.00899
409.1	20.7489	0.00687		389.1	-28.3351	-0.00899
409.2	20.643	0.00684		389.2	-28.2428	-0.00897
409.3	20.6732	0.00686		389.3	-28.2377	-0.00898
409.4	20.6568	0.00685		389.4	-28.2443	-0.00899
409.5	20.6703	0.00686		389.5	-28.2938	-0.00902
409.6	20.6783	0.00687		389.6	-28.3137	-0.00903
409.7	20.5824	0.00685		389.7	-28.2777	-0.00903
409.8	20.5752	0.00685		389.8	-28.3034	-0.00905
409.9	20.5424	0.00684		389.9	-28.2886	-0.00906
410	20.5002	0.00683		390	-28.3036	-0.00908
410.1	20.454	0.00682		390.1	-28.2787	-0.00908
410.2	20.4567	0.00683		390.2	-28.2602	-0.00909
410.3	20.4322	0.00682		390.3	-28.2554	-0.0091
410.4	20.3499	0.0068		390.4	-28.2346	-0.0091
410.5	20.2987	0.00679		390.5	-28.2222	-0.00911
410.6	20.2223	0.00677		390.6	-28.2311	-0.00912
410.7	20.2176	0.00677		390.7	-28.1755	-0.00911
410.8	20.2692	0.0068		390.8	-28.157	-0.00912
410.9	20.2974	0.00681		390.9	-28.1185	-0.00912
411	20.2492	0.0068		391	-28.0386	-0.0091
411.1	20.259	0.00681		391.1	-28.0091	-0.0091
411.2	20.2043	0.00679		391.2	-28.0644	-0.00913
411.3	20.1105	0.00677		391.3	-28.062	-0.00914
411.4	20.0913	0.00677		391.4	-28.0632	-0.00915
411.5	20.0114	0.00674		391.5	-28.0579	-0.00916
411.6	19.9355	0.00672		391.6	-28.0815	-0.00918
411.7	19.8946	0.00671		391.7	-28.0715	-0.00919
411.8	19.8226	0.00669		391.8	-28.0985	-0.00921
411.9	19.7942	0.00669		391.9	-28.1152	-0.00922
412	19.7269	0.00667		392	-28.0272	-0.00921
412.1	19.7309	0.00668		392.1	-27.9829	-0.0092
412.2	19.7412	0.00669		392.2	-27.9729	-0.00921
412.3	19.6727	0.00667		392.3	-27.9387	-0.00921
412.4	19.6869	0.00668		392.4	-27.9395	-0.00922
412.5	19.67	0.00668		392.5	-27.9496	-0.00923
412.6	19.6663	0.00668		392.6	-27.9481	-0.00924
412.7	19.6414	0.00668		392.7	-27.8433	-0.00922
412.8	19.6076	0.00667		392.8	-27.8511	-0.00923
412.9	19.6106	0.00667		392.9	-27.8557	-0.00924
413	19.5174	0.00665		393	-27.8235	-0.00924
413.1	19.4525	0.00663		393.1	-27.7828	-0.00924
413.2	19.4103	0.00662		393.2	-27.7803	-0.00925
413.3	19.383	0.00662		393.3	-27.7239	-0.00924
413.4	19.4078	0.00663		393.4	-27.665	-0.00923
413.5	19.4084	0.00663		393.5	-27.6701	-0.00925
413.6	19.3673	0.00662		393.6	-27.6748	-0.00926
413.7	19.369	0.00663		393.7	-27.6822	-0.00927
413.8	19.3734	0.00664		393.8	-27.6616	-0.00927
413.9	19.4043	0.00665		393.9	-27.6444	-0.00928
414	19.3833	0.00665		394	-27.6735	-0.0093
414.1	19.3921	0.00666		394.1	-27.6797	-0.00931
414.2	19.3683	0.00665		394.2	-27.6533	-0.00931
414.3	19.3929	0.00667		394.3	-27.5975	-0.0093
414.4	19.3903	0.00667		394.4	-27.5565	-0.0093
414.5	19.4006	0.00668		394.5	-27.557	-0.00931
414.6	19.4042	0.00668		394.6	-27.4894	-0.0093
414.7	19.3934	0.00668		394.7	-27.5111	-0.00932
414.8	19.4446	0.00671		394.8	-27.4496	-0.00931
414.9	19.5225	0.00674		394.9	-27.4561	-0.00932
415	19.4693	0.00672		395	-27.4311	-0.00932
415.1	19.4688	0.00673		395.1	-27.457	-0.00934
415.2	19.487	0.00674		395.2	-27.4537	-0.00935
415.3	19.4855	0.00674		395.3	-27.4177	-0.00934
415.4	19.4471	0.00673		395.4	-27.4248	-0.00936
415.5	19.4438	0.00674		395.5	-27.3998	-0.00936
415.6	19.3945	0.00673		395.6	-27.3642	-0.00936
415.7	19.448	0.00675		395.7	-27.3138	-0.00935
415.8	19.3959	0.00673		395.8	-27.3722	-0.00938
415.9	19.3219	0.00671		395.9	-27.3649	-0.00939
416	19.372	0.00673		396	-27.3808	-0.0094
416.1	19.3618	0.00674		396.1	-27.3145	-0.00939
416.2	19.3221	0.00673		396.2	-27.3266	-0.0094
416.3	19.3292	0.00673		396.3	-27.2874	-0.0094
416.4	19.2827	0.00672		396.4	-27.2534	-0.0094
416.5	19.2734	0.00672		396.5	-27.2591	-0.00941
416.6	19.2729	0.00673		396.6	-27.2264	-0.00941
416.7	19.2516	0.00672		396.7	-27.2413	-0.00942
416.8	19.2498	0.00673		396.8	-27.2371	-0.00943
416.9	19.2206	0.00672		396.9	-27.1998	-0.00943
417	19.1581	0.0067		397	-27.1798	-0.00943
417.1	19.1169	0.00669		397.1	-27.2016	-0.00945
417.2	19.0761	0.00668		397.2	-27.1642	-0.00945
417.3	19.0958	0.00669		397.3	-27.122	-0.00944
417.4	19.0955	0.0067		397.4	-27.0889	-0.00944
417.5	18.9864	0.00666		397.5	-27.1257	-0.00946
417.6	18.9669	0.00666		397.6	-27.1369	-0.00948
417.7	19.03	0.00669		397.7	-27.1721	-0.0095
417.8	18.9954	0.00668		397.8	-27.1574	-0.0095
417.9	18.9322	0.00666		397.9	-27.0757	-0.00948
418	18.8477	0.00664		398	-27.0469	-0.00948
418.1	18.8382	0.00664		398.1	-27.0753	-0.0095
418.2	18.8691	0.00665		398.2	-27.0674	-0.00951
418.3	18.7765	0.00663		398.3	-26.9696	-0.00948
418.4	18.7633	0.00662		398.4	-26.9654	-0.00949
418.5	18.8067	0.00664		398.5	-26.9384	-0.00949
418.6	18.7777	0.00664		398.6	-26.9003	-0.00949
418.7	18.8575	0.00667		398.7	-26.9048	-0.0095
418.8	18.8568	0.00667		398.8	-26.8685	-0.00949
418.9	18.7646	0.00665		398.9	-26.7978	-0.00948
419	18.8485	0.00668		399	-26.752	-0.00947
419.1	18.8555	0.00669		399.1	-26.7063	-0.00947
419.2	18.8419	0.00669		399.2	-26.6833	-0.00947
419.3	18.7841	0.00667		399.3	-26.687	-0.00948
419.4	18.7969	0.00668		399.4	-26.6295	-0.00947
419.5	18.87	0.00671		399.5	-26.6108	-0.00947
419.6	18.8072	0.00669		399.6	-26.5771	-0.00947
419.7	18.8707	0.00672		399.7	-26.5562	-0.00947
419.8	18.893	0.00673		399.8	-26.5107	-0.00946
419.9	18.941	0.00675		399.9	-26.5121	-0.00947
420	18.9336	0.00675		400	-26.4318	-0.00945
420.1	18.9306	0.00676		400.1	-26.4371	-0.00947
420.2	18.9769	0.00678		400.2	-26.3843	-0.00946
420.3	18.9785	0.00678		400.3	-26.3465	-0.00945
420.4	18.96	0.00678		400.4	-26.43	-0.00949
420.5	18.923	0.00677		400.5	-26.3691	-0.00948
420.6	18.9423	0.00678		400.6	-26.3628	-0.00949
420.7	18.9097	0.00678		400.7	-26.3139	-0.00948
420.8	18.8447	0.00676		400.8	-26.2866	-0.00948
420.9	18.8214	0.00675		400.9	-26.2144	-0.00946
421	18.8568	0.00677		401	-26.1923	-0.00946
421.1	18.8715	0.00678		401.1	-26.2045	-0.00948
421.2	18.782	0.00675		401.2	-26.1627	-0.00947
421.3	18.7154	0.00673		401.3	-26.1794	-0.00948
421.4	18.6779	0.00672		401.4	-26.1901	-0.0095
421.5	18.6289	0.00671		401.5	-26.2122	-0.00951
421.6	18.5835	0.0067		401.6	-26.1148	-0.00949
421.7	18.5305	0.00668		401.7	-26.1154	-0.0095
421.8	18.5986	0.00671		401.8	-26.1128	-0.0095
421.9	18.5238	0.00669		401.9	-26.1039	-0.00951
422	18.5284	0.00669		402	-26.0739	-0.00951
422.1	18.4933	0.00669		402.1	-26.0256	-0.0095
422.2	18.4829	0.00669		402.2	-26.0023	-0.0095
422.3	18.4785	0.00669		402.3	-25.971	-0.00949
422.4	18.4335	0.00668		402.4	-25.91	-0.00948
422.5	18.4357	0.00668		402.5	-25.8976	-0.00948
422.6	18.4349	0.00668		402.6	-25.8941	-0.00949
422.7	18.4414	0.00669		402.7	-25.9115	-0.00951
422.8	18.4053	0.00668		402.8	-25.9334	-0.00952
422.9	18.4069	0.00669		402.9	-25.9291	-0.00953
423	18.3839	0.00668		403	-25.889	-0.00952
423.1	18.3233	0.00666		403.1	-25.8568	-0.00952
423.2	18.3489	0.00668		403.2	-25.9259	-0.00955
423.3	18.2483	0.00664		403.3	-25.9262	-0.00956
423.4	18.1477	0.00661		403.4	-25.8671	-0.00955
423.5	18.1259	0.00661		403.5	-25.8308	-0.00954
423.6	18.0806	0.0066		403.6	-25.8533	-0.00956
423.7	18.0795	0.0066		403.7	-25.8091	-0.00955
423.8	18.0867	0.00661		403.8	-25.8075	-0.00956
423.9	18.0891	0.00661		403.9	-25.8412	-0.00958
424	18.0882	0.00662		404	-25.8251	-0.00958
424.1	17.9789	0.00658		404.1	-25.7904	-0.00958
424.2	17.9762	0.00658		404.2	-25.7438	-0.00957
424.3	18.0388	0.00661		404.3	-25.7131	-0.00956
424.4	17.9686	0.00659		404.4	-25.7553	-0.00959
424.5	17.9446	0.00658		404.5	-25.7715	-0.0096
424.6	17.8789	0.00656		404.6	-25.7019	-0.00958
424.7	17.8528	0.00656		404.7	-25.6911	-0.00958
424.8	17.789	0.00654		404.8	-25.7057	-0.0096
424.9	17.7483	0.00653		404.9	-25.7069	-0.00961
425	17.78	0.00654		405	-25.7715	-0.00964
425.1	17.7693	0.00654		405.1	-25.7711	-0.00965
425.2	17.7735	0.00655		405.2	-25.7344	-0.00964
425.3	17.719	0.00653		405.3	-25.6996	-0.00963
425.4	17.7293	0.00654		405.4	-25.6556	-0.00962
425.5	17.7363	0.00655		405.5	-25.643	-0.00963
425.6	17.8042	0.00657		405.6	-25.5871	-0.00962
425.7	17.8345	0.00659		405.7	-25.5771	-0.00962
425.8	17.8741	0.00661		405.8	-25.5755	-0.00963
425.9	17.9415	0.00664		405.9	-25.5422	-0.00962
426	17.8283	0.0066		406	-25.5004	-0.00962
426.1	17.8382	0.00661		406.1	-25.4764	-0.00962
426.2	17.8517	0.00662		406.2	-25.4232	-0.0096
426.3	17.7741	0.00659		406.3	-25.4022	-0.0096
426.4	17.8443	0.00662		406.4	-25.4643	-0.00963
426.5	17.7964	0.00661		406.5	-25.4625	-0.00964
426.6	17.7546	0.0066		406.6	-25.4306	-0.00964
426.7	17.8031	0.00662		406.7	-25.4626	-0.00966
426.8	17.857	0.00665		406.8	-25.4489	-0.00966
426.9	17.7789	0.00662		406.9	-25.3957	-0.00964
427	17.7781	0.00663		407	-25.3844	-0.00965
427.1	17.7194	0.00661		407.1	-25.398	-0.00966
427.2	17.7509	0.00662		407.2	-25.3908	-0.00966
427.3	17.7709	0.00664		407.3	-25.416	-0.00968
427.4	17.7211	0.00662		407.4	-25.3828	-0.00967
427.5	17.6689	0.00661		407.5	-25.3912	-0.00969
427.6	17.5916	0.00658		407.6	-25.4229	-0.00971
427.7	17.5521	0.00657		407.7	-25.3611	-0.00969
427.8	17.547	0.00658		407.8	-25.3415	-0.00969
427.9	17.4906	0.00656		407.9	-25.2709	-0.00967
428	17.5349	0.00658		408	-25.2609	-0.00967
428.1	17.5381	0.00659		408.1	-25.2841	-0.00969
428.2	17.4575	0.00656		408.2	-25.2379	-0.00968
428.3	17.4528	0.00656		408.3	-25.2532	-0.00969
428.4	17.4331	0.00656		408.4	-25.2598	-0.0097
428.5	17.4549	0.00657		408.5	-25.2664	-0.00971
428.6	17.4184	0.00656		408.6	-25.2749	-0.00972
428.7	17.3998	0.00656		408.7	-25.3043	-0.00974
428.8	17.4215	0.00657		408.8	-25.3062	-0.00975
428.9	17.4584	0.00659		408.9	-25.2738	-0.00974
429	17.4423	0.00659		409	-25.2308	-0.00973
429.1	17.4445	0.00659		409.1	-25.2258	-0.00974
429.2	17.5357	0.00663		409.2	-25.1966	-0.00973
429.3	17.5433	0.00664		409.3	-25.1851	-0.00974
429.4	17.551	0.00665		409.4	-25.202	-0.00975
429.5	17.58	0.00666		409.5	-25.2147	-0.00976
429.6	17.6386	0.00669		409.6	-25.2272	-0.00977
429.7	17.6819	0.00671		409.7	-25.2241	-0.00978
429.8	17.7066	0.00672		409.8	-25.2767	-0.00981
429.9	17.6757	0.00672		409.9	-25.2761	-0.00981
430	17.7071	0.00673		410	-25.266	-0.00981
430.1	17.6447	0.00671		410.1	-25.2431	-0.00981
430.2	17.6199	0.00671		410.2	-25.2474	-0.00982
430.3	17.6087	0.00671		410.3	-25.188	-0.0098
430.4	17.5975	0.00671		410.4	-25.2082	-0.00982
430.5	17.5679	0.0067		410.5	-25.1703	-0.00981
430.6	17.5137	0.00669		410.6	-25.1835	-0.00982
430.7	17.5327	0.0067		410.7	-25.2083	-0.00984
430.8	17.4779	0.00668		410.8	-25.1874	-0.00983
430.9	17.4218	0.00667		410.9	-25.1344	-0.00982
431	17.3941	0.00666		411	-25.0826	-0.00981
431.1	17.404	0.00667		411.1	-25.089	-0.00982
431.2	17.4459	0.00669		411.2	-25.0773	-0.00982
431.3	17.4808	0.00671		411.3	-25.0513	-0.00981
431.4	17.4325	0.0067		411.4	-25.0085	-0.00981
431.5	17.4484	0.00671		411.5	-24.9566	-0.00979
431.6	17.5052	0.00673		411.6	-24.9633	-0.0098
431.7	17.5559	0.00676		411.7	-24.9516	-0.0098
431.8	17.5309	0.00675		411.8	-24.9186	-0.0098
431.9	17.5613	0.00677		411.9	-24.9218	-0.00981
432	17.4936	0.00675		412	-24.9399	-0.00982
432.1	17.4391	0.00673		412.1	-24.8885	-0.00981
432.2	17.4053	0.00672		412.2	-24.9113	-0.00982
432.3	17.4213	0.00673		412.3	-24.8533	-0.0098
432.4	17.4074	0.00673		412.4	-24.8575	-0.00981
432.5	17.3453	0.00671		412.5	-24.8677	-0.00982
432.6	17.4009	0.00674		412.6	-24.8122	-0.00981
432.7	17.3868	0.00674		412.7	-24.7916	-0.00981
432.8	17.4091	0.00675		412.8	-24.8253	-0.00983
432.9	17.4372	0.00677		412.9	-24.8334	-0.00984
433	17.4436	0.00678		413	-24.8187	-0.00984
433.1	17.4723	0.00679		413.1	-24.8181	-0.00984
433.2	17.3608	0.00675		413.2	-24.8222	-0.00985
433.3	17.4059	0.00678		413.3	-24.8124	-0.00985
433.4	17.3574	0.00676		413.4	-24.779	-0.00985
433.5	17.3863	0.00678		413.5	-24.6967	-0.00982
433.6	17.3731	0.00678		413.6	-24.6764	-0.00982
433.7	17.3176	0.00676		413.7	-24.6928	-0.00983
433.8	17.325	0.00677		413.8	-24.7206	-0.00985
433.9	17.2578	0.00675		413.9	-24.7124	-0.00985
434	17.1134	0.0067		414	-24.6828	-0.00984
434.1	17.1083	0.0067		414.1	-24.6946	-0.00985
434.2	17.2176	0.00675		414.2	-24.675	-0.00985
434.3	17.1522	0.00673		414.3	-24.6914	-0.00986
434.4	17.1089	0.00672		414.4	-24.713	-0.00988
434.5	17.1738	0.00675		414.5	-24.7222	-0.00989
434.6	17.0843	0.00672		414.6	-24.662	-0.00987
434.7	17.0959	0.00673		414.7	-24.6184	-0.00986
434.8	17.1367	0.00675		414.8	-24.6214	-0.00987
434.9	17.102	0.00674		414.9	-24.6274	-0.00988
435	17.0736	0.00673		415	-24.5974	-0.00987
435.1	17.0604	0.00673		415.1	-24.5934	-0.00987
435.2	17.0124	0.00672		415.2	-24.5964	-0.00988
435.3	16.9562	0.0067		415.3	-24.6175	-0.00989
435.4	16.9795	0.00671		415.4	-24.6759	-0.00992
435.5	16.9415	0.00671		415.5	-24.7236	-0.00995
435.6	16.989	0.00673		415.6	-24.7362	-0.00996
435.7	16.9615	0.00672		415.7	-24.7593	-0.00998
435.8	17.0486	0.00676		415.8	-24.7057	-0.00996
435.9	17.0642	0.00677		415.9	-24.7062	-0.00997
436	16.9747	0.00674		416	-24.6928	-0.00997
436.1	16.9639	0.00674		416.1	-24.7501	-0.01
436.2	16.9726	0.00675		416.2	-24.7557	-0.01
436.3	16.8658	0.00672		416.3	-24.799	-0.01003
436.4	16.8791	0.00673		416.4	-24.7627	-0.01002
436.5	16.8885	0.00674		416.5	-24.8054	-0.01004
436.6	16.9058	0.00675		416.6	-24.7853	-0.01004
436.7	16.9142	0.00676		416.7	-24.7975	-0.01005
436.8	16.9618	0.00678		416.8	-24.784	-0.01005
436.9	16.9887	0.0068		416.9	-24.7402	-0.01003
437	16.916	0.00677		417	-24.7175	-0.01003
437.1	16.8956	0.00677		417.1	-24.7211	-0.01004
437.2	16.9191	0.00679		417.2	-24.6998	-0.01004
437.3	16.8708	0.00677		417.3	-24.7192	-0.01005
437.4	16.8593	0.00677		417.4	-24.7399	-0.01006
437.5	16.7694	0.00674		417.5	-24.7613	-0.01008
437.6	16.683	0.00671		417.6	-24.7849	-0.01009
437.7	16.6239	0.00669		417.7	-24.8147	-0.01011
437.8	16.6788	0.00672		417.8	-24.7431	-0.01009
437.9	16.6562	0.00672		417.9	-24.7267	-0.01009
438	16.7107	0.00674		418	-24.6898	-0.01008
438.1	16.7313	0.00676		418.1	-24.667	-0.01007
438.2	16.717	0.00676		418.2	-24.6401	-0.01007
438.3	16.8098	0.0068		418.3	-24.6118	-0.01006
438.4	16.8385	0.00682		418.4	-24.5915	-0.01006
438.5	16.8647	0.00683		418.5	-24.6289	-0.01008
438.6	16.873	0.00684		418.6	-24.6102	-0.01008
438.7	16.8712	0.00685		418.7	-24.6374	-0.0101
438.8	16.8747	0.00685		418.8	-24.6524	-0.01011
438.9	16.9049	0.00687		418.9	-24.6609	-0.01012
439	16.8382	0.00685		419	-24.6143	-0.01011
439.1	16.8001	0.00684		419.1	-24.5786	-0.0101
439.2	16.7727	0.00683		419.2	-24.5876	-0.01011
439.3	16.8037	0.00685		419.3	-24.5564	-0.0101
439.4	16.821	0.00686		419.4	-24.5445	-0.0101
439.5	16.7055	0.00682		419.5	-24.571	-0.01012
439.6	16.6985	0.00683		419.6	-24.5635	-0.01012
439.7	16.6199	0.0068		419.7	-24.5712	-0.01013
439.8	16.5472	0.00678		419.8	-24.4997	-0.0101
439.9	16.5443	0.00678		419.9	-24.5154	-0.01012
440	16.5726	0.0068		420	-24.5106	-0.01012
440.1	16.5569	0.0068		420.1	-24.5229	-0.01013
440.2	16.5663	0.00681		420.2	-24.5375	-0.01014
440.3	16.5654	0.00681		420.3	-24.5504	-0.01015
440.4	16.5698	0.00682		420.4	-24.4965	-0.01014
440.5	16.6036	0.00684		420.5	-24.4893	-0.01014
440.6	16.6214	0.00685		420.6	-24.4468	-0.01013
440.7	16.6252	0.00686		420.7	-24.4796	-0.01015
440.8	16.6905	0.00689		420.8	-24.4634	-0.01015
440.9	16.6414	0.00688		420.9	-24.3952	-0.01012
441	16.6484	0.00689		421	-24.4124	-0.01014
441.1	16.5246	0.00684		421.1	-24.3759	-0.01013
441.2	16.4829	0.00683		421.2	-24.3095	-0.0101
441.3	16.459	0.00682		421.3	-24.3015	-0.01011
441.4	16.4743	0.00684		421.4	-24.2637	-0.01009
441.5	16.4915	0.00685		421.5	-24.199	-0.01007
441.6	16.4347	0.00683		421.6	-24.1339	-0.01005
441.7	16.449	0.00684		421.7	-24.1062	-0.01005
441.8	16.4878	0.00686		421.8	-24.136	-0.01006
441.9	16.4602	0.00686		421.9	-24.169	-0.01008
442	16.4002	0.00684		422	-24.1835	-0.01009
442.1	16.3694	0.00683		422.1	-24.1552	-0.01009
442.2	16.3458	0.00683		422.2	-24.1681	-0.0101
442.3	16.4352	0.00687		422.3	-24.1276	-0.01009
442.4	16.3964	0.00686		422.4	-24.101	-0.01008
442.5	16.3413	0.00684		422.5	-24.1172	-0.01009
442.6	16.3366	0.00685		422.6	-24.1318	-0.0101
442.7	16.3976	0.00688		422.7	-24.1131	-0.0101
442.8	16.405	0.00689		422.8	-24.118	-0.01011
442.9	16.3947	0.00689		422.9	-24.038	-0.01008
443	16.3778	0.00689		423	-24.0616	-0.0101
443.1	16.3721	0.00689		423.1	-24.0914	-0.01011
443.2	16.3583	0.00689		423.2	-24.0923	-0.01012
443.3	16.3932	0.00691		423.3	-24.0764	-0.01012
443.4	16.4232	0.00693		423.4	-24.0416	-0.01011
443.5	16.4147	0.00693		423.5	-23.9767	-0.01009
443.6	16.424	0.00694		423.6	-23.9599	-0.01009
443.7	16.387	0.00693		423.7	-23.9515	-0.01009
443.8	16.4438	0.00696		423.8	-23.8758	-0.01006
443.9	16.5175	0.00699		423.9	-23.8556	-0.01006
444	16.4575	0.00698		424	-23.8285	-0.01005
444.1	16.4917	0.007		424.1	-23.8116	-0.01005
444.2	16.409	0.00697		424.2	-23.8066	-0.01005
444.3	16.3773	0.00696		424.3	-23.7648	-0.01004
444.4	16.4487	0.007		424.4	-23.775	-0.01005
444.5	16.4522	0.007		424.5	-23.7583	-0.01005
444.6	16.3797	0.00698		424.6	-23.7566	-0.01005
444.7	16.4321	0.00701		424.7	-23.7468	-0.01006
444.8	16.444	0.00702		424.8	-23.7132	-0.01005
444.9	16.4152	0.00701		424.9	-23.6574	-0.01003
445	16.4523	0.00703		425	-23.6125	-0.01002
445.1	16.3482	0.00699		425.1	-23.6396	-0.01003
445.2	16.2801	0.00697		425.2	-23.6623	-0.01005
445.3	16.2182	0.00695		425.3	-23.6261	-0.01004
445.4	16.2368	0.00696		425.4	-23.6395	-0.01005
445.5	16.2751	0.00698		425.5	-23.6335	-0.01005
445.6	16.2307	0.00697		425.6	-23.6194	-0.01005
445.7	16.2186	0.00697		425.7	-23.5492	-0.01003
445.8	16.1814	0.00696		425.8	-23.5012	-0.01001
445.9	16.1844	0.00697		425.9	-23.4585	-0.01
446	16.1408	0.00696		426	-23.4917	-0.01002
446.1	16.1309	0.00696		426.1	-23.4719	-0.01002
446.2	16.1482	0.00697		426.2	-23.4738	-0.01002
446.3	16.1159	0.00696		426.3	-23.4673	-0.01002
446.4	16.0334	0.00693		426.4	-23.4667	-0.01003
446.5	16.0008	0.00693		426.5	-23.4664	-0.01004
446.6	15.9566	0.00691		426.6	-23.4639	-0.01004
446.7	15.9546	0.00692		426.7	-23.4414	-0.01003
446.8	15.8718	0.00689		426.8	-23.4132	-0.01003
446.9	15.7907	0.00686		426.9	-23.3508	-0.01001
447	15.7734	0.00686		427	-23.326	-0.01
447.1	15.7718	0.00687		427.1	-23.2903	-0.00999
447.2	15.7019	0.00684		427.2	-23.2522	-0.00998
447.3	15.7156	0.00685		427.3	-23.2476	-0.00998
447.4	15.6895	0.00685		427.4	-23.2539	-0.00999
447.5	15.7111	0.00686		427.5	-23.2962	-0.01001
447.6	15.7131	0.00687		427.6	-23.2917	-0.01002
447.7	15.7081	0.00688		427.7	-23.357	-0.01005
447.8	15.639	0.00685		427.8	-23.3436	-0.01005
447.9	15.6416	0.00686		427.9	-23.3133	-0.01004
448	15.598	0.00685		428	-23.3099	-0.01005
448.1	15.6789	0.00689		428.1	-23.3182	-0.01006
448.2	15.6707	0.00689		428.2	-23.3164	-0.01006
448.3	15.6626	0.00689		428.3	-23.2919	-0.01005
448.4	15.5234	0.00684		428.4	-23.2864	-0.01006
448.5	15.5706	0.00687		428.5	-23.2513	-0.01005
448.6	15.6033	0.00689		428.6	-23.2236	-0.01004
448.7	15.5406	0.00687		428.7	-23.2298	-0.01005
448.8	15.5437	0.00687		428.8	-23.2654	-0.01007
448.9	15.4879	0.00686		428.9	-23.2771	-0.01008
449	15.457	0.00685		429	-23.2013	-0.01005
449.1	15.4359	0.00684		429.1	-23.1632	-0.01004
449.2	15.3902	0.00683		429.2	-23.1871	-0.01005
449.3	15.3782	0.00683		429.3	-23.1644	-0.01005
449.4	15.3818	0.00684		429.4	-23.1331	-0.01004
449.5	15.3511	0.00683		429.5	-23.1535	-0.01005
449.6	15.3974	0.00686		429.6	-23.1788	-0.01007
449.7	15.3923	0.00687		429.7	-23.1723	-0.01007
449.8	15.3645	0.00686		429.8	-23.239	-0.01011
449.9	15.3461	0.00686		429.9	-23.2421	-0.01011
450	15.2951	0.00684		430	-23.2473	-0.01012
450.1	15.3184	0.00686		430.1	-23.2357	-0.01012
450.2	15.2444	0.00683		430.2	-23.2219	-0.01012
450.3	15.2907	0.00686		430.3	-23.2027	-0.01012
450.4	15.2729	0.00686		430.4	-23.1672	-0.01011
450.5	15.2814	0.00687		430.5	-23.1521	-0.01011
450.6	15.2865	0.00688		430.6	-23.1419	-0.01011
450.7	15.297	0.00689		430.7	-23.1467	-0.01012
450.8	15.2336	0.00687		430.8	-23.0551	-0.01009
450.9	15.1789	0.00685		430.9	-23.0958	-0.01011
451	15.2154	0.00687		431	-23.0612	-0.0101
451.1	15.201	0.00687		431.1	-23.021	-0.01009
451.2	15.1702	0.00686		431.2	-23.0142	-0.01009
451.3	15.2003	0.00688		431.3	-23.0128	-0.0101
451.4	15.1736	0.00688		431.4	-22.9945	-0.01009
451.5	15.1611	0.00688		431.5	-22.9692	-0.01009
451.6	15.1153	0.00687		431.6	-23.017	-0.01012
451.7	15.0209	0.00683		431.7	-22.9966	-0.01011
451.8	14.9828	0.00682		431.8	-22.9716	-0.01011
451.9	14.9414	0.00681		431.9	-22.9648	-0.01011
452	14.9288	0.00681		432	-22.995	-0.01013
452.1	14.8968	0.0068		432.1	-22.9576	-0.01012
452.2	14.7779	0.00675		432.2	-22.9395	-0.01012
452.3	14.7026	0.00673		432.3	-22.9523	-0.01013
452.4	14.7006	0.00673		432.4	-22.9143	-0.01012
452.5	14.726	0.00675		432.5	-22.893	-0.01011
452.6	14.7456	0.00677		432.6	-22.905	-0.01013
452.7	14.7259	0.00676		432.7	-22.8794	-0.01012
452.8	14.6865	0.00675		432.8	-22.86	-0.01012
452.9	14.6716	0.00675		432.9	-22.8425	-0.01012
453	14.67	0.00676		433	-22.8405	-0.01012
453.1	14.6416	0.00675		433.1	-22.8213	-0.01012
453.2	14.6338	0.00675		433.2	-22.8027	-0.01012
453.3	14.5929	0.00674		433.3	-22.7742	-0.01011
453.4	14.5558	0.00673		433.4	-22.7545	-0.01011
453.5	14.5894	0.00675		433.5	-22.7844	-0.01013
453.6	14.5413	0.00674		433.6	-22.7354	-0.01011
453.7	14.4848	0.00672		433.7	-22.7082	-0.01011
453.8	14.4211	0.0067		433.8	-22.6833	-0.0101
453.9	14.3912	0.00669		433.9	-22.7106	-0.01012
454	14.42	0.00671		434	-22.6988	-0.01012
454.1	14.4056	0.00671		434.1	-22.7037	-0.01013
454.2	14.378	0.0067		434.2	-22.6757	-0.01012
454.3	14.3393	0.00669		434.3	-22.6454	-0.01012
454.4	14.3895	0.00672		434.4	-22.655	-0.01013
454.5	14.3739	0.00672		434.5	-22.6194	-0.01012
454.6	14.365	0.00672		434.6	-22.5766	-0.01011
454.7	14.3738	0.00674		434.7	-22.5195	-0.01009
454.8	14.3953	0.00675		434.8	-22.4809	-0.01008
454.9	14.3966	0.00676		434.9	-22.5213	-0.0101
455	14.3738	0.00676		435	-22.5408	-0.01012
455.1	14.3198	0.00674		435.1	-22.56	-0.01013
455.2	14.3433	0.00676		435.2	-22.5428	-0.01013
455.3	14.3118	0.00675		435.3	-22.5078	-0.01012
455.4	14.2741	0.00674		435.4	-22.4626	-0.01011
455.5	14.2299	0.00672		435.5	-22.4389	-0.0101
455.6	14.2013	0.00672		435.6	-22.4141	-0.0101
455.7	14.1854	0.00672		435.7	-22.3962	-0.0101
455.8	14.1359	0.0067		435.8	-22.3534	-0.01008
455.9	14.1697	0.00672		435.9	-22.3351	-0.01008
456	14.1273	0.00671		436	-22.3339	-0.01009
456.1	14.1537	0.00673		436.1	-22.2536	-0.01006
456.2	14.1099	0.00672		436.2	-22.2155	-0.01005
456.3	14.1587	0.00675		436.3	-22.2303	-0.01006
456.4	14.163	0.00676		436.4	-22.24	-0.01007
456.5	14.2116	0.00679		436.5	-22.2319	-0.01008
456.6	14.2126	0.0068		436.6	-22.1968	-0.01007
456.7	14.2263	0.00681		436.7	-22.1926	-0.01007
456.8	14.1382	0.00678		436.8	-22.198	-0.01008
456.9	14.1045	0.00677		436.9	-22.2143	-0.0101
457	14.1263	0.00679		437	-22.1421	-0.01007
457.1	14.1388	0.0068		437.1	-22.101	-0.01006
457.2	14.1568	0.00682		437.2	-22.1299	-0.01008
457.3	14.1162	0.0068		437.3	-22.1492	-0.0101
457.4	14.082	0.0068		437.4	-22.1271	-0.0101
457.5	14.0397	0.00678		437.5	-22.1596	-0.01012
457.6	14.0104	0.00678		437.6	-22.166	-0.01013
457.7	14.0253	0.00679		437.7	-22.1833	-0.01014
457.8	14.0393	0.00681		437.8	-22.2002	-0.01016
457.9	14.0645	0.00683		437.9	-22.1494	-0.01014
458	14.0498	0.00683		438	-22.1213	-0.01014
458.1	14.0406	0.00683		438.1	-22.0946	-0.01013
458.2	14.0177	0.00683		438.2	-22.0849	-0.01014
458.3	14.0215	0.00684		438.3	-22.0424	-0.01012
458.4	13.9916	0.00683		438.4	-22.0138	-0.01012
458.5	13.9535	0.00682		438.5	-21.9975	-0.01012
458.6	13.8873	0.00679		438.6	-21.9698	-0.01011
458.7	13.9227	0.00682		438.7	-21.9766	-0.01012
458.8	13.8434	0.00679		438.8	-21.9374	-0.01011
458.9	13.7893	0.00677		438.9	-21.9711	-0.01014
459	13.7871	0.00678		439	-21.9648	-0.01014
459.1	13.8186	0.0068		439.1	-21.9698	-0.01015
459.2	13.7475	0.00677		439.2	-21.913	-0.01013
459.3	13.6136	0.00671		439.3	-21.956	-0.01016
459.4	13.6054	0.00672		439.4	-21.9747	-0.01018
459.5	13.4711	0.00666		439.5	-21.9859	-0.01019
459.6	13.5024	0.00668		439.6	-21.9383	-0.01018
459.7	13.4554	0.00667		439.7	-21.9347	-0.01018
459.8	13.4467	0.00667		439.8	-21.8803	-0.01016
459.9	13.4681	0.00669		439.9	-21.9202	-0.01019
460	13.4343	0.00668		440	-21.8992	-0.01019
460.1	13.4535	0.00669		440.1	-21.9083	-0.0102
460.2	13.4857	0.00672		440.2	-21.8826	-0.0102
460.3	13.5003	0.00674		440.3	-21.881	-0.0102
460.4	13.4949	0.00674		440.4	-21.8392	-0.01019
460.5	13.4158	0.00671		440.5	-21.7891	-0.01018
460.6	13.4017	0.00671		440.6	-21.7235	-0.01015
460.7	13.3761	0.0067		440.7	-21.7345	-0.01016
460.8	13.3576	0.0067		440.8	-21.732	-0.01017
460.9	13.3364	0.0067		440.9	-21.7055	-0.01017
461	13.3663	0.00672		441	-21.7113	-0.01018
461.1	13.3544	0.00672		441.1	-21.7276	-0.01019
461.2	13.3182	0.00671		441.2	-21.736	-0.0102
461.3	13.2775	0.0067		441.3	-21.7123	-0.0102
461.4	13.2022	0.00667		441.4	-21.7161	-0.01021
461.5	13.2615	0.00671		441.5	-21.7393	-0.01023
461.6	13.2215	0.0067		441.6	-21.7022	-0.01022
461.7	13.2799	0.00673		441.7	-21.6763	-0.01021
461.8	13.3202	0.00676		441.8	-21.6475	-0.01021
461.9	13.3774	0.0068		441.9	-21.642	-0.01021
462	13.3776	0.00681		442	-21.6481	-0.01022
462.1	13.3766	0.00682		442.1	-21.6681	-0.01024
462.2	13.3673	0.00682		442.2	-21.6393	-0.01023
462.3	13.378	0.00683		442.3	-21.6358	-0.01024
462.4	13.3975	0.00685		442.4	-21.6102	-0.01023
462.5	13.3887	0.00686		442.5	-21.609	-0.01024
462.6	13.3494	0.00684		442.6	-21.6436	-0.01027
462.7	13.283	0.00682		442.7	-21.6782	-0.01029
462.8	13.2593	0.00681		442.8	-21.6697	-0.01029
462.9	13.1824	0.00678		442.9	-21.6438	-0.01029
463	13.1373	0.00677		443	-21.6572	-0.0103
463.1	13.1292	0.00677		443.1	-21.5938	-0.01028
463.2	13.1179	0.00677		443.2	-21.5807	-0.01028
463.3	13.1569	0.0068		443.3	-21.5897	-0.01029
463.4	13.1611	0.00681		443.4	-21.584	-0.0103
463.5	13.0737	0.00678		443.5	-21.5665	-0.0103
463.6	13.0419	0.00677		443.6	-21.5622	-0.0103
463.7	12.9839	0.00674		443.7	-21.57	-0.01032
463.8	12.967	0.00674		443.8	-21.5843	-0.01033
463.9	13.0544	0.0068		443.9	-21.571	-0.01033
464	13.0639	0.00681		444	-21.5821	-0.01034
464.1	13.0639	0.00682		444.1	-21.5854	-0.01035
464.2	13.0112	0.0068		444.2	-21.5719	-0.01036
464.3	12.9862	0.00679		444.3	-21.5505	-0.01035
464.4	12.9381	0.00677		444.4	-21.5448	-0.01036
464.5	12.8457	0.00673		444.5	-21.5406	-0.01037
464.6	12.8137	0.00673		444.6	-21.5378	-0.01037
464.7	12.7404	0.0067		444.7	-21.5345	-0.01038
464.8	12.8104	0.00674		444.8	-21.4719	-0.01036
464.9	12.759	0.00672		444.9	-21.4698	-0.01036
465	12.7566	0.00673		445	-21.4452	-0.01036
465.1	12.7441	0.00673		445.1	-21.469	-0.01038
465.2	12.6903	0.00671		445.2	-21.4666	-0.01039
465.3	12.6918	0.00672		445.3	-21.4189	-0.01037
465.4	12.6471	0.0067		445.4	-21.3892	-0.01037
465.5	12.5974	0.00668		445.5	-21.3804	-0.01037
465.6	12.5341	0.00666		445.6	-21.3758	-0.01038
465.7	12.5677	0.00668		445.7	-21.3401	-0.01037
465.8	12.6088	0.00671		445.8	-21.327	-0.01037
465.9	12.5613	0.0067		445.9	-21.2739	-0.01035
466	12.508	0.00667		446	-21.278	-0.01036
466.1	12.4483	0.00665		446.1	-21.2406	-0.01035
466.2	12.3501	0.00661		446.2	-21.2073	-0.01034
466.3	12.4024	0.00664		446.3	-21.2114	-0.01035
466.4	12.3728	0.00663		446.4	-21.1651	-0.01034
466.5	12.3371	0.00662		446.5	-21.1208	-0.01033
466.6	12.2864	0.0066		446.6	-21.063	-0.01031
466.7	12.2935	0.00661		446.7	-21.0825	-0.01032
466.8	12.2772	0.00661		446.8	-21.0734	-0.01033
466.9	12.3867	0.00668		446.9	-21.0454	-0.01032
467	12.3856	0.00669		447	-21.0282	-0.01032
467.1	12.3818	0.00669		447.1	-21.0416	-0.01034
467.2	12.4491	0.00674		447.2	-21.0369	-0.01034
467.3	12.4239	0.00673		447.3	-21.0131	-0.01034
467.4	12.3666	0.00671		447.4	-20.9959	-0.01034
467.5	12.4064	0.00674		447.5	-20.9815	-0.01034
467.6	12.4709	0.00678		447.6	-20.9834	-0.01035
467.7	12.428	0.00677		447.7	-20.9458	-0.01034
467.8	12.4715	0.0068		447.8	-20.8836	-0.01032
467.9	12.4907	0.00682		447.9	-20.8277	-0.0103
468	12.506	0.00684		448	-20.7969	-0.01029
468.1	12.479	0.00683		448.1	-20.7927	-0.0103
468.2	12.4514	0.00682		448.2	-20.7627	-0.01029
468.3	12.3928	0.0068		448.3	-20.7645	-0.0103
468.4	12.4228	0.00682		448.4	-20.6914	-0.01028
468.5	12.4136	0.00683		448.5	-20.7272	-0.0103
468.6	12.3561	0.0068		448.6	-20.7053	-0.0103
468.7	12.3585	0.00681		448.7	-20.7049	-0.01031
468.8	12.3704	0.00683		448.8	-20.7114	-0.01032
468.9	12.3258	0.00681		448.9	-20.7263	-0.01034
469	12.323	0.00682		449	-20.7065	-0.01033
469.1	12.3047	0.00682		449.1	-20.7173	-0.01035
469.2	12.253	0.0068		449.2	-20.6923	-0.01034
469.3	12.2573	0.00681		449.3	-20.6492	-0.01033
469.4	12.2304	0.0068		449.4	-20.6625	-0.01035
469.5	12.2022	0.0068		449.5	-20.6272	-0.01034
469.6	12.2287	0.00682		449.6	-20.5941	-0.01033
469.7	12.173	0.0068		449.7	-20.5091	-0.0103
469.8	12.1401	0.00679		449.8	-20.505	-0.01031
469.9	12.1256	0.00679		449.9	-20.4763	-0.0103
470	12.1724	0.00682		450	-20.4219	-0.01028
470.1	12.1386	0.00681		450.1	-20.3997	-0.01028
470.2	12.0707	0.00678		450.2	-20.3646	-0.01027
470.3	12.0041	0.00675		450.3	-20.3295	-0.01026
470.4	11.9754	0.00675		450.4	-20.3311	-0.01027
470.5	11.9514	0.00674		450.5	-20.2636	-0.01025
470.6	11.919	0.00673		450.6	-20.2573	-0.01026
470.7	11.8758	0.00671		450.7	-20.2388	-0.01026
470.8	11.8637	0.00672		450.8	-20.213	-0.01025
470.9	11.8596	0.00672		450.9	-20.2023	-0.01026
471	11.8211	0.00671		451	-20.1887	-0.01026
471.1	11.8005	0.00671		451.1	-20.1141	-0.01023
471.2	11.8603	0.00675		451.2	-20.0527	-0.01021
471.3	11.8601	0.00676		451.3	-20.0663	-0.01022
471.4	11.877	0.00678		451.4	-20.0677	-0.01023
471.5	11.8304	0.00676		451.5	-20.0913	-0.01025
471.6	11.7666	0.00673		451.6	-20.0822	-0.01026
471.7	11.7356	0.00672		451.7	-20.0181	-0.01024
471.8	11.731	0.00673		451.8	-19.9644	-0.01022
471.9	11.7757	0.00676		451.9	-19.9256	-0.01021
472	11.7916	0.00678		452	-19.8919	-0.0102
472.1	11.8215	0.0068		452.1	-19.8374	-0.01018
472.2	11.7438	0.00677		452.2	-19.8007	-0.01017
472.3	11.6686	0.00673		452.3	-19.7642	-0.01016
472.4	11.6293	0.00672		452.4	-19.7588	-0.01017
472.5	11.6541	0.00674		452.5	-19.7157	-0.01015
472.6	11.5854	0.00671		452.6	-19.6854	-0.01015
472.7	11.6168	0.00674		452.7	-19.6814	-0.01015
472.8	11.6525	0.00677		452.8	-19.6749	-0.01016
472.9	11.6132	0.00675		452.9	-19.6896	-0.01018
473	11.6391	0.00678		453	-19.647	-0.01016
473.1	11.6016	0.00676		453.1	-19.6565	-0.01018
473.2	11.6119	0.00678		453.2	-19.6495	-0.01018
473.3	11.6591	0.00681		453.3	-19.6591	-0.0102
473.4	11.6759	0.00683		453.4	-19.6295	-0.01019
473.5	11.7459	0.00688		453.5	-19.5606	-0.01017
473.6	11.7337	0.00688		453.6	-19.5392	-0.01016
473.7	11.7414	0.0069		453.7	-19.5198	-0.01016
473.8	11.7717	0.00692		453.8	-19.5187	-0.01017
473.9	11.7782	0.00694		453.9	-19.502	-0.01017
474	11.7566	0.00693		454	-19.4892	-0.01018
474.1	11.7322	0.00693		454.1	-19.4956	-0.01019
474.2	11.7197	0.00693		454.2	-19.4907	-0.0102
474.3	11.7147	0.00694		454.3	-19.4574	-0.01019
474.4	11.7539	0.00697		454.4	-19.4713	-0.01021
474.5	11.6811	0.00693		454.5	-19.4385	-0.0102
474.6	11.703	0.00695		454.6	-19.3951	-0.01019
474.7	11.6488	0.00693		454.7	-19.4244	-0.01021
474.8	11.5949	0.00691		454.8	-19.3773	-0.0102
474.9	11.6049	0.00692		454.9	-19.3717	-0.01021
475	11.6126	0.00694		455	-19.3119	-0.01018
475.1	11.5972	0.00694		455.1	-19.2896	-0.01018
475.2	11.5555	0.00692		455.2	-19.3109	-0.0102
475.3	11.5121	0.00691		455.3	-19.3257	-0.01022
475.4	11.4926	0.00691		455.4	-19.3035	-0.01022
475.5	11.4725	0.0069		455.5	-19.3028	-0.01023
475.6	11.464	0.00691		455.6	-19.297	-0.01024
475.7	11.4485	0.00691		455.7	-19.2847	-0.01024
475.8	11.4918	0.00694		455.8	-19.275	-0.01025
475.9	11.4458	0.00693		455.9	-19.2368	-0.01024
476	11.4021	0.00691		456	-19.2562	-0.01026
476.1	11.3618	0.00689		456.1	-19.2584	-0.01027
476.2	11.3115	0.00687		456.2	-19.2723	-0.01028
476.3	11.2541	0.00685		456.3	-19.2764	-0.0103
476.4	11.201	0.00682		456.4	-19.2375	-0.01029
476.5	11.1931	0.00683		456.5	-19.2203	-0.01029
476.6	11.2123	0.00685		456.6	-19.1727	-0.01027
476.7	11.2478	0.00688		456.7	-19.0948	-0.01024
476.8	11.1704	0.00684		456.8	-19.061	-0.01024
476.9	11.1559	0.00685		456.9	-19.0009	-0.01021
477	11.0857	0.00681		457	-18.9511	-0.0102
477.1	11.0723	0.00681		457.1	-18.9345	-0.0102
477.2	11.0333	0.0068		457.2	-18.8879	-0.01019
477.3	10.9544	0.00676		457.3	-18.874	-0.01019
477.4	10.9714	0.00678		457.4	-18.8767	-0.0102
477.5	10.9713	0.00679		457.5	-18.8817	-0.01022
477.6	10.9255	0.00677		457.6	-18.8286	-0.0102
477.7	10.8872	0.00676		457.7	-18.7763	-0.01018
477.8	10.8974	0.00677		457.8	-18.7463	-0.01018
477.9	10.8645	0.00676		457.9	-18.7668	-0.0102
478	10.9007	0.0068		458	-18.7126	-0.01018
478.1	10.9132	0.00681		458.1	-18.6936	-0.01018
478.2	10.8646	0.00679		458.2	-18.7036	-0.01019
478.3	10.7904	0.00676		458.3	-18.7186	-0.01021
478.4	10.7683	0.00675		458.4	-18.7352	-0.01023
478.5	10.7654	0.00676		458.5	-18.7238	-0.01024
478.6	10.6938	0.00672		458.6	-18.705	-0.01024
478.7	10.686	0.00673		458.7	-18.7412	-0.01027
478.8	10.6758	0.00673		458.8	-18.6384	-0.01022
478.9	10.6822	0.00675		458.9	-18.5663	-0.0102
479	10.7074	0.00677		459	-18.525	-0.01018
479.1	10.6781	0.00676		459.1	-18.4787	-0.01017
479.2	10.677	0.00677		459.2	-18.4629	-0.01017
479.3	10.6635	0.00677		459.3	-18.4796	-0.01019
479.4	10.6358	0.00677		459.4	-18.434	-0.01018
479.5	10.6135	0.00676		459.5	-18.406	-0.01018
479.6	10.5796	0.00675		459.6	-18.3929	-0.01018
479.7	10.5316	0.00673		459.7	-18.3723	-0.01018
479.8	10.4859	0.00671		459.8	-18.3409	-0.01017
479.9	10.5133	0.00674		459.9	-18.3531	-0.01019
480	10.5504	0.00677		460	-18.3192	-0.01018
480.1	10.4791	0.00673		460.1	-18.3672	-0.01022
480.2	10.4957	0.00675		460.2	-18.3543	-0.01023
480.3	10.4608	0.00674		460.3	-18.3281	-0.01023
480.4	10.4164	0.00672		460.4	-18.3113	-0.01023
480.5	10.4643	0.00676		460.5	-18.3049	-0.01023
480.6	10.4092	0.00674		460.6	-18.2362	-0.01021
480.7	10.3888	0.00673		460.7	-18.1845	-0.01019
480.8	10.4002	0.00675		460.8	-18.1433	-0.01018
480.9	10.4097	0.00677		460.9	-18.1197	-0.01018
481	10.3623	0.00675		461	-18.0845	-0.01017
481.1	10.3141	0.00672		461.1	-18.0372	-0.01015
481.2	10.2829	0.00672		461.2	-18.0474	-0.01017
481.3	10.2742	0.00672		461.3	-18.0006	-0.01015
481.4	10.2723	0.00673		461.4	-17.9401	-0.01013
481.5	10.1457	0.00665		461.5	-17.895	-0.01012
481.6	10.112	0.00664		461.6	-17.8899	-0.01013
481.7	10.0577	0.00662		461.7	-17.9072	-0.01015
481.8	10.0016	0.00659		461.8	-17.8743	-0.01014
481.9	9.94547	0.00656		461.9	-17.8505	-0.01014
482	9.89514	0.00654		462	-17.8145	-0.01013
482.1	9.89008	0.00654		462.1	-17.7905	-0.01013
482.2	9.88083	0.00655		462.2	-17.749	-0.01011
482.3	9.8276	0.00652		462.3	-17.6901	-0.01009
482.4	9.81376	0.00652		462.4	-17.6706	-0.01009
482.5	9.81244	0.00653		462.5	-17.6358	-0.01008
482.6	9.78303	0.00652		462.6	-17.6288	-0.01009
482.7	9.85064	0.00657		462.7	-17.5925	-0.01008
482.8	9.82144	0.00656		462.8	-17.5485	-0.01007
482.9	9.84051	0.00659		462.9	-17.5357	-0.01007
483	9.85184	0.0066		463	-17.543	-0.01009
483.1	9.8577	0.00662		463.1	-17.5304	-0.01009
483.2	9.80042	0.00659		463.2	-17.5119	-0.0101
483.3	9.76606	0.00658		463.3	-17.5014	-0.0101
483.4	9.73487	0.00656		463.4	-17.4837	-0.0101
483.5	9.74643	0.00658		463.5	-17.4224	-0.01008
483.6	9.74775	0.00659		463.6	-17.4481	-0.01011
483.7	9.69112	0.00656		463.7	-17.395	-0.01009
483.8	9.71528	0.00659		463.8	-17.3583	-0.01008
483.9	9.67709	0.00657		463.9	-17.2811	-0.01004
484	9.66948	0.00658		464	-17.2707	-0.01005
484.1	9.68626	0.0066		464.1	-17.2682	-0.01006
484.2	9.68625	0.00661		464.2	-17.2375	-0.01005
484.3	9.7484	0.00666		464.3	-17.2354	-0.01006
484.4	9.69328	0.00663		464.4	-17.1894	-0.01005
484.5	9.72355	0.00667		464.5	-17.1451	-0.01003
484.6	9.75634	0.0067		464.6	-17.1294	-0.01004
484.7	9.70838	0.00667		464.7	-17.145	-0.01006
484.8	9.67168	0.00666		464.8	-17.1293	-0.01006
484.9	9.67622	0.00667		464.9	-17.1431	-0.01008
485	9.6653	0.00667		465	-17.1263	-0.01008
485.1	9.67323	0.00669		465.1	-17.1398	-0.0101
485.2	9.70644	0.00672		465.2	-17.1643	-0.01013
485.3	9.71768	0.00674		465.3	-17.1325	-0.01012
485.4	9.68484	0.00673		465.4	-17.1276	-0.01013
485.5	9.73163	0.00677		465.5	-17.1072	-0.01013
485.6	9.74787	0.00679		465.6	-17.0683	-0.01012
485.7	9.71186	0.00678		465.7	-17.0188	-0.0101
485.8	9.73741	0.00681		465.8	-17.0145	-0.01011
485.9	9.67613	0.00677		465.9	-16.9866	-0.01011
486	9.61974	0.00675		466	-16.9627	-0.01011
486.1	9.59825	0.00674		466.1	-16.9803	-0.01013
486.2	9.5761	0.00673		466.2	-16.9323	-0.01011
486.3	9.57207	0.00674		466.3	-16.9427	-0.01013
486.4	9.52839	0.00672		466.4	-16.983	-0.01017
486.5	9.54594	0.00674		466.5	-16.9561	-0.01016
486.6	9.45893	0.00669		466.6	-16.9161	-0.01015
486.7	9.41125	0.00667		466.7	-16.9107	-0.01016
486.8	9.43447	0.00669		466.8	-16.8959	-0.01016
486.9	9.48043	0.00674		466.9	-16.8735	-0.01016
487	9.42898	0.00671		467	-16.8446	-0.01016
487.1	9.43123	0.00672		467.1	-16.8542	-0.01018
487.2	9.41827	0.00672		467.2	-16.8812	-0.01021
487.3	9.42536	0.00674		467.3	-16.9077	-0.01024
487.4	9.36332	0.0067		467.4	-16.8731	-0.01023
487.5	9.33861	0.0067		467.5	-16.8407	-0.01022
487.6	9.32182	0.00669		467.6	-16.796	-0.01021
487.7	9.34288	0.00672		467.7	-16.7617	-0.0102
487.8	9.35078	0.00673		467.8	-16.7465	-0.0102
487.9	9.35984	0.00675		467.9	-16.7162	-0.0102
488	9.39027	0.00678		468	-16.6959	-0.0102
488.1	9.33894	0.00676		468.1	-16.7118	-0.01022
488.2	9.34609	0.00677		468.2	-16.7027	-0.01022
488.3	9.3152	0.00676		468.3	-16.6528	-0.01021
488.4	9.30531	0.00676		468.4	-16.6692	-0.01023
488.5	9.30674	0.00678		468.5	-16.6353	-0.01022
488.6	9.33485	0.00681		468.6	-16.6021	-0.01021
488.7	9.31129	0.0068		468.7	-16.5938	-0.01022
488.8	9.33468	0.00683		468.8	-16.5509	-0.01021
488.9	9.35391	0.00685		468.9	-16.5335	-0.01021
489	9.32145	0.00684		469	-16.5149	-0.01021
489.1	9.2902	0.00683		469.1	-16.5345	-0.01024
489.2	9.29068	0.00684		469.2	-16.5408	-0.01025
489.3	9.30447	0.00686		469.3	-16.5076	-0.01025
489.4	9.30958	0.00687		469.4	-16.5108	-0.01026
489.5	9.3045	0.00688		469.5	-16.4492	-0.01024
489.6	9.29606	0.00688		469.6	-16.4414	-0.01025
489.7	9.28913	0.00689		469.7	-16.4294	-0.01025
489.8	9.28769	0.0069		469.8	-16.4562	-0.01028
489.9	9.29833	0.00692		469.9	-16.4186	-0.01027
490	9.34508	0.00696		470	-16.4096	-0.01028
490.1	9.33384	0.00696		470.1	-16.3612	-0.01026
490.2	9.33349	0.00697		470.2	-16.3592	-0.01027
490.3	9.31869	0.00697		470.3	-16.3704	-0.0103
490.4	9.27594	0.00695		470.4	-16.328	-0.01028
490.5	9.28006	0.00696		470.5	-16.3217	-0.01029
490.6	9.31892	0.007		470.6	-16.3207	-0.0103
490.7	9.3062	0.007		470.7	-16.3094	-0.01031
490.8	9.27741	0.00699		470.8	-16.2827	-0.01031
490.9	9.25501	0.00699		470.9	-16.272	-0.01031
491	9.20333	0.00696		471	-16.2274	-0.0103
491.1	9.17057	0.00695		471.1	-16.2317	-0.01031
491.2	9.11486	0.00691		471.2	-16.2417	-0.01033
491.3	9.11221	0.00692		471.3	-16.2279	-0.01034
491.4	9.09626	0.00692		471.4	-16.2033	-0.01033
491.5	9.11691	0.00695		471.5	-16.192	-0.01034
491.6	9.12636	0.00697		471.6	-16.1273	-0.01031
491.7	9.10609	0.00696		471.7	-16.0874	-0.0103
491.8	9.06879	0.00694		471.8	-16.0382	-0.01028
491.9	9.04275	0.00693		471.9	-16.0286	-0.01029
492	9.03778	0.00694		472	-15.9715	-0.01026
492.1	9.04626	0.00696		472.1	-15.9851	-0.01029
492.2	9.00909	0.00694		472.2	-15.9787	-0.01029
492.3	8.97772	0.00693		472.3	-15.9451	-0.01029
492.4	8.95603	0.00692		472.4	-15.9171	-0.01028
492.5	8.91401	0.0069		472.5	-15.8776	-0.01027
492.6	8.88558	0.00689		472.6	-15.8546	-0.01026
492.7	8.9285	0.00693		472.7	-15.8432	-0.01027
492.8	8.89927	0.00692		472.8	-15.8485	-0.01028
492.9	8.86881	0.00691		472.9	-15.8206	-0.01028
493	8.84788	0.0069		473	-15.8175	-0.01029
493.1	8.84778	0.00691		473.1	-15.7659	-0.01027
493.2	8.85138	0.00692		473.2	-15.7962	-0.0103
493.3	8.85363	0.00694		473.3	-15.7268	-0.01027
493.4	8.82102	0.00692		473.4	-15.7241	-0.01028
493.5	8.79201	0.00691		473.5	-15.6749	-0.01026
493.6	8.82888	0.00695		473.6	-15.6198	-0.01024
493.7	8.84992	0.00698		473.7	-15.5787	-0.01022
493.8	8.82327	0.00697		473.8	-15.5624	-0.01023
493.9	8.8145	0.00697		473.9	-15.5431	-0.01023
494	8.8032	0.00697		474	-15.527	-0.01023
494.1	8.7773	0.00696		474.1	-15.53	-0.01024
494.2	8.84394	0.00703		474.2	-15.5273	-0.01026
494.3	8.83885	0.00703		474.3	-15.5012	-0.01025
494.4	8.7698	0.00699		474.4	-15.4709	-0.01025
494.5	8.76792	0.007		474.5	-15.4219	-0.01023
494.6	8.73832	0.00698		474.6	-15.4173	-0.01023
494.7	8.77395	0.00702		474.7	-15.3812	-0.01022
494.8	8.71638	0.00699		474.8	-15.2927	-0.01018
494.9	8.76999	0.00704		474.9	-15.2414	-0.01016
495	8.76705	0.00705		475	-15.2395	-0.01017
495.1	8.81578	0.0071		475.1	-15.1745	-0.01014
495.2	8.79869	0.0071		475.2	-15.1254	-0.01012
495.3	8.74857	0.00707		475.3	-15.065	-0.01009
495.4	8.78058	0.0071		475.4	-15.0228	-0.01008
495.5	8.7408	0.00708		475.5	-15.0136	-0.01008
495.6	8.68864	0.00705		475.6	-14.995	-0.01008
495.7	8.69872	0.00707		475.7	-14.941	-0.01006
495.8	8.69021	0.00707		475.8	-14.9403	-0.01007
495.9	8.73951	0.00712		475.9	-14.9002	-0.01006
496	8.71943	0.00712		476	-14.8661	-0.01005
496.1	8.68839	0.0071		476.1	-14.8496	-0.01005
496.2	8.67966	0.00711		476.2	-14.844	-0.01006
496.3	8.67888	0.00712		476.3	-14.789	-0.01003
496.4	8.67011	0.00712		476.4	-14.7375	-0.01001
496.5	8.65839	0.00712		476.5	-14.7021	-0.01
496.6	8.66381	0.00714		476.6	-14.6846	-0.01
496.7	8.68484	0.00717		476.7	-14.6639	-0.01
496.8	8.65523	0.00715		476.8	-14.5965	-0.00997
496.9	8.60229	0.00712		476.9	-14.5979	-0.00999
497	8.5738	0.00711		477	-14.585	-0.00999
497.1	8.59442	0.00714		477.1	-14.5833	-0.01
497.2	8.54451	0.00711		477.2	-14.574	-0.01001
497.3	8.52976	0.0071		477.3	-14.5572	-0.01001
497.4	8.55612	0.00714		477.4	-14.5586	-0.01003
497.5	8.5595	0.00715		477.5	-14.558	-0.01004
497.6	8.52411	0.00713		477.6	-14.5204	-0.01003
497.7	8.47489	0.0071		477.7	-14.5106	-0.01003
497.8	8.43651	0.00708		477.8	-14.4894	-0.01003
497.9	8.45932	0.00711		477.9	-14.4354	-0.01001
498	8.45801	0.00712		478	-14.4251	-0.01002
498.1	8.45452	0.00713		478.1	-14.3608	-0.00999
498.2	8.43149	0.00712		478.2	-14.323	-0.00997
498.3	8.36693	0.00708		478.3	-14.294	-0.00997
498.4	8.33645	0.00706		478.4	-14.2755	-0.00997
498.5	8.38866	0.00712		478.5	-14.2449	-0.00996
498.6	8.41688	0.00715		478.6	-14.1957	-0.00994
498.7	8.39654	0.00715		478.7	-14.1889	-0.00995
498.8	8.41587	0.00718		478.8	-14.1838	-0.00996
498.9	8.32527	0.00711		478.9	-14.1409	-0.00995
499	8.30263	0.0071		479	-14.0846	-0.00992
499.1	8.27834	0.00709		479.1	-14.0626	-0.00992
499.2	8.28743	0.00711		479.2	-14.0455	-0.00992
499.3	8.32573	0.00715		479.3	-13.9943	-0.0099
499.4	8.37368	0.00721		479.4	-13.9914	-0.00991
499.5	8.37072	0.00721		479.5	-13.9617	-0.0099
499.6	8.36154	0.00722		479.6	-13.9499	-0.00991
499.7	8.34819	0.00722		479.7	-13.9386	-0.00991
499.8	8.36419	0.00724		479.8	-13.9405	-0.00993
499.9	8.34341	0.00724		479.9	-13.9493	-0.00995
500	8.34378	0.00725		480	-13.9276	-0.00995
500.1	8.32146	0.00724		480.1	-13.8865	-0.00993
500.2	8.29754	0.00723		480.2	-13.8499	-0.00992
500.3	8.26862	0.00721		480.3	-13.8509	-0.00993
500.4	8.25947	0.00722		480.4	-13.8081	-0.00992
500.5	8.23582	0.00721		480.5	-13.7772	-0.00991
500.6	8.23711	0.00722		480.6	-13.7718	-0.00992
500.7	8.19337	0.0072		480.7	-13.7439	-0.00991
500.8	8.21223	0.00722		480.8	-13.731	-0.00992
500.9	8.18571	0.00721		480.9	-13.695	-0.0099
501	8.12398	0.00717		481	-13.6569	-0.00989
501.1	8.15985	0.00721		481.1	-13.6657	-0.00991
501.2	8.14944	0.00721		481.2	-13.6699	-0.00993
501.3	8.12991	0.00721		481.3	-13.623	-0.00991
501.4	8.07551	0.00717		481.4	-13.5725	-0.00989
501.5	8.04835	0.00716		481.5	-13.5799	-0.00991
501.6	8.02916	0.00715		481.6	-13.5887	-0.00993
501.7	8.03194	0.00717		481.7	-13.5482	-0.00991
501.8	8.04193	0.00719		481.8	-13.5316	-0.00991
501.9	7.98992	0.00715		481.9	-13.5556	-0.00995
502	7.93656	0.00711		482	-13.5564	-0.00996
502.1	7.92799	0.00712		482.1	-13.5445	-0.00997
502.2	7.90327	0.00711		482.2	-13.5193	-0.00996
502.3	7.9029	0.00712		482.3	-13.4806	-0.00995
502.4	7.89819	0.00713		482.4	-13.4142	-0.00991
502.5	7.84606	0.00709		482.5	-13.4126	-0.00992
502.6	7.83605	0.00709		482.6	-13.4205	-0.00994
502.7	7.88313	0.00715		482.7	-13.4064	-0.00995
502.8	7.84587	0.00712		482.8	-13.393	-0.00995
502.9	7.82972	0.00712		482.9	-13.3786	-0.00996
503	7.80712	0.00711		483	-13.3909	-0.00998
503.1	7.84101	0.00715		483.1	-13.3846	-0.00999
503.2	7.81839	0.00714		483.2	-13.3544	-0.00998
503.3	7.83594	0.00717		483.3	-13.3065	-0.00996
503.4	7.78195	0.00713		483.4	-13.3173	-0.00998
503.5	7.72355	0.00709		483.5	-13.2934	-0.00998
503.6	7.71306	0.00709		483.6	-13.2863	-0.00999
503.7	7.68901	0.00708		483.7	-13.2625	-0.00999
503.8	7.68288	0.00709		483.8	-13.2422	-0.00999
503.9	7.69351	0.00711		483.9	-13.2275	-0.00999
504	7.65736	0.00709		484	-13.2259	-0.01
504.1	7.65823	0.0071		484.1	-13.1966	-0.01
504.2	7.64696	0.0071		484.2	-13.1588	-0.00998
504.3	7.6084	0.00708		484.3	-13.1306	-0.00998
504.4	7.56999	0.00705		484.4	-13.1187	-0.00998
504.5	7.55377	0.00705		484.5	-13.1074	-0.00999
504.6	7.49415	0.007		484.6	-13.089	-0.00999
504.7	7.4791	0.007		484.7	-13.0601	-0.00998
504.8	7.4727	0.00701		484.8	-13.0241	-0.00997
504.9	7.4325	0.00698		484.9	-13.0178	-0.00998
505	7.41088	0.00697		485	-13.0097	-0.00999
505.1	7.47168	0.00704		485.1	-12.9509	-0.00996
505.2	7.44443	0.00703		485.2	-12.9014	-0.00994
505.3	7.40972	0.00701		485.3	-12.8841	-0.00994
505.4	7.37528	0.00698		485.4	-12.8561	-0.00993
505.5	7.39495	0.00701		485.5	-12.8279	-0.00992
505.6	7.36245	0.00699		485.6	-12.759	-0.00988
505.7	7.34798	0.00699		485.7	-12.7368	-0.00988
505.8	7.28652	0.00694		485.8	-12.6824	-0.00985
505.9	7.31481	0.00698		485.9	-12.6416	-0.00984
506	7.33929	0.00702		486	-12.618	-0.00984
506.1	7.29774	0.00699		486.1	-12.6051	-0.00984
506.2	7.28431	0.00699		486.2	-12.5908	-0.00984
506.3	7.22611	0.00694		486.3	-12.5529	-0.00983
506.4	7.23395	0.00696		486.4	-12.5156	-0.00981
506.5	7.2495	0.00699		486.5	-12.5128	-0.00983
506.6	7.24375	0.00699		486.6	-12.504	-0.00984
506.7	7.16918	0.00693		486.7	-12.5013	-0.00985
506.8	7.12388	0.0069		486.8	-12.4722	-0.00984
506.9	7.10377	0.00689		486.9	-12.4462	-0.00983
507	7.0682	0.00687		487	-12.4011	-0.00981
507.1	7.08333	0.00689		487.1	-12.3919	-0.00982
507.2	7.10378	0.00693		487.2	-12.4002	-0.00984
507.3	7.10093	0.00694		487.3	-12.3877	-0.00985
507.4	7.08639	0.00693		487.4	-12.347	-0.00983
507.5	7.03057	0.00689		487.5	-12.3532	-0.00985
507.6	6.9959	0.00687		487.6	-12.3446	-0.00986
507.7	6.95654	0.00684		487.7	-12.3226	-0.00986
507.8	6.97432	0.00687		487.8	-12.2962	-0.00985
507.9	6.94477	0.00685		487.9	-12.2479	-0.00982
508	6.90778	0.00683		488	-12.2351	-0.00983
508.1	6.84035	0.00677		488.1	-12.2267	-0.00984
508.2	6.85213	0.00679		488.2	-12.1857	-0.00982
508.3	6.83817	0.00679		488.3	-12.1945	-0.00984
508.4	6.84174	0.00681		488.4	-12.1765	-0.00984
508.5	6.82388	0.0068		488.5	-12.1599	-0.00984
508.6	6.81482	0.0068		488.6	-12.1484	-0.00985
508.7	6.75655	0.00676		488.7	-12.1603	-0.00987
508.8	6.72313	0.00673		488.8	-12.1155	-0.00985
508.9	6.7046	0.00673		488.9	-12.0919	-0.00985
509	6.68062	0.00671		489	-12.0781	-0.00985
509.1	6.64409	0.00669		489.1	-12.0569	-0.00985
509.2	6.64958	0.0067		489.2	-12.0326	-0.00984
509.3	6.62919	0.00669		489.3	-11.9987	-0.00983
509.4	6.58143	0.00666		489.4	-11.9502	-0.00981
509.5	6.58816	0.00667		489.5	-11.9454	-0.00982
509.6	6.58274	0.00668		489.6	-11.9415	-0.00983
509.7	6.60359	0.00671		489.7	-11.9088	-0.00982
509.8	6.58921	0.00671		489.8	-11.849	-0.00978
509.9	6.55018	0.00668		489.9	-11.7787	-0.00974
510	6.5041	0.00665		490	-11.7749	-0.00975
510.1	6.51661	0.00667		490.1	-11.7743	-0.00977
510.2	6.4842	0.00665		490.2	-11.7499	-0.00976
510.3	6.46997	0.00664		490.3	-11.7057	-0.00974
510.4	6.49149	0.00668		490.4	-11.6821	-0.00973
510.5	6.51241	0.00671		490.5	-11.6582	-0.00973
510.6	6.50314	0.00671		490.6	-11.6529	-0.00974
510.7	6.51759	0.00674		490.7	-11.6564	-0.00975
510.8	6.541	0.00678		490.8	-11.6276	-0.00975
510.9	6.46856	0.00671		490.9	-11.6237	-0.00976
511	6.51786	0.00677		491	-11.6027	-0.00975
511.1	6.52609	0.00679		491.1	-11.567	-0.00974
511.2	6.48953	0.00677		491.2	-11.5596	-0.00975
511.3	6.46625	0.00675		491.3	-11.5209	-0.00973
511.4	6.45678	0.00676		491.4	-11.5053	-0.00973
511.5	6.44608	0.00676		491.5	-11.4802	-0.00973
511.6	6.4204	0.00674		491.6	-11.4814	-0.00974
511.7	6.45095	0.00678		491.7	-11.4485	-0.00973
511.8	6.45753	0.0068		491.8	-11.4242	-0.00972
511.9	6.45224	0.00681		491.9	-11.3928	-0.00971
512	6.4624	0.00683		492	-11.3703	-0.00971
512.1	6.45062	0.00683		492.1	-11.3515	-0.0097
512.2	6.45527	0.00685		492.2	-11.3535	-0.00972
512.3	6.42351	0.00682		492.3	-11.3526	-0.00974
512.4	6.41056	0.00682		492.4	-11.3092	-0.00971
512.5	6.38739	0.00681		492.5	-11.3291	-0.00974
512.6	6.37553	0.00681		492.6	-11.3169	-0.00975
512.7	6.34936	0.00679		492.7	-11.3045	-0.00975
512.8	6.33408	0.00679		492.8	-11.2758	-0.00974
512.9	6.33092	0.00679		492.9	-11.2735	-0.00976
513	6.28557	0.00676		493	-11.2543	-0.00975
513.1	6.25805	0.00674		493.1	-11.2348	-0.00975
513.2	6.27355	0.00677		493.2	-11.2262	-0.00976
513.3	6.23636	0.00674		493.3	-11.1753	-0.00973
513.4	6.24498	0.00676		493.4	-11.2034	-0.00977
513.5	6.23954	0.00677		493.5	-11.1939	-0.00978
513.6	6.26226	0.0068		493.6	-11.156	-0.00976
513.7	6.24801	0.0068		493.7	-11.1637	-0.00978
513.8	6.24964	0.00681		493.8	-11.1596	-0.00979
513.9	6.29061	0.00687		493.9	-11.1582	-0.00981
514	6.24169	0.00683		494	-11.1582	-0.00982
514.1	6.26201	0.00686		494.1	-11.1302	-0.00981
514.2	6.24002	0.00685		494.2	-11.1362	-0.00983
514.3	6.23342	0.00685		494.3	-11.1342	-0.00984
514.4	6.21789	0.00685		494.4	-11.1241	-0.00985
514.5	6.24557	0.00689		494.5	-11.1058	-0.00985
514.6	6.19723	0.00685		494.6	-11.1301	-0.00989
514.7	6.17676	0.00684		494.7	-11.0908	-0.00987
514.8	6.17102	0.00684		494.8	-11.0961	-0.00989
514.9	6.18735	0.00687		494.9	-11.0557	-0.00986
515	6.17735	0.00687		495	-11.0469	-0.00987
515.1	6.19278	0.0069		495.1	-10.9798	-0.00983
515.2	6.18679	0.00691		495.2	-10.9583	-0.00982
515.3	6.17734	0.00691		495.3	-10.9551	-0.00983
515.4	6.14865	0.00689		495.4	-10.911	-0.00981
515.5	6.15584	0.00691		495.5	-10.9011	-0.00981
515.6	6.14187	0.00691		495.6	-10.8674	-0.0098
515.7	6.12398	0.0069		495.7	-10.8593	-0.00981
515.8	6.13683	0.00692		495.8	-10.8299	-0.00979
515.9	6.10447	0.0069		495.9	-10.8153	-0.0098
516	6.10977	0.00692		496	-10.7845	-0.00978
516.1	6.11438	0.00693		496.1	-10.7422	-0.00976
516.2	6.10713	0.00693		496.2	-10.7218	-0.00976
516.3	6.06646	0.0069		496.3	-10.7062	-0.00976
516.4	6.09666	0.00695		496.4	-10.6153	-0.00969
516.5	6.08589	0.00695		496.5	-10.5835	-0.00968
516.6	6.04864	0.00692		496.6	-10.5666	-0.00968
516.7	6.03605	0.00691		496.7	-10.549	-0.00967
516.8	6.0169	0.0069		496.8	-10.5034	-0.00965
516.9	6.01536	0.00691		496.9	-10.4864	-0.00965
517	6.00675	0.00692		497	-10.4682	-0.00964
517.1	6.04509	0.00697		497.1	-10.4552	-0.00965
517.2	5.99696	0.00693		497.2	-10.4482	-0.00966
517.3	6.04294	0.00699		497.3	-10.4215	-0.00965
517.4	6.06587	0.00703		497.4	-10.3972	-0.00964
517.5	6.09051	0.00707		497.5	-10.4165	-0.00967
517.6	6.09808	0.00709		497.6	-10.4082	-0.00968
517.7	6.11717	0.00713		497.7	-10.3552	-0.00964
517.8	6.09705	0.00712		497.8	-10.3452	-0.00965
517.9	6.1083	0.00714		497.9	-10.326	-0.00965
518	6.04812	0.00709		498	-10.3007	-0.00964
518.1	6.07008	0.00712		498.1	-10.2913	-0.00965
518.2	6.08951	0.00716		498.2	-10.3038	-0.00967
518.3	6.06913	0.00715		498.3	-10.3058	-0.00969
518.4	6.03084	0.00711		498.4	-10.2866	-0.00969
518.5	6.05861	0.00716		498.5	-10.2407	-0.00966
518.6	6.03991	0.00715		498.6	-10.2376	-0.00967
518.7	6.00701	0.00712		498.7	-10.1939	-0.00964
518.8	5.97827	0.0071		498.8	-10.1762	-0.00964
518.9	5.90791	0.00703		498.9	-10.1716	-0.00965
519	5.86578	0.00699		499	-10.163	-0.00966
519.1	5.84589	0.00698		499.1	-10.1329	-0.00964
519.2	5.83011	0.00697		499.2	-10.065	-0.00959
519.3	5.78884	0.00694		499.3	-10.0392	-0.00958
519.4	5.78845	0.00695		499.4	-10.0062	-0.00956
519.5	5.76482	0.00693		499.5	-10.0398	-0.00961
519.6	5.7684	0.00695		499.6	-10.0094	-0.0096
[truncated: 2,004 more rows]

## Sheet: Figure 2E
	λem	λem	λem	λem	λem	λem	λem	λem	λem	λem	λem	λem	λem	λem	λem	λem	λem	λem	λem	λem	λem	λem	λem	λem	λem	λem	λem	λem	λem	λem	λem	λem	λem	λem	λem	λem	λem	λem	λem	λem	λem	λem	λem	λem	λem	λem	λem	λem	λem
	350	352	354	356	358	360	362	364	366	368	370	372	374	376	378	380	382	384	386	388	390	392	394	396	398	400	402	404	406	408	410	412	414	416	418	420	422	424	426	428	430	432	434	436	438	440	442	444	446
Time (s)	Counts	Counts	Counts	Counts	Counts	Counts	Counts	Counts	Counts	Counts	Counts	Counts	Counts	Counts	Counts	Counts	Counts	Counts	Counts	Counts	Counts	Counts	Counts	Counts	Counts	Counts	Counts	Counts	Counts	Counts	Counts	Counts	Counts	Counts	Counts	Counts	Counts	Counts	Counts	Counts	Counts	Counts	Counts	Counts	Counts	Counts	Counts	Counts	Counts
0	5732	6355	7264	7915	8629	8955	9451	9333	9253	9321	9234	9035	8986	8902	8915	8815	8793	8725	8627	8478	8284	8192	7983	7902	7717	7241	7147	7042	7047	6967	6722	6783	6733	6700	6514	6554	6324	6539	6361	6273	6147	6094	6013	5982	5877	5884	5738	5581	5513
0.0025	85	111	118	138	137	200	207	216	182	216	181	176	192	180	190	195	193	173	180	168	169	177	174	148	135	162	134	167	160	159	229	237	262	232	280	231	268	273	291	330	345	365	396	357	407	445	454	458	442
0.005	68	42	83	82	93	106	122	103	117	98	102	80	98	92	102	116	105	95	87	94	86	90	78	94	103	88	77	90	102	124	146	141	184	177	192	186	171	185	217	200	236	288	304	304	343	334	365	352	364
0.0075	32	45	46	58	58	72	86	82	92	65	60	65	62	55	50	70	62	75	75	64	63	58	69	70	70	58	63	64	71	90	98	116	133	142	142	149	159	186	213	228	218	232	241	242	267	298	320	290	296
0.01	25	31	34	41	47	55	59	51	48	50	59	41	51	50	49	59	43	50	39	46	53	50	42	45	60	54	51	62	57	73	95	111	117	137	138	148	133	117	154	147	186	220	209	238	235	240	340	285	295
0.0125	24	26	37	39	36	52	40	40	48	44	44	41	43	46	47	49	32	51	34	43	40	44	52	43	53	38	36	38	62	69	91	120	142	127	118	116	142	145	158	158	179	176	225	205	202	227	248	245	267
0.015	18	20	20	15	22	28	40	32	31	45	48	40	26	35	40	32	40	37	34	24	36	29	29	30	38	35	39	44	35	50	83	96	116	128	133	113	142	135	149	140	158	167	161	198	229	242	260	226	259
0.0175	15	17	17	22	27	28	24	40	30	28	24	31	31	36	33	29	26	24	21	21	23	32	32	34	33	31	30	37	54	50	53	105	100	110	121	126	147	124	129	157	156	155	205	188	207	223	267	250	212
0.02	17	18	12	24	24	23	19	20	26	27	33	29	20	28	25	13	37	24	29	33	21	26	24	17	33	35	33	32	41	51	75	96	110	112	112	102	136	131	152	173	167	181	211	196	201	245	214	243	222
0.0225	7	11	22	19	25	19	20	26	31	21	21	17	21	20	28	23	23	20	21	28	21	25	31	30	32	24	20	32	45	48	55	87	85	101	84	103	127	128	138	143	151	167	181	200	184	224	232	216	233
0.025	9	9	8	14	17	18	15	22	25	18	21	26	20	19	18	16	37	22	22	21	16	29	30	19	31	24	29	34	44	57	73	91	119	96	128	110	108	116	136	133	150	166	167	189	163	178	215	230	210
0.0275	7	11	16	20	25	15	17	28	27	22	19	16	17	20	22	21	17	17	18	24	13	23	16	26	18	19	34	25	47	40	76	84	116	106	107	87	107	110	123	142	137	148	167	171	187	173	213	203	216
0.03	8	11	17	11	15	19	16	22	12	9	15	11	15	13	14	16	12	14	11	16	11	20	21	10	20	20	18	19	39	50	66	87	109	91	105	101	91	88	125	113	125	130	148	127	170	200	212	196	226
0.0325	7	9	7	11	13	12	20	16	18	14	11	11	11	14	14	8	17	11	11	9	21	16	20	26	19	17	23	35	29	47	53	73	105	114	85	99	107	107	125	109	123	162	160	153	162	158	189	225	210
0.035	7	8	12	11	9	14	6	19	15	11	6	19	14	18	19	16	18	8	12	22	10	11	15	20	14	11	21	23	28	33	67	81	93	99	95	93	90	116	108	121	160	139	135	143	179	192	174	209	197
0.0375	8	7	12	7	12	12	9	17	19	23	9	15	22	14	12	16	9	14	14	17	14	20	14	12	13	16	19	30	33	36	52	75	113	102	103	86	83	94	129	119	130	124	165	130	159	178	171	210	201
0.04	4	6	5	8	10	17	17	17	13	11	17	14	16	13	15	15	12	15	15	12	11	14	17	16	18	18	17	26	25	33	41	85	72	84	90	84	103	95	109	102	129	134	147	141	129	160	180	169	177
0.0425	6	8	13	10	7	6	15	12	11	7	16	15	18	13	14	12	12	8	10	10	10	15	10	15	18	16	20	22	35	34	50	77	94	101	87	91	82	90	97	114	121	130	140	148	145	164	149	168	168
0.045	4	7	7	11	9	9	10	7	12	16	15	6	10	11	8	6	6	22	13	12	11	10	14	15	18	17	14	24	20	38	44	89	91	94	115	92	78	90	104	126	114	130	136	150	149	150	169	169	180
0.0475	4	5	6	5	12	9	15	13	13	16	11	7	10	14	8	10	12	12	10	9	23	13	9	23	15	10	13	25	24	38	54	75	107	86	101	81	90	93	102	113	107	107	138	134	131	170	155	177	157
0.05	8	4	6	7	9	10	16	11	9	11	11	7	13	12	9	10	11	9	10	13	7	19	12	11	19	21	19	18	22	34	56	65	97	82	89	82	86	92	82	128	116	118	136	155	121	156	143	180	150
0.0525	2	5	9	10	8	6	15	12	9	8	10	12	5	10	7	7	13	10	7	11	5	12	11	13	18	13	12	16	19	26	42	68	77	91	102	92	88	84	94	118	111	134	111	102	154	169	174	184	184
0.055	6	8	10	4	8	9	7	6	12	8	6	8	13	5	7	9	6	7	4	17	9	12	10	8	10	11	22	14	21	39	53	77	91	73	77	65	81	87	112	87	112	131	129	109	155	141	176	185	132
0.0575	3	1	6	5	7	5	11	7	12	12	2	7	3	15	9	10	10	12	11	10	8	6	11	18	19	12	19	12	20	25	42	74	69	94	100	69	91	91	79	104	123	127	123	136	124	155	153	149	158
0.06	2	4	2	4	11	4	9	4	12	7	10	13	16	10	6	9	7	9	9	11	10	10	8	7	21	14	28	17	34	29	53	70	95	78	85	74	76	90	81	87	106	116	112	127	132	145	139	144	146
0.0625	6	8	2	6	5	10	10	7	7	8	10	9	8	6	8	5	9	15	6	7	6	6	7	9	14	12	19	16	15	35	46	59	88	97	94	63	61	88	87	85	100	109	128	117	145	144	171	147	164
0.065	3	4	7	2	3	4	12	8	6	7	13	8	3	7	6	16	4	9	8	4	15	9	11	18	7	9	14	20	19	28	63	70	85	93	89	74	86	104	90	95	119	120	129	127	148	157	164	150	147
0.0675	5	0	8	4	3	7	5	8	6	6	8	6	7	4	12	7	7	4	7	4	9	5	9	19	12	12	12	21	20	33	41	71	86	78	63	67	64	87	80	111	109	126	138	97	158	149	158	154	151
0.07	4	4	4	6	9	9	5	9	6	8	2	4	6	6	8	15	9	8	11	12	5	8	12	11	6	10	13	16	23	36	55	67	63	77	83	85	81	61	85	115	92	121	99	130	130	165	161	142	143
0.0725	3	2	8	11	5	6	6	13	3	5	7	7	4	3	4	9	7	8	7	6	10	6	12	12	8	9	3	10	21	32	42	72	76	76	79	90	75	78	86	100	114	101	123	110	137	134	128	145	116
0.075	3	1	7	11	5	4	4	6	7	10	13	6	5	7	4	5	2	1	6	9	8	10	11	13	6	12	9	16	33	36	40	66	79	85	67	72	67	62	95	82	98	101	109	127	157	145	152	124	154
0.0775	4	4	7	5	10	7	6	6	5	9	8	6	9	9	10	4	5	5	13	8	6	7	8	8	12	10	11	20	27	30	46	84	75	82	66	73	86	62	77	85	108	106	101	115	121	145	136	146	132
0.08	1	2	6	3	13	6	6	4	5	6	8	6	4	6	3	7	10	12	8	7	4	12	9	9	12	20	15	16	14	26	53	64	68	80	70	85	62	84	78	97	91	103	100	112	109	138	145	153	127
0.0825	1	3	4	5	6	3	4	7	5	4	6	5	7	5	5	6	7	9	8	4	17	5	7	13	5	11	14	18	19	24	50	66	74	79	90	65	62	73	75	80	118	104	116	136	135	134	151	132	145
0.085	2	2	3	4	5	4	5	9	9	5	3	6	5	7	6	6	8	4	4	8	7	10	8	8	10	12	11	13	23	29	54	68	87	82	71	88	84	74	94	83	94	110	97	129	130	141	128	122	128
0.0875	2	3	1	4	3	4	4	9	9	4	10	5	9	4	8	9	9	4	5	6	10	4	10	8	10	11	15	11	16	21	50	93	81	65	72	76	57	74	86	87	90	104	112	122	118	116	117	140	141
0.09	4	2	2	3	2	5	4	10	6	1	3	3	8	5	7	7	8	11	10	5	5	7	7	10	9	12	13	14	22	21	41	78	88	88	77	72	69	76	77	76	92	109	124	119	114	142	137	136	104
0.0925	1	1	0	3	6	4	5	6	4	2	3	11	4	3	5	7	3	10	5	2	8	7	5	3	12	9	11	21	19	31	44	73	78	67	71	74	78	88	88	90	66	92	91	147	126	136	129	142	136
0.095	3	1	7	4	1	3	2	7	3	4	5	5	5	5	2	3	4	8	6	5	6	7	6	6	12	9	13	13	13	24	40	52	76	67	88	73	71	74	74	72	102	89	81	137	123	100	106	110	119
0.0975	5	4	4	5	7	9	6	3	6	3	5	6	3	5	6	3	3	5	2	5	5	6	4	11	9	9	11	15	13	25	47	71	83	62	64	71	74	88	88	77	106	94	124	100	114	141	127	132	129
0.1	3	3	4	2	3	6	3	4	4	5	3	3	1	4	5	3	6	6	10	7	4	6	7	9	7	13	11	18	17	33	45	74	71	74	72	70	62	77	72	92	102	106	105	88	128	127	120	144	98
0.1025	3	3	6	6	7	2	2	4	6	6	9	4	3	2	8	3	6	7	8	10	8	2	11	11	12	6	12	19	22	37	44	57	71	79	68	87	47	75	83	76	82	98	94	88	95	138	118	141	114
0.105	3	1	5	4	1	5	6	8	5	6	5	6	2	9	6	4	4	6	4	2	15	5	4	8	7	7	7	12	22	31	43	43	75	73	68	72	65	73	78	64	85	92	113	125	102	110	113	108	109
0.1075	1	0	7	7	5	3	3	3	3	5	5	9	6	6	5	7	4	4	7	4	3	8	6	5	7	5	11	11	16	23	51	65	82	79	68	64	52	60	88	90	86	75	89	104	114	147	121	132	124
0.11	1	1	2	2	4	1	4	7	5	2	7	4	4	4	5	7	8	3	0	5	6	3	2	7	6	8	11	17	21	26	45	66	82	79	77	65	58	67	66	64	65	69	101	107	102	107	149	105	121
0.1125	3	2	2	4	5	6	4	3	4	2	6	1	6	2	5	2	6	5	10	8	1	5	2	14	4	12	8	11	22	26	44	57	59	61	71	84	69	56	66	76	112	88	116	112	125	124	112	100	116
0.115	3	4	3	4	0	4	6	2	5	2	2	4	3	8	3	6	8	4	3	4	1	2	3	9	9	10	8	11	8	28	33	57	76	69	69	63	67	78	71	87	84	84	91	103	101	124	109	135	112
0.1175	4	6	1	1	6	7	3	4	1	2	4	4	5	12	5	8	5	3	3	7	4	2	6	5	6	2	6	14	19	29	25	65	81	74	94	66	53	59	82	79	91	69	100	109	114	98	112	110	105
0.12	3	3	1	2	5	7	3	6	3	1	3	1	7	8	4	7	8	4	2	2	4	11	3	5	5	10	14	12	19	29	38	63	56	78	55	65	75	60	68	75	76	90	105	113	89	108	107	121	103
0.1225	5	2	7	3	6	6	5	4	3	3	8	3	4	1	1	7	8	1	2	4	8	4	8	10	9	8	19	12	22	27	36	62	83	62	55	63	63	52	63	63	73	93	93	85	88	110	128	116	117
0.125	4	4	4	1	2	3	2	2	5	2	6	5	5	4	3	5	3	7	5	9	4	2	3	3	10	10	16	11	14	28	35	60	73	65	62	56	53	53	65	65	75	100	88	103	105	115	122	125	113
0.1275	5	4	2	1	5	5	3	10	4	2	2	2	7	5	4	8	4	4	3	5	5	7	7	9	9	9	12	12	11	26	35	55	72	69	62	74	69	69	87	67	88	109	98	101	106	109	116	110	107
0.13	2	5	1	0	8	3	1	8	5	6	5	1	5	2	6	3	5	6	8	3	3	6	12	7	10	7	4	13	19	23	40	55	68	70	65	60	69	66	68	70	73	79	103	105	92	118	106	110	119
0.1325	1	1	4	3	1	3	5	4	4	5	5	3	5	5	6	4	3	4	3	4	2	3	3	5	7	7	11	14	20	27	40	61	63	69	53	52	65	63	62	74	85	84	97	104	120	116	92	110	113
0.135	3	3	2	5	3	3	3	6	4	8	5	3	4	2	5	4	6	6	1	2	7	6	5	4	8	9	8	11	15	20	33	53	74	71	54	66	54	71	71	78	88	89	82	100	86	101	124	125	117
0.1375	1	2	1	2	0	2	6	4	2	9	2	3	2	1	9	0	5	2	6	5	4	9	6	5	11	8	12	11	18	21	50	66	78	68	52	55	58	56	61	64	89	83	96	86	95	103	102	126	102
0.14	1	2	3	6	2	3	3	7	3	2	3	6	5	4	3	6	1	3	3	6	8	6	3	8	8	10	10	11	18	21	31	57	65	65	57	59	55	58	72	78	75	84	95	106	85	104	105	122	108
0.1425	2	3	2	2	6	4	6	1	3	3	2	3	2	1	2	3	2	7	6	2	2	5	6	7	7	9	5	15	16	26	33	49	72	81	70	71	58	66	54	70	82	100	89	98	102	105	106	120	112
0.145	1	5	5	2	0	6	2	1	3	0	2	2	1	5	4	8	2	1	2	6	2	4	1	4	2	9	8	11	16	30	40	41	74	67	65	51	61	59	71	78	75	64	77	101	102	99	113	102	105
0.1475	2	1	2	0	3	0	2	4	4	1	10	2	2	5	4	5	1	3	2	4	3	2	4	6	9	8	14	10	9	31	25	47	69	78	65	61	60	71	60	87	70	84	96	85	102	97	134	93	113
0.15	1	3	2	2	6	3	0	3	3	4	5	2	0	1	4	1	3	4	2	5	6	2	7	6	12	8	7	14	8	15	46	85	83	79	66	63	61	57	63	62	80	76	107	96	93	94	105	103	129
0.1525	2	1	5	2	2	0	0	4	2	3	9	9	7	4	3	3	3	2	5	5	5	2	4	5	8	5	8	9	28	32	33	72	70	78	66	39	54	61	64	75	66	67	72	76	98	120	117	87	103
0.155	0	2	3	4	6	4	6	4	4	1	2	1	1	1	3	3	3	5	6	3	7	3	7	6	12	8	11	14	12	17	26	46	68	66	40	63	58	51	67	55	83	81	95	95	107	97	124	102	101
0.1575	1	2	3	2	1	2	5	4	4	4	1	6	2	9	6	4	0	2	2	3	4	5	4	6	9	8	13	12	16	27	32	55	63	72	61	53	53	53	64	68	63	82	93	87	79	93	125	96	100
0.16	1	1	0	5	6	4	1	0	12	5	6	0	3	2	2	6	1	7	5	2	6	3	6	5	6	6	9	10	20	18	37	58	55	76	49	54	52	40	58	74	66	93	91	90	100	96	112	98	92
0.1625	0	1	3	3	0	3	0	3	1	2	7	2	1	2	1	2	4	3	6	2	1	10	3	8	8	6	10	10	19	21	35	59	68	74	71	52	38	48	70	57	67	77	100	100	104	102	96	103	107
0.165	2	3	2	1	1	2	2	3	3	1	0	3	5	2	1	3	2	8	3	2	2	5	5	2	6	7	9	10	19	19	33	68	76	72	67	55	58	44	38	73	79	64	72	86	103	98	90	99	108
0.1675	1	2	3	2	3	2	4	2	9	6	3	3	3	5	3	11	2	8	4	6	3	5	4	5	8	5	12	8	24	31	43	54	68	62	66	59	56	49	70	79	82	82	70	88	92	113	110	104	100
0.17	0	1	3	4	2	4	4	9	4	3	2	5	3	1	1	2	3	5	3	5	5	2	5	12	6	4	9	14	14	20	39	62	66	80	59	60	48	63	58	67	69	98	93	91	85	116	71	100	100
0.1725	2	5	2	1	1	3	1	3	2	4	2	2	4	5	2	3	6	6	2	6	5	2	5	5	5	9	17	8	15	22	32	61	63	70	52	56	55	62	46	65	73	67	104	80	90	104	95	108	97
0.175	0	0	0	4	4	4	1	5	5	2	7	3	2	5	2	2	4	2	1	4	5	5	5	3	6	5	14	16	11	25	37	55	63	81	56	51	58	45	58	57	68	81	83	82	86	88	94	127	96
0.1775	3	1	3	3	1	1	1	2	2	1	4	2	3	4	3	2	5	2	7	6	2	3	6	5	3	8	13	7	14	29	41	44	67	60	66	52	42	66	58	60	81	89	71	76	95	79	115	103	90
0.18	0	2	7	3	2	2	1	1	1	4	1	2	3	3	5	2	6	5	3	4	8	4	4	4	10	4	5	12	18	16	34	54	67	67	63	55	53	53	67	64	66	86	72	74	96	85	92	88	86
0.1825	4	1	5	0	1	4	3	3	7	3	2	3	0	4	1	0	2	5	1	2	2	4	5	14	4	2	6	11	10	22	35	60	68	65	53	53	52	53	52	63	64	83	100	116	101	102	93	115	101
0.185	0	0	2	2	4	3	5	3	4	3	3	8	4	1	9	2	1	0	7	2	1	3	5	3	5	5	6	15	19	17	35	58	54	70	45	54	60	62	58	44	84	65	75	86	91	91	94	79	69
0.1875	0	3	2	0	2	5	4	2	3	5	1	5	3	4	5	2	2	3	6	2	3	3	3	7	7	4	7	10	17	18	35	54	62	56	64	61	57	56	65	57	82	89	67	79	86	92	99	83	92
0.19	1	0	2	3	0	4	2	1	0	2	2	3	5	2	7	2	2	3	1	3	1	3	2	2	8	5	8	15	14	21	34	46	65	45	59	54	52	64	57	63	70	69	81	63	100	80	96	100	81
0.1925	1	0	3	2	2	4	5	0	2	2	1	2	1	2	1	3	3	1	3	2	3	4	3	6	16	5	5	10	20	20	38	51	58	67	56	59	50	45	64	54	67	60	69	81	87	92	89	107	101
0.195	2	5	2	3	7	1	4	3	3	6	2	2	4	1	4	4	2	4	2	0	4	3	4	8	6	6	11	8	20	23	27	57	64	70	60	43	46	64	59	65	66	70	83	86	79	86	99	97	102
0.1975	2	1	1	1	7	2	0	3	3	5	2	3	3	2	0	2	2	6	2	1	3	3	3	5	5	6	11	10	8	28	44	66	58	69	57	51	48	56	49	71	61	68	90	85	86	84	96	86	92
0.2	1	3	0	4	1	2	4	4	2	0	0	1	1	2	0	3	2	1	5	4	2	1	5	5	2	7	10	11	26	27	31	50	57	77	52	39	57	44	61	58	85	77	72	88	85	102	116	99	75
0.2025	2	0	3	5	2	1	7	2	1	1	4	3	3	2	4	2	2	2	4	4	4	8	7	1	4	9	5	5	8	18	35	58	66	62	74	65	47	43	63	53	62	77	78	78	89	104	119	95	86
0.205	2	2	5	3	1	1	3	4	4	2	6	2	5	2	2	3	2	3	3	4	3	7	4	11	5	10	8	11	12	23	34	65	55	57	44	37	58	44	62	61	63	66	70	77	90	104	110	96	87
0.2075	0	1	1	0	1	1	1	0	4	4	3	5	0	2	5	2	3	5	3	1	3	4	4	3	8	4	5	13	19	24	35	53	68	68	67	44	53	53	58	57	75	66	97	91	82	101	89	79	79
0.21	2	2	2	1	5	2	4	4	2	0	5	4	2	4	2	0	3	4	2	1	2	4	5	4	4	6	8	10	10	24	38	48	68	69	65	59	45	67	66	58	71	80	82	81	97	96	95	114	88
0.2125	2	1	4	3	1	1	9	1	1	5	1	3	2	6	3	4	3	2	7	1	2	1	1	1	8	8	8	8	18	21	28	48	66	79	45	57	39	42	44	56	53	86	74	89	86	103	102	72	84
0.215	2	1	1	0	4	1	3	4	3	0	5	3	2	4	1	0	1	3	2	3	3	2	8	3	5	5	12	8	9	12	43	48	64	66	53	40	47	53	71	62	60	87	79	64	97	87	92	82	89
0.2175	0	1	2	2	1	2	1	1	7	6	1	0	4	6	0	4	5	2	2	2	1	4	4	4	7	7	6	10	12	16	39	61	62	53	53	49	45	43	63	52	71	76	64	68	76	83	102	100	85
0.22	1	3	5	2	2	1	2	3	1	2	1	2	3	2	3	0	4	0	3	2	5	1	2	13	4	5	6	7	18	25	39	51	73	75	56	55	38	57	54	54	66	69	90	69	87	81	93	92	101
0.2225	0	1	1	3	2	2	2	0	3	4	1	2	6	2	5	5	5	5	5	3	5	6	5	3	2	4	8	10	15	24	22	62	57	59	60	45	56	38	58	50	59	72	74	65	66	98	96	91	96
0.225	3	2	3	2	3	3	2	1	3	4	2	0	5	2	3	2	1	1	4	6	1	4	3	0	13	7	6	5	15	20	37	38	56	66	55	58	49	51	45	60	67	73	78	82	80	93	85	90	97
0.2275	1	1	2	0	1	3	6	2	3	1	4	2	2	1	1	0	4	6	1	4	6	7	1	4	5	7	6	9	11	27	36	51	55	57	61	58	41	44	58	60	64	75	69	79	79	83	80	98	89
0.23	1	0	2	2	6	6	4	2	2	2	0	4	1	1	2	4	4	4	7	3	5	3	2	5	5	1	2	8	14	20	38	57	71	48	60	53	52	53	61	56	60	55	72	90	87	77	95	99	77
0.2325	1	1	3	0	0	1	3	0	2	5	4	2	8	6	4	1	3	4	3	3	1	2	5	4	5	5	3	13	18	19	42	59	56	78	61	44	47	40	67	66	64	75	74	86	74	105	80	99	86
0.235	0	0	2	2	3	1	0	5	3	2	5	3	1	1	3	2	2	3	3	5	5	2	1	7	5	7	6	8	15	19	50	42	61	64	60	62	59	50	46	57	74	60	88	88	82	83	74	87	72
0.2375	1	3	2	4	1	1	1	5	3	0	0	2	3	2	4	3	4	6	4	2	2	2	5	9	5	7	6	14	15	19	35	52	66	52	54	53	53	37	57	49	69	67	87	85	82	87	97	73	83
0.24	1	1	2	2	2	1	4	0	2	1	1	4	1	2	0	0	3	3	1	3	4	3	3	5	7	2	6	13	11	19	24	48	50	68	53	48	57	48	55	53	70	78	73	75	83	76	71	78	90
0.2425	1	1	2	3	2	0	4	2	3	1	1	4	2	3	1	0	7	2	2	2	5	5	6	3	1	4	7	16	19	17	30	45	70	81	50	43	49	48	46	42	61	71	80	90	97	84	83	101	86
0.245	1	2	1	0	0	3	3	5	0	0	2	4	7	4	3	1	2	2	2	4	2	2	6	5	3	7	7	8	6	21	30	52	55	66	55	37	36	50	61	63	58	73	80	71	59	78	94	88	74
0.2475	1	1	2	1	4	2	2	1	5	0	4	7	1	1	3	3	5	2	2	3	2	5	2	6	6	4	8	7	10	24	40	53	65	59	61	38	62	53	37	58	68	71	64	72	77	90	105	89	103
0.25	1	0	0	1	0	2	2	1	1	8	2	2	0	2	0	1	1	3	2	3	0	5	3	5	5	5	11	7	14	15	29	46	62	63	42	52	39	40	56	48	66	71	69	74	81	83	96	80	80
0.2525	2	1	1	1	0	1	2	4	0	2	3	5	2	3	2	2	5	2	4	4	4	4	6	4	3	10	5	7	10	10	33	65	57	58	57	54	53	49	46	63	59	56	63	85	64	78	91	80	90
0.255	1	1	5	4	1	2	1	1	2	1	3	3	2	2	2	0	3	2	0	5	2	3	5	5	3	3	6	5	14	30	31	46	55	61	54	54	59	54	47	54	69	56	46	67	63	85	104	77	86
0.2575	0	0	0	1	3	2	2	2	2	1	1	4	2	1	1	2	1	2	3	7	3	2	4	7	5	4	6	7	12	22	35	43	64	52	43	48	39	43	53	51	48	72	91	68	79	76	90	82	88
0.26	3	3	0	1	2	2	0	3	1	2	1	1	2	1	2	2	3	1	4	6	2	2	3	2	5	7	9	9	12	14	33	57	79	48	55	50	37	51	49	58	78	73	62	84	85	66	87	110	92
0.2625	0	1	1	3	1	4	0	1	1	0	0	2	1	1	3	1	2	4	2	1	2	4	2	5	4	3	1	14	9	19	28	45	55	55	50	56	51	46	50	53	64	67	71	65	78	86	91	105	68
0.265	0	3	1	4	2	3	2	1	7	2	1	4	4	2	3	1	4	2	2	2	2	1	4	4	6	9	10	13	8	17	38	55	47	62	45	51	50	33	59	68	67	65	87	69	86	68	82	96	86
0.2675	2	1	4	1	0	2	2	1	3	4	2	5	5	2	1	2	3	1	3	3	3	3	5	4	5	1	6	10	14	20	40	50	57	58	54	54	37	48	55	39	54	70	67	73	63	90	73	86	75
0.27	1	1	3	1	1	2	3	5	1	0	3	1	0	1	3	0	2	1	4	2	2	2	4	3	2	5	3	6	14	21	35	47	45	44	47	50	53	28	45	45	55	59	54	73	71	93	92	94	88
0.2725	0	0	0	2	1	2	0	3	0	3	4	8	2	3	4	4	1	5	3	3	6	2	1	5	2	4	4	9	14	11	38	44	61	50	38	38	45	48	53	38	67	62	61	60	68	84	73	87	83
0.275	0	1	0	0	2	2	2	0	4	3	1	1	1	2	1	1	2	5	1	4	2	3	6	5	7	4	11	10	9	14	36	54	62	55	59	47	46	34	42	63	52	70	73	73	81	76	77	80	81
0.2775	0	1	2	1	2	2	1	0	3	1	1	2	1	2	1	3	2	2	1	5	4	7	5	5	3	4	7	10	13	17	37	51	69	53	52	49	44	33	53	53	56	64	65	75	82	94	104	72	95
0.28	1	1	1	2	1	2	0	2	2	3	0	1	3	1	2	0	3	2	2	5	2	2	2	0	3	4	6	8	9	13	33	38	66	47	55	51	38	38	51	54	54	59	75	72	75	71	78	88	76
0.2825	1	0	1	4	0	2	3	3	2	2	2	0	0	3	3	2	4	1	6	5	4	1	2	5	1	6	10	5	11	18	25	52	64	62	62	51	36	45	47	52	61	71	59	66	65	78	90	77	87
0.285	0	2	0	0	2	0	1	1	2	3	0	2	1	2	1	3	0	3	5	4	0	3	5	2	4	4	4	17	13	13	32	54	65	46	57	55	43	36	49	59	62	67	64	55	78	75	87	87	76
0.2875	1	2	2	3	1	5	2	1	2	1	4	4	3	2	1	1	4	2	2	4	0	2	3	9	5	7	6	15	10	14	33	43	60	62	67	44	50	32	37	45	46	55	47	77	79	89	90	87	66
0.29	0	1	1	0	1	2	2	2	1	2	1	0	1	3	2	4	4	1	9	3	2	4	2	5	1	7	8	6	14	18	35	44	47	67	53	38	45	42	60	53	56	72	47	77	71	82	106	90	76
0.2925	1	1	0	4	1	3	0	1	8	5	4	1	2	2	2	2	3	4	3	3	6	5	1	4	6	6	5	6	13	20	30	32	52	58	47	39	37	54	48	48	66	69	64	63	77	79	77	74	70
0.295	1	1	1	1	0	2	4	2	1	4	1	0	2	0	2	2	2	4	1	6	1	1	4	3	4	8	9	11	16	17	28	52	50	56	43	48	41	50	34	57	62	52	85	68	78	61	90	90	63
0.2975	3	1	0	3	1	0	3	3	2	4	0	3	2	4	4	2	0	4	4	1	2	3	7	1	8	3	8	5	14	23	27	51	60	47	44	47	46	42	47	48	61	69	68	62	74	75	63	95	72
0.3	2	0	1	0	1	0	0	2	5	4	0	1	3	3	4	2	3	1	3	0	4	3	3	5	10	6	3	10	10	23	35	54	49	53	50	36	51	37	47	40	45	64	65	64	79	79	89	87	67
0.3025	1	0	2	0	0	0	1	2	3	2	3	2	1	3	3	2	3	3	1	4	4	1	1	0	4	6	8	4	15	18	27	43	60	72	44	47	38	53	52	59	63	82	79	81	66	85	100	80	68
0.305	2	1	0	2	1	2	0	2	2	0	3	3	0	0	2	1	5	1	6	3	2	4	4	2	6	7	8	8	10	13	28	47	71	57	54	57	28	46	30	61	44	64	54	59	77	81	88	80	82
0.3075	3	0	3	0	0	0	3	0	2	0	2	1	2	0	1	1	2	3	3	0	3	1	1	5	3	6	5	5	12	18	30	34	55	56	55	49	52	49	48	58	66	68	72	61	68	85	85	77	83
0.31	0	1	3	1	2	1	3	1	1	0	6	2	0	3	1	3	1	3	2	4	3	7	3	5	4	3	10	10	15	14	26	36	51	61	49	55	43	44	52	64	49	57	64	67	69	76	92	70	88
0.3125	0	0	0	2	2	1	3	1	3	2	2	2	1	2	2	1	4	0	1	4	2	1	0	5	2	4	6	8	7	14	32	39	59	44	58	36	39	39	37	53	50	68	62	57	82	72	71	88	77
0.315	4	0	2	1	1	1	1	1	0	5	2	3	2	0	0	1	2	0	1	2	2	2	2	2	4	5	7	9	7	19	31	44	52	38	48	48	44	42	48	48	53	67	54	56	64	88	78	87	76
0.3175	2	2	2	4	1	1	0	2	1	4	1	3	3	1	0	3	0	0	2	2	0	3	3	2	3	4	6	6	19	25	28	39	53	47	45	41	35	45	59	44	64	73	68	69	81	76	66	75	84
0.32	0	1	0	1	0	1	1	0	1	2	2	0	3	0	3	2	1	0	2	2	3	2	5	3	3	2	12	5	22	17	37	50	68	49	51	40	44	42	41	53	52	78	68	80	67	72	94	70	65
0.3225	1	0	1	2	4	1	0	5	0	0	2	0	1	2	0	1	0	4	3	0	0	2	6	10	2	4	2	8	21	23	34	36	54	56	58	39	33	36	43	43	71	52	67	76	69	71	80	91	76
0.325	0	2	2	0	0	1	1	1	1	2	4	0	2	3	3	3	3	4	2	2	2	1	2	1	4	6	3	6	11	17	30	45	61	54	55	41	36	37	40	57	51	63	66	73	87	98	92	74	89
0.3275	1	0	1	1	1	0	0	2	2	0	2	1	1	1	0	1	2	1	2	3	1	2	2	1	3	3	6	10	14	20	31	56	56	44	49	37	53	43	55	58	46	50	69	66	61	74	70	83	54
0.33	1	2	1	1	3	1	0	2	1	0	4	1	0	0	1	2	3	3	1	2	2	2	3	3	4	7	8	7	12	24	19	48	42	53	47	39	37	32	48	64	67	70	75	59	71	65	77	74	85
0.3325	2	1	1	6	1	0	3	1	2	2	0	3	1	1	2	3	2	4	2	1	4	1	3	2	0	3	3	5	12	27	27	45	49	50	58	56	33	41	44	39	61	59	61	71	69	76	81	88	92
0.335	1	1	1	0	1	0	0	3	0	2	4	0	0	0	0	0	1	4	2	3	6	4	5	2	4	4	8	5	13	16	39	43	48	61	44	58	43	52	52	57	52	68	70	70	83	78	83	70	87
0.3375	0	1	2	0	0	3	1	1	2	2	3	3	0	4	0	2	2	0	2	3	2	1	2	2	2	5	5	11	11	24	25	54	56	72	51	45	43	38	40	61	63	55	64	62	78	69	73	81	75
0.34	1	1	0	1	2	0	2	0	2	5	1	2	3	2	1	0	1	3	0	1	4	3	3	3	5	7	6	10	10	14	18	50	53	49	55	37	35	39	45	56	53	57	68	62	72	80	61	90	76
0.3425	0	1	2	1	1	0	1	0	3	2	1	2	0	2	3	3	2	6	2	2	1	3	1	6	5	4	5	9	9	19	34	43	53	57	52	35	53	33	39	57	44	66	61	61	60	83	82	72	56
0.345	1	3	0	2	2	0	1	2	0	2	1	3	2	4	2	1	0	2	1	2	5	3	4	3	3	5	8	11	8	17	20	43	63	53	44	52	35	45	34	44	56	56	67	74	61	82	87	91	68
0.3475	3	1	3	0	1	2	1	3	1	3	3	4	2	1	3	3	3	3	1	2	3	2	3	4	5	7	7	13	16	15	34	43	62	53	61	40	42	43	43	54	45	46	69	62	85	70	77	85	69
0.35	1	0	0	2	2	0	1	3	0	0	0	1	1	1	4	1	0	2	1	0	1	1	3	5	4	8	3	11	7	18	32	34	57	35	41	34	55	47	43	47	54	54	65	72	76	67	80	76	58
0.3525	0	0	1	3	1	2	1	3	1	2	4	4	0	1	2	2	0	3	2	0	2	4	1	5	1	2	4	7	12	14	38	42	56	54	43	40	40	55	46	55	54	54	71	48	75	86	78	77	88
0.355	0	0	2	1	1	2	0	2	0	0	3	5	2	1	2	1	2	1	2	0	4	3	2	4	4	5	5	1	8	19	34	37	55	58	50	42	37	56	57	47	40	78	66	57	67	80	73	76	73
0.3575	2	0	4	2	3	0	0	0	2	1	3	1	1	4	0	3	1	1	1	2	3	4	2	3	2	5	9	6	15	27	33	44	45	55	49	38	40	51	42	46	57	62	65	66	75	73	99	80	63
0.36	2	1	1	2	0	0	0	0	1	1	2	1	3	2	2	2	6	4	1	2	3	1	2	2	3	4	5	6	13	24	29	43	54	65	47	43	40	45	48	49	55	49	49	61	54	79	74	97	55
0.3625	2	1	3	0	1	0	0	1	2	0	1	1	2	1	1	3	2	1	5	1	2	3	2	4	6	5	8	7	22	18	38	44	64	58	34	41	38	41	40	55	60	60	70	79	78	89	75	83	72
0.365	1	0	0	3	1	1	2	0	3	1	3	2	2	2	2	0	2	1	2	4	8	0	2	3	4	6	7	5	16	19	32	39	65	48	44	42	45	38	55	47	54	59	59	64	59	49	72	83	83
0.3675	1	1	2	0	2	3	0	0	2	0	1	1	1	0	2	2	1	1	0	0	1	2	6	6	3	1	4	4	6	24	24	45	56	56	51	39	45	35	44	57	53	56	51	61	75	66	75	87	76
0.37	1	3	4	2	0	2	5	2	1	1	1	2	5	1	0	1	1	3	1	2	0	3	0	3	4	2	4	8	11	9	28	41	58	55	36	61	35	43	39	50	47	67	71	63	43	61	92	78	88
0.3725	1	1	0	2	1	1	2	4	1	1	1	2	1	3	1	1	1	1	1	3	4	3	1	2	2	4	3	5	11	21	35	43	59	63	60	35	41	42	45	54	41	54	77	70	63	88	82	81	73
0.375	3	1	0	1	6	2	2	0	3	1	2	2	2	1	3	2	3	0	2	2	5	2	0	7	2	5	5	9	10	15	27	43	60	48	55	32	36	40	42	56	46	57	56	62	76	71	81	78	67
0.3775	0	1	0	3	2	2	7	0	0	0	4	1	1	2	0	1	2	2	3	1	6	1	4	6	5	8	8	8	15	15	37	51	53	44	46	46	42	41	49	50	56	54	52	70	80	94	87	73	82
0.38	0	0	1	0	2	1	1	1	0	0	1	0	5	1	4	1	2	2	1	2	1	2	1	3	3	2	4	11	13	12	37	41	53	55	51	35	40	36	39	62	53	47	69	78	66	80	76	69	64
0.3825	3	0	1	1	4	4	0	1	3	2	0	1	1	4	2	2	1	0	1	3	0	3	3	1	1	4	7	3	13	23	38	39	44	51	49	36	39	42	40	42	68	68	64	67	54	76	63	72	72
0.385	1	0	0	2	0	2	1	1	3	0	0	2	0	2	0	3	3	1	3	1	1	1	5	1	9	3	7	4	5	16	24	58	47	67	48	37	31	39	44	54	52	62	57	66	60	70	100	60	85
0.3875	0	1	1	1	2	1	2	0	1	1	1	2	2	3	3	1	1	2	4	1	1	1	4	1	1	4	6	7	10	13	27	42	51	60	57	34	34	38	40	46	54	61	80	47	64	55	78	63	69
0.39	0	2	0	2	4	0	1	0	0	3	2	0	2	2	1	1	1	4	4	2	1	0	3	3	5	7	7	10	9	17	37	44	53	60	57	48	43	42	57	45	45	50	46	64	49	79	87	94	64
0.3925	1	1	0	3	1	0	2	0	4	3	1	3	1	3	0	2	1	1	1	3	2	3	2	9	2	6	10	3	12	20	42	54	47	44	52	46	30	55	33	32	52	71	67	56	63	71	80	73	66
0.395	1	1	0	5	0	1	0	0	2	4	1	1	1	0	3	0	1	0	2	2	2	1	4	3	1	3	6	10	5	18	32	47	50	56	48	41	34	41	49	50	57	51	69	69	75	67	61	75	77
0.3975	1	0	3	3	4	1	2	0	3	2	5	1	1	1	3	2	1	0	4	2	2	5	3	3	1	8	8	8	12	15	28	58	60	39	39	38	39	29	36	45	40	52	60	59	70	78	80	79	81
0.4	1	0	1	1	0	0	1	0	1	2	3	0	2	0	3	2	1	3	2	1	3	0	2	3	4	2	5	5	5	14	27	34	51	47	45	45	33	54	36	48	53	45	63	66	66	61	64	73	78
0.4025	0	0	1	1	0	0	0	5	0	1	0	2	2	2	0	1	2	0	3	1	3	2	1	3	2	5	10	3	12	19	27	40	51	52	35	37	32	39	33	37	60	60	61	60	84	82	69	86	87
0.405	0	0	0	2	0	0	3	1	1	0	3	1	0	2	1	2	2	3	1	1	4	1	2	6	5	5	3	7	9	11	31	33	55	61	34	34	37	43	34	33	55	45	50	64	61	87	73	81	71
0.4075	0	0	2	1	1	0	1	2	1	2	1	0	1	0	1	3	3	2	2	3	0	0	4	2	2	5	4	6	6	15	26	42	56	60	43	44	45	47	38	55	44	57	61	53	59	67	66	94	68
0.41	0	1	6	1	0	0	2	1	2	1	3	2	3	0	0	1	3	1	1	4	1	1	4	1	4	6	3	7	8	16	29	40	58	56	50	42	41	38	37	49	38	51	53	57	70	84	88	83	79
0.4125	0	2	2	1	1	1	0	0	0	1	2	1	0	1	3	1	2	0	0	0	5	2	0	5	2	4	7	10	18	13	27	42	59	58	49	37	35	36	42	37	48	62	60	55	58	63	83	65	79
0.415	2	0	2	1	2	0	0	2	1	2	1	1	1	2	3	0	2	1	2	2	2	0	4	5	2	6	3	6	8	13	26	44	43	41	35	34	39	31	34	49	37	49	40	46	52	78	69	77	78
0.4175	1	1	1	0	0	1	3	1	1	0	3	1	1	0	3	2	1	7	2	3	1	2	3	1	6	5	6	12	9	18	30	43	43	59	39	33	29	49	33	61	53	62	75	65	76	66	78	61	74
0.42	0	0	4	1	2	2	2	1	0	2	4	2	1	1	2	0	2	2	1	3	2	0	2	3	1	2	4	5	15	17	29	42	59	59	45	49	40	37	45	40	49	60	52	75	56	70	83	74	72
0.4225	1	2	3	0	2	1	0	2	3	2	4	4	1	1	0	0	2	1	2	0	0	1	6	4	6	4	8	7	10	10	26	45	52	59	50	39	47	38	33	43	61	54	67	67	70	68	99	74	60
0.425	0	1	3	2	0	2	3	2	0	1	6	2	1	0	3	2	2	0	3	1	8	3	4	2	3	9	8	7	16	13	31	41	58	54	33	42	29	32	53	46	39	59	56	56	64	66	67	63	82
0.4275	0	0	0	0	1	4	1	2	1	4	1	0	0	1	1	0	1	1	0	1	1	6	1	3	3	1	5	6	10	11	29	47	52	66	41	37	41	41	38	51	49	51	54	62	77	60	75	75	70
0.43	0	2	1	0	1	1	4	0	0	3	3	2	0	0	1	3	2	3	5	0	3	0	2	1	6	4	4	5	11	14	29	41	41	45	42	37	37	55	46	55	63	62	81	58	55	56	91	78	65
0.4325	1	0	2	1	3	1	2	2	1	2	2	1	1	2	5	3	1	2	1	0	1	1	0	1	5	0	1	5	9	16	34	45	47	52	35	37	31	39	50	35	57	47	67	55	61	67	64	73	72
0.435	0	0	0	1	0	1	2	2	0	0	1	2	2	1	2	2	0	1	3	3	2	2	1	3	5	5	6	4	12	19	29	46	53	41	51	39	38	34	35	41	45	57	68	69	79	78	69	72	74
0.4375	2	3	1	3	0	0	1	0	1	1	0	0	0	1	1	1	3	3	3	2	3	1	2	5	0	1	6	7	10	16	27	50	56	57	53	36	34	36	36	41	39	62	55	68	63	86	67	76	88
0.44	0	0	2	0	0	2	0	0	1	0	2	2	2	3	4	2	1	0	1	2	1	3	3	1	7	6	8	10	16	18	25	48	64	60	49	44	45	35	36	50	48	54	50	66	60	56	69	69	67
0.4425	2	0	1	0	0	1	1	3	1	1	0	3	1	0	0	0	0	3	1	2	0	2	4	3	7	3	7	7	17	22	27	48	60	58	48	40	34	43	38	39	46	56	52	43	61	58	78	67	62
0.445	0	1	1	0	3	3	5	0	0	2	3	0	1	0	1	2	0	0	1	1	1	1	2	0	0	4	1	3	7	13	21	47	55	48	45	36	33	39	31	40	58	68	51	65	73	68	68	64	70
0.4475	0	2	1	0	0	0	2	3	1	2	1	2	4	3	1	1	0	0	2	2	1	1	2	0	1	7	11	6	9	26	33	42	50	47	43	32	31	34	42	33	43	61	64	67	59	70	58	67	70
0.45	0	0	3	0	1	0	1	3	0	1	1	2	3	4	1	0	1	2	1	1	0	0	2	1	2	2	2	1	13	20	34	43	58	52	46	34	31	37	41	46	42	47	56	76	60	80	69	70	63
0.4525	1	3	2	0	4	1	1	0	0	1	2	2	3	2	0	1	1	3	0	2	4	2	1	2	5	4	4	10	10	9	26	42	54	49	48	38	32	33	51	38	60	44	43	69	72	75	58	80	67
0.455	0	1	1	3	2	2	2	1	1	1	1	3	0	2	5	1	0	3	3	1	1	1	1	3	1	3	4	8	11	18	30	23	45	52	49	38	19	48	48	32	43	52	51	62	60	64	76	59	66
0.4575	3	1	1	0	0	1	1	2	0	0	2	1	5	4	0	1	2	3	0	0	0	2	1	2	5	3	3	3	16	13	31	50	43	59	48	46	32	32	41	48	48	49	54	49	68	60	77	72	51
0.46	0	0	1	2	0	1	1	3	1	1	1	1	3	2	1	3	2	1	3	2	2	1	3	2	2	3	3	7	11	12	20	30	51	56	36	34	37	31	39	47	52	49	59	57	67	68	77	65	65
0.4625	1	0	1	0	0	0	2	0	3	2	0	3	3	0	0	2	2	4	0	2	1	3	6	1	3	2	4	5	6	23	30	47	54	47	43	27	27	39	48	43	50	50	64	53	36	61	70	82	76
0.465	0	0	0	1	4	1	2	1	1	2	0	0	0	3	0	1	1	2	3	1	1	3	3	3	4	0	4	8	5	20	35	35	53	44	30	34	34	28	33	56	56	53	45	77	63	62	73	76	70
0.4675	1	0	2	1	1	0	0	1	2	1	0	0	1	1	3	2	3	0	2	3	5	7	0	4	3	4	2	7	7	13	27	50	54	64	43	34	54	36	41	47	40	46	48	57	62	76	91	57	55
0.47	0	2	1	1	0	1	0	3	0	3	3	3	1	1	0	1	0	2	1	0	6	4	2	7	1	3	4	4	12	14	38	48	37	53	42	37	34	39	38	45	58	43	50	80	70	71	69	80	69
0.4725	0	2	0	0	1	2	1	1	3	2	5	2	3	1	3	1	2	4	1	2	1	0	0	3	2	5	7	9	8	22	28	36	42	54	38	54	37	40	36	49	43	48	49	68	42	86	63	65	72
0.475	1	0	0	3	0	1	0	1	0	1	2	5	3	1	2	2	0	0	1	2	3	3	3	2	2	6	4	4	7	18	26	38	53	60	55	39	39	34	47	49	46	60	58	62	58	65	72	66	60
0.4775	0	0	0	0	0	0	0	1	0	2	1	1	1	1	0	3	2	0	1	0	0	4	4	1	2	4	6	10	7	23	24	32	50	53	44	32	37	35	43	46	59	49	61	69	71	68	71	79	69
0.48	1	1	0	0	1	1	0	3	2	3	0	1	3	2	4	2	5	0	0	7	1	1	4	4	1	4	5	6	8	16	29	39	57	45	40	37	35	28	48	42	40	50	55	67	68	59	64	60	66
0.4825	2	0	2	1	1	1	0	0	0	2	0	2	4	1	1	1	3	2	2	2	1	1	6	3	4	7	5	13	11	13	19	30	46	44	43	35	30	33	47	46	51	48	68	68	53	66	65	51	84
0.485	1	0	1	0	1	3	0	0	2	1	2	0	4	3	2	0	1	2	2	3	2	2	5	0	2	3	4	6	13	19	29	42	53	52	48	33	39	37	33	44	48	42	49	75	67	74	77	56	63
0.4875	1	0	0	2	1	1	1	2	2	2	1	1	3	4	0	3	1	3	0	1	1	5	1	3	2	5	6	10	5	15	32	50	51	51	39	36	46	40	43	45	46	50	67	61	53	69	72	81	50
0.49	0	1	0	2	0	1	3	0	0	0	4	1	0	2	2	1	1	2	0	1	0	0	0	1	5	3	5	4	6	11	33	42	38	53	42	40	31	41	35	41	65	52	60	62	68	54	94	83	61
0.4925	0	0	1	2	4	2	2	1	2	1	2	2	1	2	2	0	1	1	1	1	0	3	2	1	3	7	5	6	14	11	28	49	57	47	43	47	21	40	34	55	53	61	66	72	66	64	62	73	76
0.495	1	2	0	0	0	2	2	1	2	0	2	1	1	1	0	0	2	1	1	2	2	1	3	3	4	3	5	8	3	18	27	47	47	51	44	47	37	40	45	49	51	57	41	60	60	58	68	56	64
0.4975	1	1	0	1	2	4	0	1	1	0	0	0	0	2	1	2	2	0	2	3	2	3	1	1	3	3	6	6	12	10	33	33	61	53	56	26	35	35	41	53	54	59	59	62	53	67	55	87	55
0.5	0	0	3	0	1	0	0	0	3	0	0	5	1	1	1	0	2	2	2	4	1	3	3	2	3	4	9	3	8	14	23	42	43	60	47	36	45	36	38	49	50	67	57	48	65	50	77	81	69
0.5025	1	2	0	2	1	1	0	1	1	0	0	6	1	1	0	2	3	1	1	2	1	2	3	3	8	3	3	8	5	10	33	30	43	44	42	46	43	38	36	38	30	56	56	68	63	51	70	79	66
0.505	0	1	2	1	0	1	1	1	1	0	1	1	0	1	3	1	1	0	2	0	1	3	1	2	0	2	4	5	7	16	31	37	51	43	49	36	34	30	39	34	49	41	62	70	57	74	62	61	69
0.5075	2	0	0	1	3	2	2	4	1	1	1	0	1	1	1	2	3	1	1	1	1	1	2	3	3	4	8	8	9	10	17	41	42	48	33	37	33	41	46	34	67	54	48	63	59	67	73	78	52
0.51	0	0	0	2	4	0	0	0	0	1	0	2	3	3	3	3	0	3	3	0	1	3	2	2	2	3	5	7	4	20	18	43	43	53	41	32	36	37	43	43	64	58	50	52	47	69	78	58	62
0.5125	0	1	1	3	1	0	5	2	1	2	2	2	3	4	4	1	0	2	0	0	5	0	0	0	2	6	3	3	8	21	25	46	47	51	35	37	31	30	32	49	39	52	53	45	64	64	77	51	57
0.515	1	0	0	2	2	0	0	2	2	1	0	2	2	0	0	1	1	3	2	2	3	2	0	1	3	1	2	6	13	16	29	36	53	46	44	45	25	24	30	43	30	45	50	59	47	59	65	67	63
0.5175	2	2	1	2	0	3	2	1	2	4	1	2	1	2	2	2	3	5	4	1	1	3	2	2	3	1	4	10	6	14	23	45	55	42	49	31	34	32	39	33	42	49	62	60	51	65	67	60	78
0.52	1	0	0	1	0	0	1	1	1	1	3	1	1	1	1	1	3	2	1	5	2	0	1	5	7	5	4	5	8	24	33	45	47	47	43	40	34	37	34	49	40	53	53	58	76	69	88	73	55
0.5225	1	4	1	1	0	0	3	1	2	1	0	4	0	2	1	1	2	1	3	0	2	2	4	3	3	1	2	8	8	18	34	38	43	45	50	39	34	22	50	57	41	66	70	68	63	61	68	65	58
0.525	0	1	0	1	1	0	0	0	1	0	1	2	3	8	2	1	1	1	4	1	2	2	3	1	2	2	4	6	6	16	26	33	49	45	50	40	33	34	38	51	38	34	63	63	56	60	57	68	78
0.5275	0	1	2	2	0	1	0	1	1	2	0	1	2	1	1	1	0	1	2	1	0	2	2	1	2	0	7	6	10	20	28	45	56	54	40	29	38	37	33	47	53	47	53	61	60	64	70	59	68
0.53	2	1	1	1	0	1	0	2	1	0	2	1	1	3	1	0	4	1	2	3	0	0	2	1	0	3	1	6	14	14	27	32	52	50	42	37	43	28	39	42	38	57	47	60	50	70	81	64	66
0.5325	0	0	0	0	0	0	2	0	1	0	0	1	3	0	2	1	1	1	3	3	2	4	2	1	2	2	1	5	9	12	23	33	50	51	29	25	35	44	37	49	50	54	64	55	64	46	77	75	69
0.535	2	1	1	1	0	1	7	0	0	1	0	2	0	1	0	2	1	2	2	0	0	0	2	1	5	2	6	4	8	14	19	46	54	49	46	38	41	48	34	38	44	55	41	54	56	80	82	63	56
0.5375	2	1	2	2	3	1	0	1	3	0	1	0	0	3	0	1	1	2	3	2	3	1	1	4	5	1	5	10	11	12	45	41	51	46	53	34	36	39	35	40	41	53	55	61	53	51	69	81	66
0.54	0	2	1	3	1	2	1	2	0	1	0	1	2	2	2	0	0	0	0	0	1	3	2	8	4	4	2	5	6	12	29	46	45	49	45	29	37	36	32	49	40	59	49	61	66	62	72	66	72
0.5425	1	1	2	0	0	2	1	1	1	4	1	2	1	2	0	2	2	2	4	0	3	3	2	2	0	2	5	7	3	15	19	47	44	55	42	45	30	39	40	41	59	45	48	64	51	53	66	70	69
0.545	0	0	2	1	2	0	3	1	1	1	0	2	1	0	1	3	4	0	3	5	3	1	2	4	5	5	3	6	9	23	29	47	48	55	46	40	48	27	41	36	47	40	51	48	58	69	79	61	69
0.5475	1	3	0	1	1	0	1	1	1	0	2	2	0	1	0	3	0	1	3	5	2	1	1	3	2	3	6	7	9	23	30	49	47	49	51	36	39	29	55	46	44	54	40	61	74	62	74	78	51
0.55	1	1	0	1	0	0	1	1	1	3	1	1	2	2	1	1	1	2	1	1	0	1	3	5	5	4	7	8	9	15	21	35	53	60	45	29	35	46	48	37	44	56	57	52	64	58	59	66	67
0.5525	1	0	0	2	2	0	1	1	1	1	1	1	0	0	2	0	2	1	1	0	0	2	4	2	3	3	8	9	12	15	25	41	54	47	56	27	37	37	37	47	46	45	53	56	50	74	68	66	58
0.555	2	1	1	2	0	0	3	1	1	1	1	2	2	0	2	1	2	0	0	3	1	1	3	1	5	2	5	3	9	19	27	47	39	46	40	27	40	37	43	24	49	38	61	61	52	66	60	60	62
0.5575	0	0	2	1	0	1	0	1	0	0	5	2	2	0	1	0	3	5	2	0	1	0	0	4	4	3	4	4	12	19	25	39	45	46	28	41	36	38	28	54	43	47	43	59	56	73	71	81	60
0.56	0	1	0	0	1	0	1	2	2	2	0	0	0	1	0	0	0	0	3	1	1	2	4	5	1	3	5	8	18	14	33	39	62	60	39	41	32	42	39	35	56	54	50	45	61	52	60	78	76
0.5625	0	1	0	2	2	0	1	0	2	2	0	0	1	1	1	1	1	1	3	3	5	2	2	5	0	3	8	4	13	8	22	34	50	44	45	43	33	31	43	51	46	50	45	61	53	63	65	57	79
0.565	3	0	0	0	1	0	0	0	0	2	2	1	3	3	1	2	3	1	1	2	1	0	1	5	3	3	5	4	4	14	30	42	39	44	51	50	26	25	42	39	39	40	65	61	66	72	73	70	60
0.5675	0	0	2	1	0	2	0	0	1	0	2	3	2	1	1	0	0	2	1	0	1	3	0	8	4	1	5	2	9	13	24	30	37	42	45	41	38	34	49	36	38	47	62	51	75	66	85	61	58
0.57	0	0	1	1	1	0	2	1	0	2	0	1	1	0	0	2	2	0	2	1	0	3	2	4	4	1	6	8	11	11	32	38	42	42	50	29	30	42	38	34	43	49	35	57	63	49	68	79	61
0.5725	1	0	1	2	2	0	4	0	0	1	0	2	0	0	2	1	2	1	0	1	1	1	2	0	2	2	6	5	13	14	30	32	50	34	30	38	32	29	37	37	50	51	47	46	56	69	58	51	83
0.575	0	0	0	1	0	1	1	3	1	2	0	2	0	0	0	0	1	4	1	1	0	6	2	5	2	2	6	9	8	15	27	52	38	41	40	43	36	42	44	37	43	45	53	56	48	59	61	80	73
0.5775	1	3	0	0	6	0	2	3	5	1	0	1	1	3	2	2	2	1	4	2	6	0	2	2	2	2	0	4	11	19	26	45	44	32	45	50	39	32	34	42	50	50	42	58	56	61	75	65	60
0.58	1	1	0	3	3	0	0	1	2	2	3	3	1	2	1	2	3	1	5	3	1	3	1	1	3	1	4	7	11	13	22	40	47	37	21	46	39	36	36	47	51	42	49	69	63	72	77	62	73
0.5825	1	2	1	1	1	1	2	0	0	0	0	4	1	2	0	2	3	1	1	0	2	0	2	0	3	4	3	6	4	12	19	36	57	58	39	29	37	55	32	27	40	38	50	57	61	55	75	61	70
0.585	1	0	2	1	2	2	1	0	2	1	1	0	0	1	2	1	0	1	0	2	1	3	0	2	4	2	6	10	4	12	30	46	47	54	34	36	35	33	39	42	30	60	40	65	60	67	86	47	69
0.5875	0	0	1	1	1	2	0	2	3	0	6	0	0	2	2	1	3	3	1	1	1	0	2	4	1	5	4	5	4	12	25	42	36	54	37	37	32	33	34	41	46	53	55	61	64	53	65	73	52
0.59	1	3	0	1	0	0	1	2	1	2	0	3	4	3	1	1	0	0	5	4	0	2	1	2	1	4	9	4	6	11	21	24	57	42	37	33	40	37	33	36	39	48	43	52	58	71	78	58	75
0.5925	0	0	1	1	3	0	1	0	0	1	2	2	1	2	1	0	0	0	0	2	2	2	3	2	3	7	2	5	8	13	23	41	44	43	42	44	35	36	49	27	49	49	46	55	48	68	67	64	72
0.595	0	0	1	3	2	1	0	1	2	0	4	3	0	1	0	3	0	2	0	2	0	1	0	3	4	1	1	5	6	16	17	36	49	51	42	46	39	30	36	39	41	49	56	50	52	60	75	53	44
0.5975	0	0	4	0	2	1	1	1	1	2	2	2	3	4	1	1	7	1	2	3	0	1	1	2	2	3	3	7	9	19	29	33	50	41	43	32	42	46	34	34	45	65	56	58	50	79	58	67	64
0.6	1	0	1	0	1	1	2	1	0	1	1	1	1	3	3	2	2	1	1	1	1	1	1	2	0	7	7	7	7	21	26	30	42	47	37	41	38	24	38	47	48	49	47	61	51	60	72	74	69
0.6025	1	0	0	1	0	1	0	1	0	0	1	2	2	1	1	1	1	1	2	0	5	2	2	4	3	2	6	5	9	19	25	54	40	32	42	37	33	40	40	40	48	47	39	61	69	71	70	72	58
0.605	0	0	1	1	1	1	1	1	2	0	1	0	0	0	0	2	3	1	0	1	2	0	2	1	4	2	5	10	9	17	23	26	43	47	37	31	30	42	39	48	54	46	51	50	49	58	63	74	46
0.6075	0	0	0	1	1	0	1	0	0	0	0	1	1	0	0	2	1	2	0	2	1	2	3	4	5	0	2	6	9	20	28	35	54	49	37	46	21	40	39	30	48	50	54	50	62	64	64	83	67
0.61	0	1	1	1	1	1	1	0	1	2	0	1	0	1	1	1	1	1	2	1	0	2	4	1	0	1	5	7	4	12	21	42	38	42	46	36	32	44	43	35	49	52	53	55	60	58	67	71	66
0.6125	1	0	0	4	2	1	0	1	1	0	2	1	1	1	3	1	0	1	1	2	3	3	4	3	2	2	1	6	5	9	30	41	51	57	53	28	29	30	30	45	50	49	62	44	73	67	72	68	69
0.615	0	2	0	0	0	1	1	0	0	0	0	2	4	1	0	5	0	1	0	3	5	4	3	1	3	5	3	4	5	18	19	44	46	46	36	39	32	31	37	40	47	48	53	49	53	64	64	77	73
0.6175	0	2	1	2	0	0	0	3	0	1	0	0	2	2	0	1	0	0	1	1	1	2	5	0	0	8	2	5	9	15	24	39	41	38	33	30	36	37	37	32	40	54	60	53	57	77	78	76	74
0.62	1	1	0	0	2	0	1	0	1	1	1	1	0	1	2	0	2	1	0	0	3	1	2	1	1	2	3	3	6	13	29	41	52	42	39	37	38	21	38	45	45	43	48	53	63	67	58	58	56
0.6225	1	1	2	1	0	3	1	2	1	0	2	0	1	1	3	1	1	3	1	0	1	0	4	1	5	5	2	4	5	12	21	50	51	45	39	42	28	30	35	39	46	38	49	43	58	70	75	67	50
0.625	0	0	0	1	3	0	1	1	0	1	1	1	3	1	0	2	0	4	0	0	3	3	6	1	5	5	2	4	11	13	27	38	42	41	42	32	30	27	39	32	35	47	55	58	66	71	60	65	62
0.6275	0	1	0	4	1	1	2	0	0	0	2	2	2	3	0	1	1	0	0	2	2	1	3	3	2	3	3	5	9	15	22	36	40	36	30	35	18	29	31	39	46	63	34	52	42	65	60	65	64
0.63	2	0	1	0	0	0	0	0	0	1	0	0	1	1	2	1	2	0	3	0	1	2	3	3	3	4	5	2	10	14	23	30	44	49	42	52	34	33	32	31	31	48	49	46	66	69	66	85	63
0.6325	0	1	1	0	6	2	1	0	0	1	0	5	2	0	1	3	2	1	1	0	2	1	0	4	1	0	4	2	6	12	20	48	46	34	36	28	28	43	32	40	52	46	71	55	44	56	88	53	58
0.635	2	0	0	0	0	1	3	1	0	0	2	1	0	2	4	1	1	2	0	0	0	0	3	3	3	1	5	10	11	19	26	32	48	26	47	37	32	30	30	43	41	44	40	50	47	57	65	77	63
0.6375	1	0	0	0	1	1	0	2	0	0	1	2	1	4	0	2	1	1	0	0	4	1	1	4	1	4	8	4	11	16	23	30	49	54	41	37	24	38	36	25	30	48	58	49	47	56	69	56	52
0.64	2	2	0	1	0	1	0	2	1	4	2	1	1	1	1	0	3	4	1	1	1	0	3	4	4	4	3	4	9	10	20	45	45	52	37	29	46	37	53	44	37	48	57	55	54	58	73	58	63
0.6425	0	0	3	0	1	1	2	0	3	1	1	2	0	0	2	2	0	0	2	2	1	1	1	7	3	2	1	2	10	13	20	27	39	47	41	37	28	27	32	40	53	48	43	54	50	51	79	65	50
0.645	3	1	0	0	1	1	0	2	1	1	2	1	2	0	0	1	4	1	0	2	2	3	0	4	5	2	2	7	12	9	13	43	44	50	37	38	26	40	40	33	41	46	48	51	57	57	79	61	57
0.6475	2	3	0	1	1	3	1	1	1	1	0	0	0	0	1	2	2	3	1	2	1	2	0	3	1	0	5	13	5	9	21	28	47	41	44	34	46	36	41	37	46	37	55	52	48	61	71	67	64
0.65	1	2	2	1	0	0	1	0	3	2	0	0	1	2	1	1	2	1	0	1	0	1	0	1	1	3	3	2	8	16	39	42	37	36	27	40	33	29	37	44	42	51	52	40	59	67	69	58	59
0.6525	1	1	0	1	0	0	2	5	1	1	2	3	0	1	0	1	2	1	2	0	4	0	4	2	2	4	4	2	15	12	15	36	46	39	43	38	40	34	40	38	47	33	46	48	50	56	59	65	58
0.655	1	1	0	0	1	0	1	0	2	2	1	1	4	1	1	1	2	1	0	1	1	0	1	4	2	1	4	5	8	22	27	38	31	47	50	30	40	33	29	28	50	57	33	50	56	52	54	61	59
0.6575	0	0	0	0	0	1	2	1	0	2	1	2	1	2	1	1	2	2	2	0	4	1	0	3	2	2	4	5	11	26	18	36	47	42	29	31	25	30	31	50	50	41	62	54	61	65	56	81	68
0.66	0	1	1	0	2	0	0	1	1	2	1	1	1	0	0	0	2	0	3	1	2	2	0	0	3	2	4	3	10	17	28	35	51	44	30	32	27	30	33	41	52	42	52	44	63	64	64	80	79
0.6625	0	0	0	3	0	1	0	0	1	0	0	3	0	2	1	0	2	2	2	0	0	0	3	4	3	3	4	3	8	11	23	40	42	40	43	38	23	44	38	33	42	48	56	44	53	49	76	65	44
0.665	0	0	2	1	0	1	2	1	1	2	1	1	2	2	1	0	0	1	0	1	1	0	2	1	3	4	7	4	5	10	32	36	49	48	41	35	31	30	33	36	44	48	43	61	59	62	81	70	73
0.6675	0	1	2	0	1	0	0	0	1	0	1	0	2	1	0	2	1	0	0	4	1	1	1	4	0	5	5	7	10	15	28	36	48	48	42	37	30	32	33	43	38	62	49	51	61	55	54	57	61
0.67	0	1	0	0	0	1	1	3	0	1	1	1	3	1	2	2	1	0	2	0	2	1	0	3	5	2	6	5	11	15	30	33	57	54	35	38	34	36	30	39	55	53	42	68	50	63	68	67	55
0.6725	0	0	2	1	0	1	0	2	1	2	1	4	0	0	0	0	0	2	0	1	0	3	1	3	1	2	3	5	10	23	21	24	28	45	34	41	27	35	40	34	42	54	44	49	50	63	68	71	59
0.675	2	0	1	2	1	2	0	1	1	0	3	1	4	3	1	2	0	1	1	4	2	2	6	1	3	3	9	2	3	15	22	39	46	43	38	35	37	29	29	35	48	36	48	59	57	66	63	56	59
0.6775	0	1	0	0	2	1	0	0	2	0	1	3	1	1	0	2	0	3	0	1	2	1	4	4	0	3	0	4	4	11	20	26	51	34	35	44	29	27	44	47	43	37	46	61	44	58	64	69	72
0.68	1	0	1	0	2	4	0	3	0	2	1	3	0	3	0	5	2	2	1	1	0	2	1	1	0	2	5	5	9	12	21	25	45	52	34	34	32	21	35	51	41	52	49	54	51	51	63	55	65
0.6825	0	1	1	1	0	0	2	0	0	1	3	0	2	1	0	3	0	0	0	2	0	2	1	1	0	3	7	5	4	15	36	38	42	52	40	33	35	26	32	44	40	40	57	62	62	67	57	67	72
0.685	1	0	0	0	1	0	2	1	0	0	1	1	1	0	1	1	1	0	1	0	3	1	0	3	4	5	4	6	4	15	33	33	51	39	33	27	28	37	38	30	45	30	57	41	46	57	58	61	49
0.6875	0	0	1	1	2	2	1	0	1	1	0	1	2	3	0	2	1	2	4	2	3	2	2	1	1	3	3	4	7	17	19	27	36	60	32	41	39	43	40	36	53	47	51	60	64	50	48	60	69
0.69	1	0	0	0	1	0	3	1	1	0	1	2	1	1	0	0	0	1	0	2	2	4	0	3	5	1	3	7	4	15	23	47	43	50	39	29	29	24	30	26	38	40	41	63	55	60	58	47	56
0.6925	1	0	1	2	0	1	0	0	0	1	1	2	0	2	1	1	0	0	2	2	2	1	3	4	2	2	4	4	8	9	22	36	50	46	40	37	32	26	34	36	41	40	51	40	56	64	68	66	68
0.695	0	1	1	3	1	0	2	0	0	3	0	1	0	0	1	1	0	0	1	2	3	1	0	4	4	5	4	5	6	11	26	43	45	37	29	39	20	28	28	51	35	51	48	55	54	58	63	49	61
0.6975	1	0	2	0	2	1	2	0	0	2	1	2	1	1	0	2	1	0	0	0	2	2	1	0	4	2	5	5	15	13	20	38	52	41	34	39	34	32	35	30	60	45	57	50	53	50	72	52	47
0.7	0	0	0	0	1	0	1	2	0	0	0	0	2	2	1	1	1	3	3	1	2	0	4	3	2	6	2	5	7	17	13	50	48	50	37	34	36	25	31	40	38	52	48	47	50	61	66	62	62
0.7025	1	0	1	2	1	0	1	0	0	1	0	0	3	2	0	1	1	1	0	1	3	1	1	4	1	5	2	1	12	16	22	50	39	41	36	36	16	28	36	35	43	43	57	48	59	43	46	71	51
0.705	1	0	0	1	0	0	1	0	0	2	2	1	0	2	1	2	2	0	0	1	0	1	2	2	2	4	4	4	8	8	30	39	37	35	39	31	31	30	42	32	48	41	50	26	47	59	56	81	61
0.7075	0	0	0	0	1	0	2	2	0	1	1	2	1	3	0	1	0	2	0	2	1	2	2	1	6	4	5	12	9	12	22	37	39	43	54	27	33	21	20	44	37	48	44	62	63	60	67	64	61
0.71	0	1	0	0	0	1	0	1	0	2	0	0	1	1	2	0	3	4	1	0	2	2	1	0	4	7	6	4	8	10	19	41	40	53	33	43	28	24	23	27	54	42	42	56	54	63	85	68	67
0.7125	1	1	2	2	0	0	0	0	0	3	0	0	1	4	0	1	0	0	1	1	2	1	0	1	3	4	4	6	6	16	27	44	55	35	34	24	27	29	24	49	32	44	48	53	52	58	76	69	63
0.715	0	1	1	2	1	0	0	0	0	0	1	2	0	1	0	0	0	1	0	1	2	3	1	3	1	5	2	4	7	13	29	43	42	51	39	25	22	31	38	35	45	49	52	56	50	60	69	61	56
0.7175	1	1	2	2	1	1	1	0	0	1	2	2	2	0	6	1	2	1	0	1	3	0	1	1	2	3	8	6	7	12	18	41	33	33	31	33	30	26	34	44	39	51	57	55	55	48	56	64	72
0.72	0	6	1	2	0	0	0	1	1	2	0	2	0	1	0	1	3	1	0	3	4	2	1	1	4	3	6	2	6	13	21	36	40	47	46	36	24	24	37	44	44	39	40	58	46	59	75	54	62
0.7225	0	0	1	2	0	0	0	0	2	0	1	2	1	2	1	2	1	0	0	0	1	0	0	2	9	3	5	8	8	13	22	39	46	40	44	31	26	36	36	39	37	44	45	56	59	63	73	66	52
0.725	2	0	1	1	0	1	1	2	1	1	2	0	1	1	1	0	0	2	2	1	3	3	1	1	2	1	0	3	8	8	20	35	44	50	44	26	25	32	37	36	52	43	49	45	54	62	58	63	48
0.7275	0	1	2	1	0	0	2	0	4	2	2	2	0	6	2	1	1	2	2	2	1	1	2	2	3	3	1	8	7	14	22	43	49	52	28	24	27	30	34	38	34	56	29	50	59	64	65	68	53
0.73	0	0	0	1	1	1	0	0	2	3	1	3	1	2	0	0	1	1	0	2	4	2	0	1	2	1	1	4	7	12	18	32	41	40	41	42	26	33	28	39	31	38	54	58	47	69	83	70	61
0.7325	0	3	0	1	1	2	1	0	0	0	1	0	3	2	0	2	1	0	2	3	1	2	2	3	1	2	5	5	6	12	27	27	58	43	33	31	31	26	33	37	43	50	41	48	61	61	69	66	63
0.735	1	2	2	1	0	1	0	2	1	0	0	1	2	0	3	1	1	0	3	2	4	1	4	0	2	3	5	2	5	14	25	40	43	39	37	24	29	29	32	30	46	47	41	67	53	58	67	55	61
0.7375	0	0	0	0	1	1	0	0	1	0	1	2	2	2	1	0	0	2	3	0	0	0	0	1	0	2	1	6	6	7	15	33	42	40	31	45	33	33	39	37	39	46	34	32	58	52	61	64	56
0.74	2	0	0	1	0	0	3	2	0	2	0	2	2	1	2	3	2	1	1	2	2	1	3	2	0	0	5	4	5	16	23	28	35	36	37	33	31	34	29	39	42	41	63	50	48	54	51	59	52
0.7425	0	0	0	0	0	0	1	2	2	1	2	2	3	1	0	0	1	1	0	1	2	2	3	0	3	1	1	6	8	12	16	53	47	41	29	27	40	40	32	42	40	36	42	54	47	58	69	60	48
0.745	0	0	0	2	0	2	2	1	0	3	0	0	1	2	2	3	0	2	0	1	3	2	0	2	5	4	8	3	8	16	33	36	34	40	29	38	25	33	35	31	37	37	37	49	52	54	68	58	44
0.7475	0	0	1	0	0	0	1	0	1	0	3	1	1	1	6	0	0	0	2	2	1	1	1	2	2	0	3	9	6	11	17	33	49	43	35	34	27	39	35	41	35	49	51	49	48	67	78	56	62
0.75	0	0	0	0	0	0	1	3	0	2	1	1	1	1	3	1	2	2	0	1	0	4	0	2	3	1	2	3	10	19	19	36	43	47	34	40	31	23	47	45	43	40	60	54	60	58	50	62	36
0.7525	0	0	0	1	1	3	0	0	3	7	4	0	2	2	1	1	0	2	1	4	2	1	1	2	3	5	2	5	6	11	18	45	44	39	33	34	33	32	26	33	49	49	48	49	58	59	63	53	54
0.755	0	0	3	0	1	1	0	1	3	3	0	2	3	1	1	1	1	1	0	2	2	4	1	3	3	0	4	3	7	6	22	33	51	35	46	37	32	34	35	36	37	45	36	47	52	69	72	55	54
0.7575	1	0	0	3	2	0	0	1	0	0	0	0	2	4	1	1	1	1	0	1	0	1	1	1	1	2	2	6	10	14	34	41	56	34	30	27	37	27	21	40	32	34	58	39	57	64	65	73	62
0.76	4	0	0	1	2	0	2	1	0	2	2	1	2	1	1	1	0	3	1	0	3	4	0	3	4	5	7	9	3	17	20	37	40	58	36	31	36	26	37	24	42	43	55	48	61	58	54	63	62
0.7625	2	0	1	1	2	1	1	2	1	2	1	1	2	0	1	3	1	1	2	2	1	4	2	1	0	6	1	5	2	11	13	29	47	57	35	30	36	26	38	46	26	40	45	61	56	57	55	61	71
0.765	1	0	1	1	2	2	3	2	0	1	0	2	1	0	4	1	2	1	2	1	2	1	0	3	3	2	3	7	9	13	18	41	52	56	32	30	38	26	35	37	45	36	60	49	62	51	69	54	59
0.7675	1	0	1	2	0	0	1	0	0	0	0	3	0	2	1	1	0	2	3	1	1	0	1	3	1	1	4	5	8	14	21	30	41	43	37	37	42	31	42	33	36	32	43	46	57	50	47	57	50
0.77	0	1	0	0	0	2	0	1	0	0	2	1	4	1	0	0	0	3	2	2	2	1	0	3	2	2	5	7	12	15	26	29	37	43	40	35	38	24	39	35	38	43	56	54	48	56	65	48	61
0.7725	0	0	1	0	0	2	0	1	2	1	1	2	0	1	0	1	1	0	0	1	0	1	1	1	0	3	3	2	13	13	11	41	51	39	37	31	26	27	33	40	30	42	44	57	48	55	68	75	60
0.775	0	1	1	0	4	4	1	0	1	2	0	1	1	2	1	3	1	1	3	1	1	1	0	1	3	0	2	4	10	17	20	38	44	53	29	31	30	33	31	25	36	52	38	56	40	56	48	56	62
0.7775	0	0	1	1	0	2	1	1	3	0	0	2	1	3	4	1	0	0	0	0	2	1	0	1	4	4	6	3	7	13	25	30	47	34	35	36	36	29	31	41	41	33	48	43	53	65	64	64	44
0.78	0	1	1	2	1	0	1	3	2	1	1	1	1	1	2	1	1	1	3	1	0	5	2	5	3	3	4	6	6	8	26	35	40	43	26	31	24	31	33	37	42	48	42	51	57	73	67	56	63
0.7825	1	0	0	3	2	1	0	1	1	3	1	1	2	2	0	1	2	3	2	4	1	0	2	2	2	2	3	6	10	14	23	33	50	38	40	37	44	20	36	27	38	51	44	42	36	65	59	70	49
0.785	0	1	2	0	1	2	3	2	1	1	3	1	0	0	2	4	2	1	0	2	0	0	1	1	5	7	2	6	3	13	20	41	37	42	26	38	36	19	33	38	35	36	40	40	62	60	68	58	64
0.7875	1	0	0	1	0	0	0	3	1	0	0	2	1	3	0	0	1	0	0	2	4	1	1	1	3	0	3	2	6	7	26	30	39	53	37	27	40	34	19	29	32	42	60	51	48	48	64	57	54
0.79	0	0	1	1	0	2	1	0	1	2	0	2	2	1	3	1	0	0	1	2	2	1	2	2	2	1	6	7	9	15	15	38	46	35	40	31	38	36	30	24	44	38	35	48	56	51	58	68	69
0.7925	2	0	1	1	1	0	1	4	2	1	0	1	2	1	1	0	1	2	1	3	2	2	1	1	3	1	3	0	7	13	21	35	42	47	33	37	33	24	30	45	39	49	51	57	53	50	59	53	51
0.795	0	1	0	1	0	1	0	2	0	1	1	1	3	1	1	2	1	0	1	2	1	1	1	1	5	1	3	8	10	7	21	40	35	42	43	40	33	31	39	40	30	36	47	39	49	67	69	62	65
0.7975	1	0	1	0	0	0	0	0	0	0	1	1	1	1	0	0	1	1	1	0	3	0	1	2	2	3	5	3	8	9	24	45	37	38	45	36	26	34	40	50	39	35	41	48	57	52	79	57	56
0.8	0	2	1	2	3	0	1	3	1	2	1	2	2	1	0	0	1	0	0	1	2	0	2	1	2	2	1	1	1	17	27	35	45	30	29	27	19	29	35	39	28	38	52	46	59	66	72	71	45
0.8025	0	1	2	0	1	2	1	0	3	2	1	1	2	0	1	1	0	1	2	0	0	1	0	4	3	1	3	5	4	13	17	31	46	51	41	32	31	33	47	49	39	31	58	48	53	66	70	49	49
0.805	0	0	1	1	2	0	1	1	0	1	1	2	1	1	1	1	1	0	1	2	0	4	2	1	6	3	5	0	9	11	32	42	38	37	34	41	31	33	27	39	46	30	43	42	55	71	67	44	61
0.8075	0	1	0	2	0	1	1	1	1	1	0	0	1	1	0	1	1	1	0	3	1	0	1	4	2	4	3	3	4	13	22	43	40	45	40	38	34	34	30	36	40	48	38	43	44	40	56	64	59
0.81	0	2	1	0	0	2	0	0	0	1	3	1	1	1	0	1	0	1	1	4	1	2	0	2	3	3	4	4	8	11	12	29	40	45	39	27	29	26	34	39	35	45	38	37	56	49	52	61	65
0.8125	1	1	1	0	1	0	0	1	1	1	1	2	1	1	3	0	0	4	0	0	2	2	2	3	2	3	2	4	9	19	19	37	49	49	35	38	27	30	20	30	42	38	63	49	54	55	55	53	66
0.815	0	0	0	0	1	1	1	0	3	2	0	1	0	0	0	2	0	0	1	0	1	1	0	5	4	3	7	5	10	13	23	43	41	45	40	20	35	37	28	37	36	43	53	55	51	43	64	62	64
0.8175	0	0	2	0	1	1	1	1	1	0	0	1	1	0	0	1	1	3	1	1	0	3	3	1	3	2	4	7	3	15	26	45	36	40	37	40	26	27	34	30	44	37	51	43	42	53	75	58	65
0.82	1	0	2	0	1	0	0	0	1	0	0	0	0	0	0	2	0	1	2	4	1	0	3	5	2	1	5	4	10	13	23	49	42	54	44	21	34	37	31	41	34	33	50	42	48	46	59	60	56
0.8225	1	0	1	0	1	2	1	0	0	0	0	1	0	3	2	1	1	0	0	0	1	0	1	1	4	1	5	4	6	16	22	30	35	50	24	31	33	35	34	39	47	41	56	51	55	45	60	66	49
0.825	0	0	0	0	1	1	0	1	1	0	0	0	1	1	2	2	0	1	0	2	1	2	2	3	2	4	3	4	4	10	17	31	39	41	35	39	31	25	32	30	46	54	49	53	49	60	57	61	58
0.8275	0	0	2	1	0	2	1	0	0	1	0	1	1	1	1	1	1	3	1	0	1	0	2	0	1	1	4	8	5	13	21	37	36	31	26	31	36	19	35	31	24	45	43	38	51	64	54	82	54
0.83	1	1	2	1	0	0	0	1	0	3	1	0	0	1	0	2	2	0	2	1	1	6	1	4	0	2	5	6	4	14	27	40	40	38	36	24	30	27	36	32	33	46	63	52	47	56	64	68	56
0.8325	0	1	2	3	1	1	0	1	1	3	0	1	0	0	1	3	2	1	3	0	1	0	0	1	1	4	2	5	2	6	22	37	38	52	44	30	29	28	43	35	48	41	42	44	64	58	62	57	59
0.835	0	0	1	0	0	0	0	2	1	1	3	0	0	1	2	2	4	1	2	1	1	1	1	2	0	2	4	8	12	12	23	28	46	32	44	28	33	28	33	37	49	46	47	57	63	52	67	56	47
0.8375	0	0	1	1	1	1	0	0	1	0	0	2	0	1	0	2	3	1	0	0	1	0	2	1	2	3	3	4	5	12	27	38	50	46	29	28	19	28	32	33	31	46	52	51	49	65	64	55	67
0.84	1	0	0	0	0	1	0	0	1	1	0	3	0	1	4	2	0	1	1	0	4	3	0	2	2	1	7	2	8	19	29	27	58	44	37	34	28	17	24	22	37	47	39	57	59	62	55	48	61
0.8425	1	1	0	0	0	1	0	3	0	2	0	0	0	0	2	1	1	1	0	2	4	3	1	0	0	1	8	5	5	9	26	43	52	41	48	23	38	28	31	34	37	62	36	68	52	50	70	59	53
0.845	1	2	0	1	0	0	0	0	0	1	0	0	0	2	1	2	1	1	1	2	2	2	3	3	6	2	4	7	8	13	11	33	25	37	37	31	27	21	32	30	27	51	47	31	42	44	66	56	58
0.8475	2	1	1	2	1	1	0	2	1	1	1	2	0	1	0	0	2	3	2	1	0	3	1	2	4	2	2	3	6	16	23	40	40	31	48	35	39	36	40	39	37	41	49	48	57	62	62	62	60
0.85	0	1	1	1	0	0	2	0	1	0	0	3	0	0	2	1	1	2	0	0	2	2	0	3	2	4	4	2	5	9	14	34	44	33	36	25	26	28	23	24	40	45	41	45	46	62	49	60	63
0.8525	0	0	2	2	0	0	2	0	0	1	0	0	0	2	2	1	0	1	2	0	4	5	2	5	2	5	1	5	8	9	19	30	46	40	37	31	23	28	30	40	49	40	48	52	54	54	62	72	58
0.855	0	0	0	0	0	4	1	1	2	1	1	1	1	0	2	0	0	0	1	2	2	2	0	2	1	4	4	6	5	13	17	26	55	46	35	27	41	34	31	36	37	40	48	45	48	50	74	79	52
0.8575	1	1	1	2	2	0	0	0	0	0	1	0	0	2	0	2	0	3	0	0	0	1	0	1	3	5	2	3	6	7	27	40	48	45	26	26	30	36	27	31	37	36	42	49	63	46	59	59	49
0.86	0	2	2	0	0	1	0	0	0	0	2	0	2	0	2	4	2	0	1	1	0	0	1	2	1	3	3	6	3	16	24	33	37	34	36	31	34	25	30	39	35	40	38	53	47	45	47	58	48
0.8625	0	0	0	0	0	0	0	0	1	0	1	1	0	1	1	1	0	0	3	1	0	2	2	3	2	2	3	6	2	14	28	35	35	29	48	30	34	21	24	39	42	40	49	37	40	57	57	49	65
0.865	0	2	1	0	2	1	3	5	0	1	1	0	1	4	0	3	0	1	1	0	1	0	1	2	1	3	4	5	10	7	23	30	43	48	31	39	31	31	27	42	42	39	39	41	37	41	73	58	69
0.8675	0	0	4	0	1	2	0	2	1	2	0	2	1	1	0	0	0	1	2	1	3	0	0	0	5	3	4	4	9	16	17	38	40	44	26	29	35	37	32	27	43	48	49	40	56	74	55	42	58
0.87	0	0	1	1	0	0	1	0	0	1	3	2	1	2	0	1	1	2	0	0	1	0	1	3	3	3	4	3	11	10	24	30	53	36	41	29	28	23	27	31	39	40	35	51	41	58	48	61	48
0.8725	3	0	3	0	1	3	3	0	0	0	1	1	2	2	0	0	0	1	4	2	0	1	0	3	1	3	8	3	10	14	18	37	30	41	36	29	21	35	32	37	40	43	39	46	53	53	64	69	58
0.875	0	0	2	1	0	3	0	3	2	3	0	1	0	0	0	0	1	0	0	1	0	0	1	2	1	4	4	4	11	8	21	29	46	40	36	39	31	31	22	37	28	36	44	45	46	60	56	62	55
0.8775	0	0	0	0	0	0	1	4	1	2	1	4	0	0	3	0	0	1	2	1	1	4	0	1	4	0	3	1	5	15	27	39	42	45	36	28	30	22	21	37	42	37	37	48	42	62	58	58	71
0.88	0	1	0	0	2	0	1	1	0	1	1	1	1	0	0	0	2	4	1	2	1	3	1	2	3	2	2	5	7	16	30	37	43	54	32	32	25	24	27	28	55	33	46	53	64	40	74	60	61
0.8825	0	1	0	0	0	1	3	0	0	1	0	0	1	2	0	1	2	1	0	2	3	5	2	4	4	1	1	1	6	11	27	33	32	42	49	19	31	29	34	31	36	43	44	41	49	47	56	47	42
0.885	0	1	2	0	0	2	3	1	1	1	1	0	0	0	0	0	1	1	2	0	3	1	1	2	3	1	3	3	4	10	17	31	44	44	24	37	34	30	34	50	40	42	53	39	48	42	69	55	52
0.8875	1	0	1	0	0	1	3	0	0	1	2	2	2	1	0	0	0	0	3	0	0	3	0	1	3	6	0	4	7	11	17	35	38	36	34	39	24	29	32	29	42	59	52	52	41	66	55	60	48
0.89	0	0	2	1	0	0	0	2	3	0	1	1	0	1	1	2	0	0	2	0	3	3	2	1	1	3	1	4	4	8	20	26	47	37	36	28	31	24	28	30	38	31	46	41	50	56	62	58	47
0.8925	2	1	0	0	0	0	0	1	1	3	0	2	0	2	1	1	2	1	2	0	2	1	1	4	2	1	4	5	8	16	16	35	53	27	44	30	32	31	29	43	36	46	44	54	64	60	58	55	68
0.895	1	0	0	0	0	0	1	1	1	2	0	0	2	1	2	0	0	2	1	1	2	0	2	2	2	3	7	2	9	16	17	21	45	37	31	27	16	26	37	35	37	36	43	39	57	45	60	74	57
0.8975	0	0	0	0	1	0	1	0	1	4	1	0	3	1	3	1	0	2	1	1	0	1	0	2	4	3	2	7	9	13	13	27	43	48	49	28	30	40	34	33	34	36	43	44	65	51	55	58	63
0.9	1	1	3	1	0	3	0	1	0	0	3	4	1	1	0	1	3	0	0	1	3	1	3	2	1	3	5	4	9	14	15	32	37	47	33	27	27	28	44	42	43	51	56	38	55	58	42	59	54
0.9025	1	1	0	1	0	1	0	1	0	0	4	1	1	2	2	1	2	0	0	2	2	3	0	2	3	2	2	7	8	11	17	25	38	44	25	33	27	29	35	27	43	42	30	51	62	56	64	43	54
0.905	1	0	1	0	1	0	1	0	2	0	0	0	0	0	0	0	0	1	1	6	0	1	0	1	6	2	2	7	5	10	30	36	53	38	28	31	31	26	29	47	47	33	44	46	52	62	59	59	59
0.9075	1	0	1	1	2	0	0	2	2	2	1	0	0	1	0	0	1	0	0	2	1	1	1	2	3	2	4	7	11	16	26	31	29	42	46	26	28	28	28	34	48	44	52	36	50	54	55	63	51
0.91	0	0	0	0	3	0	0	2	0	1	1	0	0	0	2	1	0	2	2	0	1	1	2	0	2	1	1	6	5	14	18	33	39	43	32	27	30	33	27	47	34	49	48	39	60	57	68	80	59
0.9125	0	0	1	0	0	1	0	0	0	0	0	0	2	1	1	1	0	0	2	0	0	4	2	2	6	2	2	3	8	18	26	36	38	50	32	34	32	20	34	27	42	34	42	29	57	52	57	61	59
0.915	2	1	1	0	1	0	0	1	0	0	0	0	1	1	1	2	0	0	0	0	1	2	3	3	2	1	4	3	7	6	14	25	34	49	33	36	30	31	32	32	27	35	43	50	61	46	56	49	57
0.9175	0	0	0	1	2	1	0	1	0	1	1	1	1	0	0	1	0	0	1	0	1	2	2	1	4	2	5	8	6	14	14	34	25	26	31	37	25	33	26	49	42	44	32	44	42	46	49	60	61
0.92	0	1	0	0	1	1	0	1	1	1	2	1	0	0	0	0	3	2	2	1	2	1	0	3	1	1	4	3	4	20	25	27	41	37	34	23	29	26	30	33	30	43	39	49	67	47	52	73	52
0.9225	0	0	2	0	1	2	0	2	0	2	0	2	0	2	0	3	0	0	0	1	3	1	1	1	5	2	1	4	2	7	23	39	34	46	33	29	22	41	43	31	39	30	39	49	51	62	60	56	54
0.925	1	0	1	0	0	0	1	2	0	1	0	1	0	1	0	1	1	0	2	0	3	1	2	1	2	2	1	5	6	12	20	22	35	46	34	28	37	35	29	34	36	36	47	50	40	46	59	52	49
0.9275	0	0	2	1	1	0	1	1	1	0	5	2	1	0	2	1	2	2	0	0	2	1	0	3	2	4	4	4	7	12	22	29	32	41	48	28	47	25	26	42	41	41	55	46	45	61	57	50	52
0.93	1	0	0	0	3	0	2	0	1	0	1	0	0	1	0	2	1	2	2	3	1	1	1	5	2	0	3	2	8	14	21	35	43	41	28	27	28	33	29	46	56	35	48	57	50	64	55	58	59
0.9325	0	0	0	0	0	1	0	1	0	0	1	0	3	1	0	1	2	1	0	1	1	1	1	1	2	4	0	5	6	9	15	27	31	35	36	36	35	31	26	32	37	39	41	38	46	64	63	59	52
0.935	1	2	0	1	1	0	0	0	0	2	1	1	1	0	0	2	1	1	0	0	2	0	1	2	3	5	5	2	3	13	18	35	44	32	29	30	25	42	31	37	35	48	44	53	45	45	63	50	51
0.9375	0	1	0	0	0	0	0	0	3	1	1	1	2	2	0	0	0	3	2	0	0	0	2	0	2	3	3	9	6	7	20	34	43	34	34	29	25	35	38	41	27	44	38	58	42	51	40	62	49
0.94	1	1	1	1	0	0	1	2	3	2	2	0	1	1	0	0	0	2	1	2	2	0	1	2	3	3	4	4	9	7	26	30	34	49	29	28	28	25	31	20	40	39	38	43	53	48	44	55	46
0.9425	0	1	0	0	0	0	1	2	1	2	0	0	1	7	2	1	2	1	2	0	0	2	1	0	1	0	6	4	8	9	25	35	32	45	45	34	38	28	31	39	29	50	45	37	52	58	60	39	54
0.945	0	0	0	1	0	1	0	0	1	3	1	1	0	2	2	0	0	1	2	0	2	1	0	2	0	1	2	2	14	7	28	34	39	35	35	30	33	24	29	23	41	30	46	52	59	46	49	57	57
0.9475	0	1	0	1	0	1	1	1	1	1	1	0	0	2	1	1	1	2	2	1	1	2	0	1	1	3	0	2	9	16	25	22	42	48	35	33	38	31	37	38	29	38	42	34	48	55	63	50	59
0.95	0	0	0	0	0	0	1	0	2	1	0	0	2	0	2	0	0	1	2	2	2	1	1	4	5	2	4	3	8	19	22	43	36	48	40	28	19	30	30	35	34	45	39	31	49	60	52	58	42
0.9525	0	1	0	1	0	0	2	1	2	0	2	0	0	2	1	2	1	1	1	0	0	2	3	0	3	2	5	6	3	13	17	43	51	37	47	33	33	29	23	25	26	36	53	33	50	72	62	64	57
0.955	0	1	1	2	1	2	0	1	1	0	1	2	1	1	2	0	0	2	1	2	1	2	0	1	1	1	2	6	2	8	25	32	42	39	25	33	26	28	24	34	50	43	53	36	49	49	61	55	50
0.9575	0	0	0	0	1	0	0	0	2	1	1	0	3	4	2	0	0	2	1	0	1	1	2	1	1	1	4	3	4	10	21	29	39	48	35	22	22	20	26	29	29	47	33	58	50	44	70	58	51
0.96	1	0	0	1	0	1	0	1	1	1	1	0	0	3	2	1	4	3	3	2	0	0	0	1	6	5	2	4	6	8	19	32	30	32	35	29	30	40	24	37	31	34	32	42	45	67	60	71	39
0.9625	0	0	0	1	0	0	0	1	0	1	2	0	1	1	1	1	0	3	2	1	0	2	1	5	3	1	3	6	5	11	24	29	34	30	35	34	26	30	29	34	30	44	36	38	43	62	62	57	49
0.965	1	0	2	1	1	0	0	0	0	1	0	1	1	1	1	2	1	2	1	1	1	1	1	1	1	4	4	5	9	15	29	22	28	41	24	29	28	22	30	38	28	42	40	55	55	45	56	57	59
0.9675	0	0	0	0	2	0	0	3	0	1	1	5	6	0	2	1	1	1	3	0	0	0	1	0	3	2	0	4	5	12	28	21	29	37	33	31	37	31	33	39	24	41	38	38	49	56	64	53	48
0.97	0	0	2	2	1	1	1	3	1	2	0	2	1	3	0	0	0	2	0	1	1	2	1	3	2	2	1	4	7	15	27	35	42	46	38	24	21	33	25	31	40	54	34	47	42	68	45	54	46
0.9725	2	1	0	2	2	1	1	0	0	0	1	3	0	2	0	1	3	1	1	1	2	4	1	0	1	5	1	3	4	8	19	34	36	37	38	21	25	30	31	28	21	47	51	55	40	40	59	62	52
0.975	0	0	0	0	0	0	0	0	0	2	1	1	1	0	0	1	1	0	2	1	2	0	0	1	3	2	6	1	9	13	18	26	45	43	29	26	36	26	38	24	32	39	39	47	41	55	60	57	54
0.9775	0	0	1	0	0	0	0	0	0	0	1	0	1	1	1	2	1	1	0	1	0	3	2	1	4	3	5	4	9	10	23	34	34	36	37	42	39	29	27	31	34	37	43	46	41	51	53	53	62
0.98	0	1	2	0	2	0	2	1	0	1	0	0	0	1	2	1	1	0	3	2	1	2	1	1	2	2	2	2	11	21	28	35	49	34	39	32	28	23	32	40	33	49	47	43	50	50	60	62	52
0.9825	2	0	0	0	1	0	1	0	0	2	3	1	0	0	1	0	1	0	0	0	3	1	5	0	1	2	2	4	7	5	24	35	40	41	36	43	28	21	38	26	41	35	50	34	48	50	55	57	52
0.985	0	0	0	1	1	1	1	2	1	0	0	0	1	3	1	2	1	1	1	3	2	1	2	3	2	2	4	3	6	18	22	33	41	53	27	36	30	27	22	40	38	33	47	37	51	59	58	56	47
0.9875	0	0	1	1	2	1	1	0	1	1	0	0	1	0	1	1	1	3	1	0	2	4	1	2	2	3	5	7	11	11	16	39	25	44	34	39	26	21	33	37	43	37	41	47	49	63	55	60	52
0.99	0	5	0	1	2	0	1	1	1	0	1	1	1	3	1	2	1	0	1	1	4	1	1	1	4	2	0	5	2	5	25	33	40	53	36	24	32	24	32	40	45	42	50	55	54	49	49	46	61
0.9925	0	1	0	1	1	2	0	1	1	0	1	3	1	0	0	0	0	1	1	0	4	1	2	5	0	0	2	3	2	17	20	38	48	35	42	27	28	36	29	20	32	41	53	34	43	70	60	49	61
0.995	0	0	0	0	1	2	0	0	0	0	0	1	2	1	3	0	3	0	1	0	2	4	1	1	5	3	4	4	5	13	17	30	44	21	37	34	18	25	32	24	31	39	35	58	36	56	54	50	61
0.9975	0	1	1	0	0	1	0	1	0	0	0	3	1	1	0	0	1	2	0	0	1	1	2	1	3	2	1	3	7	10	29	37	39	36	37	36	30	31	32	40	38	47	36	43	51	52	52	61	52
1	0	1	0	0	1	0	2	0	1	0	1	0	2	1	1	0	0	2	2	1	0	0	0	0	5	0	5	4	9	9	14	31	40	37	40	27	32	26	30	24	30	41	47	47	49	56	54	54	52
1.0025	1	1	1	1	1	0	0	1	1	0	0	2	0	1	1	1	1	3	0	1	1	3	2	2	0	2	2	3	5	18	30	37	30	44	38	32	26	30	44	31	44	38	41	50	43	44	63	59	43
1.005	0	0	0	0	0	0	0	1	1	0	4	2	0	0	2	0	0	2	1	0	0	2	0	3	2	4	7	4	5	14	25	27	32	31	20	27	33	28	28	35	35	37	45	44	53	53	59	50	44
1.0075	0	2	3	0	0	1	3	0	4	1	1	2	2	1	1	2	1	5	1	1	1	4	4	2	1	1	7	4	6	9	22	50	41	43	34	22	36	35	40	28	31	35	36	53	59	46	59	58	61
1.01	3	0	0	2	0	0	2	2	0	1	3	2	0	2	0	0	0	0	0	2	1	1	2	2	1	2	2	3	11	12	24	47	39	38	29	28	23	31	24	30	40	36	43	48	47	45	56	50	64
1.0125	0	0	0	1	0	0	1	1	1	1	0	0	5	1	2	2	0	1	2	1	2	0	2	6	0	1	0	6	7	20	30	21	36	45	33	30	26	20	17	43	26	38	33	36	39	46	69	63	52
1.015	2	0	0	1	0	0	1	1	2	0	1	0	0	0	0	0	1	0	0	1	1	3	0	1	0	3	1	8	9	9	19	31	32	32	40	34	31	37	25	38	36	43	51	50	43	52	73	63	56
1.0175	0	0	0	0	0	0	1	0	1	1	0	2	2	0	0	0	0	1	1	0	2	2	1	0	2	1	4	7	12	9	19	36	44	44	37	26	25	30	26	24	29	33	50	53	45	53	54	50	59
1.02	0	0	0	1	2	1	1	0	0	0	3	0	0	0	0	3	0	1	3	1	2	0	1	3	2	5	5	8	7	14	18	34	41	40	19	31	27	18	25	36	34	40	42	57	52	49	49	70	51
1.0225	0	2	0	0	0	1	0	0	1	0	1	0	2	0	1	0	1	2	1	0	0	2	1	2	1	0	0	2	8	15	19	30	22	42	32	27	19	29	18	22	34	35	44	49	36	55	69	69	55
1.025	0	0	1	0	0	0	3	1	0	2	1	1	0	0	0	3	1	2	0	1	1	2	2	1	3	4	5	4	7	8	23	26	41	49	44	21	17	22	36	37	39	43	50	53	56	51	47	48	69
1.0275	1	0	2	1	1	2	0	1	0	1	2	0	0	1	1	1	0	0	0	3	1	0	1	1	2	0	6	4	4	7	22	26	44	40	39	33	34	22	39	32	35	44	51	38	48	48	60	54	47
1.03	0	1	2	1	1	2	0	0	1	2	0	0	2	0	0	1	2	0	0	4	1	1	0	2	3	1	3	1	8	8	19	41	27	42	34	23	34	15	21	33	46	29	41	42	40	51	40	56	39
1.0325	0	0	0	1	0	0	0	0	0	0	3	0	1	0	0	1	2	3	0	0	1	1	1	1	2	4	3	5	10	12	13	40	34	33	34	25	25	27	22	38	26	35	52	40	39	44	45	54	55
1.035	2	0	1	1	1	0	0	0	1	0	1	0	1	1	0	0	0	0	0	0	0	1	2	1	0	3	2	5	8	19	30	27	29	43	31	33	24	39	31	38	29	41	42	41	60	43	49	55	51
1.0375	0	0	1	0	0	1	0	0	2	1	2	6	0	1	0	0	1	1	0	1	1	3	0	3	0	1	2	5	3	9	21	43	30	48	28	43	26	27	33	33	36	47	46	40	43	46	57	58	50
1.04	0	1	0	2	0	1	2	0	0	0	0	0	0	1	0	1	0	0	2	1	0	1	0	1	2	0	4	7	5	11	19	36	31	41	30	19	27	33	31	31	35	46	47	47	42	55	56	49	64
1.0425	0	0	0	1	0	0	2	0	0	0	2	2	1	0	0	0	2	1	1	0	2	4	2	1	4	1	1	7	5	14	18	37	42	35	29	31	31	31	34	22	39	46	42	39	51	49	53	49	61
1.045	0	0	2	0	0	0	0	1	0	1	0	1	0	1	0	0	0	1	0	0	0	2	2	2	1	5	2	6	5	9	16	35	35	37	33	30	25	22	23	27	32	33	44	43	52	50	52	54	47
1.0475	3	0	0	2	1	1	4	0	1	1	0	0	0	2	1	0	1	1	2	0	1	0	1	1	4	3	2	4	7	11	28	21	42	41	37	30	31	36	28	29	40	37	31	26	58	53	71	44	46
1.05	0	0	0	0	1	0	0	1	0	0	2	6	1	1	1	2	0	2	0	1	1	0	2	3	8	2	3	5	6	14	18	30	33	42	24	28	22	30	22	29	41	49	31	40	47	50	70	66	47
1.0525	1	3	0	0	1	0	1	2	1	0	1	1	2	0	0	2	2	0	1	1	1	2	0	3	5	3	6	1	6	17	16	42	32	32	28	33	25	31	32	38	24	35	53	41	49	63	51	53	57
1.055	0	0	1	1	0	0	1	1	1	2	0	0	1	0	0	0	2	0	0	1	0	2	1	1	0	5	5	8	10	14	18	42	52	29	42	24	26	19	29	33	26	31	37	42	55	56	65	58	39
1.0575	1	0	2	0	0	1	0	2	0	0	0	0	1	1	1	0	2	0	1	1	4	0	0	1	1	0	7	2	3	13	22	46	31	39	26	32	21	16	35	32	28	29	44	37	42	59	60	60	40
1.06	0	0	1	0	1	0	0	1	1	1	1	3	0	0	1	0	3	1	0	0	0	2	2	1	3	3	6	2	4	7	13	26	33	47	32	30	30	23	23	32	36	36	53	47	50	54	60	59	52
1.0625	0	1	0	0	0	0	0	0	0	1	3	2	0	1	0	1	1	0	2	1	1	2	1	7	2	1	3	4	6	15	27	27	33	40	37	26	25	17	30	27	50	40	40	60	49	43	60	54	45
1.065	0	0	0	0	2	0	0	1	1	2	1	2	2	2	1	2	0	0	1	0	1	0	1	3	1	1	0	5	7	15	17	44	47	26	28	37	28	34	35	41	41	37	49	37	43	55	62	61	48
1.0675	0	0	1	0	0	0	0	0	1	1	2	4	2	0	1	0	0	0	3	1	3	1	3	2	0	0	1	4	6	6	16	31	38	38	36	23	30	27	48	41	32	48	47	42	48	47	61	45	56
1.07	0	0	1	0	0	2	0	0	0	1	0	4	0	1	1	0	2	2	2	1	0	3	4	1	1	1	5	4	3	12	17	36	28	45	33	27	34	25	31	30	39	35	32	41	49	56	49	62	51
1.0725	1	0	2	0	2	3	0	0	2	2	0	1	2	1	0	1	2	3	1	1	0	1	1	3	0	1	5	1	8	7	28	27	37	47	33	31	14	21	31	30	31	43	27	39	49	49	56	61	58
1.075	0	0	0	1	2	0	2	2	0	1	0	1	0	0	1	4	1	0	2	1	2	2	2	2	7	1	2	8	5	9	13	28	44	40	36	18	32	26	31	35	38	40	36	29	44	52	68	53	44
1.0775	0	2	0	0	2	0	4	1	0	2	0	0	2	1	0	0	0	1	2	2	1	0	3	1	5	4	2	2	8	11	20	33	36	40	31	29	17	27	24	30	37	41	41	44	41	48	56	44	60
1.08	0	1	1	0	0	0	1	0	2	1	1	1	2	5	0	0	2	0	1	1	0	1	2	3	3	0	4	5	4	13	31	37	42	45	27	28	43	27	36	35	28	30	36	32	39	45	62	50	49
1.0825	1	1	0	0	1	1	1	0	1	1	1	0	1	2	0	0	2	3	3	0	3	0	4	2	2	4	2	4	5	4	26	38	37	46	24	35	18	28	30	37	53	41	41	44	41	41	42	55	48
1.085	1	1	1	0	2	0	1	0	0	3	1	0	2	0	0	0	1	0	0	1	1	3	1	2	3	1	2	6	8	10	14	30	48	42	30	35	30	35	35	24	36	34	54	38	49	47	54	51	45
1.0875	1	1	0	1	0	0	0	1	0	1	0	1	2	0	0	2	2	0	0	2	0	0	1	2	1	0	7	1	4	10	15	24	32	40	28	34	22	28	33	27	34	38	35	36	55	44	65	44	42
1.09	2	0	2	0	1	2	1	0	1	1	0	2	0	2	0	1	0	0	2	1	2	1	2	4	3	2	1	5	5	13	21	29	48	39	43	26	29	19	25	35	27	37	47	49	48	41	59	61	49
1.0925	0	1	0	2	0	1	1	2	1	1	0	1	0	1	1	0	1	3	1	0	1	3	1	4	0	1	3	3	8	13	28	42	21	35	32	27	27	29	30	33	39	39	39	59	57	59	51	57	50
1.095	1	0	0	1	1	1	0	0	1	1	1	0	1	0	1	3	1	0	1	0	0	3	1	1	1	4	6	2	5	15	23	33	32	47	30	28	27	30	36	41	33	33	46	37	51	43	61	56	41
1.0975	0	0	0	1	2	1	0	1	0	1	0	1	2	1	1	1	5	0	3	1	2	3	1	2	5	3	5	6	5	8	16	34	39	35	47	36	32	30	40	32	30	36	45	56	49	36	47	61	42
1.1	1	0	0	1	0	0	2	3	0	2	1	1	3	0	1	0	0	0	0	2	1	2	0	0	4	1	4	6	6	9	23	28	46	27	35	31	21	36	25	34	38	40	40	31	41	37	69	48	47
1.1025	0	0	1	1	0	1	0	0	0	0	1	1	1	2	0	0	1	1	1	1	1	4	2	4	1	1	3	3	4	15	17	37	38	52	41	32	29	32	19	28	39	39	47	42	42	50	57	64	46
1.105	0	1	1	1	1	0	1	0	1	1	0	1	1	0	3	1	0	0	1	0	1	0	1	3	3	1	5	4	4	16	27	30	38	23	26	30	22	22	25	36	34	44	42	35	43	43	42	68	60
1.1075	0	2	1	1	0	2	0	0	1	0	0	1	0	1	1	0	0	2	0	2	0	0	3	1	2	4	5	6	10	8	21	28	33	36	28	30	32	21	26	29	33	37	44	39	56	46	52	40	66
1.11	0	0	1	0	2	0	1	1	0	1	0	1	0	1	3	0	1	0	1	2	1	1	3	1	2	2	3	9	5	9	19	31	38	43	23	30	25	27	27	35	43	31	48	52	45	67	43	49	45
1.1125	1	1	1	0	1	0	1	0	0	3	0	0	3	0	1	0	0	2	2	3	1	0	0	1	2	4	1	4	7	8	22	25	42	30	39	32	23	24	32	34	29	48	45	40	53	45	69	59	39
1.115	0	0	3	0	1	1	1	1	1	1	1	1	0	2	0	2	0	1	1	0	2	3	2	1	3	2	5	4	3	9	20	24	48	26	37	32	27	25	19	28	34	50	50	51	42	49	59	54	60
1.1175	0	0	0	1	2	0	0	0	0	0	1	3	1	0	2	1	1	0	1	1	0	1	2	0	1	1	3	6	6	7	13	31	42	32	27	34	32	21	37	27	35	35	47	44	52	58	53	52	54
1.12	1	0	2	1	1	2	0	0	0	3	1	0	1	1	3	1	0	1	1	1	0	0	1	2	1	1	4	5	4	9	16	44	34	40	34	28	22	27	28	31	33	42	34	55	39	58	52	57	45
1.1225	1	0	0	1	0	0	0	0	0	0	0	2	2	0	0	2	4	0	1	3	1	0	0	1	2	1	3	3	4	8	27	25	28	50	33	29	26	26	20	32	35	39	44	39	55	65	59	63	42
1.125	0	2	2	1	0	0	0	1	1	0	0	0	4	1	1	2	0	0	0	4	1	0	0	1	4	3	5	4	5	6	19	33	40	31	30	27	28	31	17	37	38	36	38	45	40	57	58	43	60
1.1275	0	0	0	1	1	2	1	0	1	2	1	0	3	3	0	1	0	2	0	1	2	2	4	0	1	0	5	4	9	6	16	38	36	34	27	25	20	25	37	18	35	40	51	42	37	50	42	50	56
1.13	0	1	2	0	0	3	1	0	2	3	0	1	1	1	0	1	1	2	0	2	1	0	1	4	1	3	3	6	6	11	13	25	46	31	34	34	24	24	20	34	38	47	35	56	49	43	43	58	52
1.1325	0	0	0	0	0	2	0	0	3	0	1	1	1	0	2	0	0	1	1	0	0	1	1	0	2	4	1	3	8	11	29	25	39	39	36	20	23	26	19	32	32	37	50	32	49	49	60	57	43
1.135	0	0	0	0	0	0	1	3	0	0	1	0	1	0	0	0	0	1	0	1	1	0	1	1	0	2	1	2	8	9	15	35	33	31	29	34	26	27	30	38	45	38	41	46	37	65	49	40	47
1.1375	0	1	0	1	0	2	1	1	0	2	2	0	0	1	1	0	2	2	1	0	0	1	0	3	2	2	3	3	13	11	6	26	38	38	26	22	26	28	22	30	27	33	44	46	40	55	55	44	44
1.14	0	1	1	1	0	1	0	1	4	1	0	0	2	0	0	0	0	1	0	0	2	2	1	3	3	2	2	5	9	11	20	36	40	34	28	27	27	32	34	34	35	41	35	40	40	53	45	38	46
1.1425	1	1	0	0	0	0	0	1	0	1	0	1	1	0	2	1	3	6	0	3	0	0	1	1	1	3	2	4	3	14	16	42	46	38	49	26	24	28	35	30	38	42	40	37	45	49	49	55	56
1.145	1	0	0	2	0	0	0	2	0	1	1	0	0	0	2	2	0	1	0	0	1	3	0	1	1	1	2	1	5	10	20	29	29	26	34	31	23	23	30	35	35	32	42	39	42	51	52	59	52
1.1475	3	1	0	0	0	0	1	0	0	1	0	1	1	1	0	1	0	0	1	1	1	0	0	3	4	1	1	2	8	6	10	27	34	36	28	30	23	30	35	41	40	42	39	49	51	47	38	50	51
1.15	0	0	0	1	0	0	2	0	1	2	1	0	0	0	1	0	1	0	0	1	1	2	2	0	4	3	3	4	7	10	13	37	46	35	39	20	20	18	33	36	30	35	30	36	45	40	47	44	53
1.1525	0	1	1	1	0	0	2	1	0	1	1	0	0	1	3	1	1	2	1	1	0	3	0	3	2	3	2	2	4	10	19	34	47	30	38	32	28	33	19	31	46	40	46	51	49	48	47	49	58
1.155	0	0	2	0	0	0	4	0	1	1	0	0	1	1	1	2	1	1	1	0	0	0	0	4	1	1	1	4	4	11	26	26	34	38	30	33	31	27	29	32	35	36	34	34	39	54	60	61	50
1.1575	0	1	0	1	0	0	0	1	1	0	0	1	0	4	0	1	0	0	1	3	3	1	2	0	1	0	5	2	4	7	17	42	43	33	35	32	26	36	24	35	41	40	47	63	36	54	62	54	45
1.16	1	0	1	2	1	0	0	0	0	1	0	0	2	0	0	1	2	1	1	0	0	3	0	1	1	2	1	4	10	17	18	30	27	28	33	30	18	30	34	32	31	40	40	43	38	39	45	46	57
1.1625	0	1	0	1	0	0	2	2	0	2	1	1	1	2	2	1	0	0	1	0	1	2	2	4	3	3	4	6	7	18	14	32	31	28	38	33	21	23	25	32	42	31	35	38	35	45	46	61	52
1.165	0	0	0	0	0	1	0	1	0	0	0	0	2	0	1	0	1	0	1	1	0	0	0	2	2	2	2	8	5	11	18	39	45	39	38	37	19	26	17	24	33	42	35	37	52	54	68	47	49
1.1675	2	1	0	0	1	0	0	1	1	1	0	0	0	2	0	0	2	1	2	2	0	1	4	1	2	3	2	1	8	13	23	33	31	34	31	32	23	21	23	24	30	34	42	49	40	43	50	43	54
1.17	1	0	0	3	1	0	0	0	0	1	2	1	0	2	1	0	2	0	0	0	2	1	3	1	1	0	4	6	3	11	27	24	49	29	34	27	21	24	20	42	42	47	40	47	43	49	60	62	43
1.1725	1	0	0	0	1	1	2	0	0	0	0	5	2	1	2	0	1	1	0	0	2	4	0	1	3	3	2	8	8	13	19	38	34	28	37	24	26	19	28	28	32	45	39	39	36	42	47	45	44
1.175	1	0	1	0	1	1	0	0	1	0	1	0	0	1	2	0	0	2	1	1	1	1	3	5	2	2	2	6	10	8	20	24	36	46	34	17	45	18	31	31	34	32	39	31	50	68	43	49	43
1.1775	0	1	1	0	1	0	0	0	0	0	2	0	0	4	0	0	1	0	3	1	2	0	0	2	2	5	8	2	9	19	25	26	39	41	30	42	24	28	33	36	38	39	40	41	52	48	62	41	53
1.18	0	0	0	1	0	1	0	2	0	0	1	1	0	2	0	1	1	0	0	2	1	2	1	0	1	4	2	6	6	12	17	34	22	39	38	33	26	22	40	40	32	33	20	44	56	59	55	53	52
1.1825	0	0	0	0	0	1	0	0	1	1	2	0	0	1	1	1	3	1	0	0	0	1	0	1	1	3	2	3	12	12	18	20	52	52	43	23	28	33	27	27	30	39	46	42	46	37	67	42	52
1.185	0	1	1	0	0	0	1	3	0	1	0	0	1	0	0	1	0	0	1	1	2	1	1	1	0	1	1	1	8	12	16	36	30	37	25	38	24	29	23	39	37	34	44	38	53	54	53	51	58
1.1875	0	0	0	0	1	0	1	3	2	3	1	2	1	0	0	1	1	2	3	1	1	0	1	1	1	1	2	2	7	10	25	30	26	42	39	23	26	28	28	32	40	35	37	40	44	42	41	51	38
1.19	0	0	4	1	0	0	0	1	0	0	1	1	0	1	1	0	1	0	1	1	1	2	1	0	2	4	3	5	3	7	18	24	34	24	30	34	24	26	33	16	42	33	29	33	49	46	60	54	58
1.1925	4	1	0	0	2	2	0	0	0	0	0	2	1	1	0	0	0	1	0	1	0	0	0	1	1	0	1	7	2	8	15	39	36	41	32	33	37	24	26	28	43	50	30	35	37	60	47	47	55
1.195	0	1	0	1	0	0	0	1	0	0	0	0	2	0	0	0	0	2	1	0	0	4	0	1	1	2	0	5	3	7	18	36	47	41	32	32	27	28	23	30	38	24	39	35	41	50	55	57	54
1.1975	1	0	0	0	0	0	0	0	1	0	0	0	1	0	0	1	2	0	0	2	0	0	1	2	3	3	2	4	7	7	14	37	36	37	27	31	23	27	26	38	40	46	35	47	44	49	46	65	39
1.2	1	1	0	2	1	0	0	1	0	2	0	1	0	0	0	0	1	0	0	1	0	2	1	2	2	1	2	3	9	10	12	36	48	33	30	23	23	29	31	27	34	34	31	36	49	40	48	48	43
1.2025	1	1	0	0	0	0	0	0	0	0	0	1	0	0	2	0	1	1	2	1	0	2	2	1	2	2	2	2	3	9	17	30	39	31	36	29	24	25	17	32	38	42	42	49	30	59	55	48	61
1.205	0	0	2	2	0	1	4	1	0	1	0	0	2	1	0	1	0	0	0	2	2	2	0	0	2	4	2	2	2	12	29	27	31	37	31	27	38	24	38	28	33	41	54	42	45	47	52	52	52
1.2075	0	1	0	0	0	0	0	0	0	2	3	3	0	1	1	2	0	1	1	0	1	2	1	3	0	2	2	3	12	13	30	29	55	34	25	33	25	23	42	29	34	40	34	38	51	44	46	53	47
1.21	0	1	0	0	0	1	0	0	1	4	0	0	0	0	1	1	1	0	1	1	1	2	2	2	2	5	4	4	7	13	20	35	25	23	38	27	19	31	23	38	31	51	44	32	41	43	52	42	52
1.2125	1	1	1	0	2	2	0	3	1	0	2	1	0	1	0	2	1	1	1	3	2	3	4	3	2	2	2	5	10	11	17	34	40	36	23	19	31	27	25	26	41	30	47	31	50	54	41	55	38
1.215	0	1	1	0	0	2	4	1	0	1	0	0	1	1	0	0	1	2	1	1	0	1	0	2	0	1	3	5	8	7	23	36	39	34	28	25	17	22	24	41	35	44	45	50	41	52	63	59	50
1.2175	1	0	0	1	1	2	1	1	1	1	2	1	2	1	1	1	0	3	1	1	0	2	1	0	2	2	5	4	3	12	20	27	35	30	44	20	29	21	27	26	38	32	37	43	39	39	60	61	49
1.22	0	0	1	1	2	0	0	0	1	1	1	2	1	0	0	2	2	0	1	1	1	1	2	1	0	2	0	1	4	10	21	21	29	34	31	25	30	28	26	28	38	37	45	42	44	51	54	48	62
1.2225	0	0	1	1	1	0	0	2	0	0	0	2	0	0	3	1	0	0	0	0	0	1	1	2	2	2	6	5	3	16	11	33	36	46	31	31	18	16	30	32	20	43	43	58	38	52	55	59	58
1.225	0	0	1	3	1	0	1	1	1	0	0	0	0	0	3	3	0	1	1	2	1	2	1	2	1	2	2	7	5	16	8	30	43	30	33	35	33	23	33	33	30	51	42	38	45	54	56	44	48
1.2275	1	0	0	2	0	0	0	0	1	0	0	3	0	2	0	1	1	0	0	1	0	2	0	0	5	0	2	7	4	5	20	22	34	35	32	25	13	19	30	31	26	35	45	34	53	53	66	65	50
1.23	0	3	0	0	0	0	3	1	0	2	0	0	0	1	1	2	0	1	2	0	1	2	1	3	1	2	5	3	6	11	17	35	31	35	39	39	31	21	23	41	31	27	35	38	38	53	65	56	49
1.2325	0	0	1	0	1	0	1	0	1	0	1	0	0	2	1	1	0	0	0	0	2	0	0	4	1	1	3	7	1	9	16	32	32	25	27	25	21	22	23	23	37	39	39	49	43	44	45	54	38
1.235	0	0	0	0	0	0	0	2	1	0	0	0	0	0	1	1	0	2	2	1	2	2	2	1	2	1	2	7	4	6	18	38	42	33	26	30	34	27	19	26	39	38	47	40	38	50	51	52	48
1.2375	0	0	0	0	0	1	0	1	2	1	1	0	0	1	2	1	1	1	0	3	0	3	1	1	0	3	1	1	7	14	20	30	32	43	35	28	31	20	23	25	37	39	32	43	44	39	48	43	43
1.24	0	3	2	0	3	1	1	2	0	0	0	0	0	1	1	1	0	0	4	2	2	1	1	2	2	3	3	2	7	8	15	24	35	40	31	29	22	25	29	33	32	26	48	30	43	54	53	47	49
1.2425	0	0	2	0	3	0	2	0	0	2	1	1	3	0	2	2	0	1	1	0	0	0	1	2	2	5	2	7	4	11	23	44	46	48	33	22	24	26	23	35	40	41	39	50	43	53	68	57	48
1.245	0	2	1	0	0	2	0	0	1	1	0	1	0	2	0	1	0	1	2	1	1	0	2	0	2	1	3	4	8	13	20	40	28	25	27	36	24	24	28	20	26	36	46	48	48	58	41	39	54
1.2475	0	0	0	3	1	0	0	0	2	0	0	1	0	1	0	0	1	1	1	1	1	1	2	3	2	2	3	3	5	5	17	26	49	44	33	30	23	21	29	40	31	44	36	37	55	50	53	60	36
1.25	0	0	0	1	1	0	1	1	2	0	0	0	1	2	0	1	1	1	2	1	1	1	5	2	2	5	4	4	7	14	19	39	30	40	36	28	22	30	29	30	30	30	40	52	43	53	63	44	36
1.2525	0	0	0	1	0	0	0	2	1	0	0	1	1	0	1	0	0	0	0	2	3	3	2	1	3	2	2	0	10	10	18	24	33	35	30	28	27	31	31	23	36	32	47	47	41	54	44	65	53
1.255	1	0	0	0	0	1	0	0	0	1	3	0	2	0	0	0	0	1	0	0	0	0	0	1	2	4	3	3	5	8	15	32	27	25	27	29	26	28	33	20	34	40	40	52	37	33	61	53	51
1.2575	1	1	3	0	1	1	4	0	0	1	4	0	0	1	1	0	1	0	1	1	2	3	1	0	0	2	2	3	5	7	29	19	38	47	27	20	29	26	32	29	34	40	31	40	49	43	54	46	57
1.26	0	1	0	0	1	0	0	5	1	2	0	0	0	0	1	0	0	0	0	0	1	1	0	2	1	2	4	5	14	6	22	25	36	26	32	27	25	23	30	34	31	42	40	38	39	64	44	38	49
1.2625	3	1	0	0	1	3	0	1	0	0	1	0	0	1	0	3	0	2	1	1	1	2	3	1	3	4	3	5	3	8	27	30	32	40	35	24	27	21	42	29	39	35	35	46	51	49	51	50	51
1.265	0	0	1	0	0	0	0	0	1	0	0	0	0	0	0	2	2	0	0	0	0	3	1	0	4	1	5	2	7	9	11	27	43	29	25	32	23	27	20	44	36	30	42	43	40	50	51	52	61
1.2675	0	2	0	0	1	1	1	0	0	1	0	2	1	2	1	0	0	0	1	1	1	0	1	0	3	2	6	5	5	7	28	33	28	29	33	34	23	22	34	40	47	32	30	40	41	38	50	59	63
1.27	0	2	1	2	1	0	0	1	0	1	0	2	2	1	0	0	1	1	0	1	0	1	1	1	2	1	2	0	2	11	25	27	33	29	33	19	26	16	20	32	30	27	34	36	35	56	48	61	48
1.2725	3	0	1	0	1	1	1	0	0	0	0	0	0	1	0	0	2	3	1	1	2	0	0	0	1	2	4	5	4	8	18	29	37	34	29	31	32	28	31	31	27	32	37	33	40	45	50	39	44
1.275	0	1	0	0	0	0	2	0	1	0	0	0	1	0	0	1	0	0	3	1	0	3	1	1	2	3	3	5	4	13	23	24	37	41	34	32	25	25	33	29	25	41	39	33	47	47	69	51	50
1.2775	1	0	0	0	2	2	2	3	0	0	0	1	2	1	0	0	4	1	0	1	5	0	2	3	0	3	4	4	6	17	19	23	29	20	37	27	29	20	30	28	30	28	32	38	43	36	60	41	34
1.28	0	0	0	0	0	1	0	1	1	1	1	0	0	0	0	1	1	2	0	1	0	2	0	1	2	2	2	8	6	7	20	38	33	37	31	27	18	19	24	29	34	37	42	49	45	48	44	58	64
1.2825	0	0	0	1	3	1	0	3	1	0	1	2	1	1	1	1	3	0	0	3	0	1	0	2	3	0	0	1	1	12	18	35	38	47	37	25	23	32	36	39	23	45	28	47	50	52	47	50	54
1.285	0	0	1	0	0	0	0	0	1	1	0	0	0	1	3	1	0	1	1	0	1	1	3	1	0	1	1	1	3	10	13	26	26	31	30	27	25	21	35	29	35	41	36	48	37	54	53	48	45
1.2875	0	0	0	0	0	0	1	1	0	1	0	0	1	1	2	1	0	0	1	0	4	0	1	1	2	1	2	5	4	12	19	32	40	35	26	22	23	22	37	37	31	43	40	34	47	45	59	44	48
1.29	1	0	1	0	0	0	1	0	1	0	0	1	0	1	2	0	0	0	0	2	2	1	1	1	1	1	2	4	7	3	15	27	43	31	23	30	27	27	24	29	39	41	37	44	51	56	55	48	50
1.2925	0	1	0	3	0	0	2	2	1	0	2	1	1	0	2	0	1	1	0	3	1	0	1	0	3	0	3	6	5	8	22	28	30	32	29	26	20	22	26	25	24	36	36	35	53	57	54	52	45
1.295	1	0	1	0	0	0	0	2	1	0	0	1	1	0	0	1	2	0	3	1	0	3	2	3	1	0	2	2	9	8	17	27	40	29	31	24	28	25	24	28	31	36	40	37	34	52	49	53	50
1.2975	2	2	0	3	0	0	2	0	0	2	0	0	1	2	0	1	1	3	0	2	2	1	1	0	2	0	3	3	5	14	16	27	42	38	36	32	28	23	35	34	33	43	40	31	52	58	45	47	44
1.3	0	0	0	2	0	0	1	0	1	1	0	5	1	0	0	2	1	1	5	2	1	1	0	0	1	5	3	4	5	11	17	18	34	33	31	33	22	25	21	34	35	30	31	36	39	37	50	73	47
1.3025	0	1	0	2	1	0	0	0	0	1	0	0	0	0	0	0	1	0	1	0	1	0	2	2	1	5	2	2	3	5	16	25	35	33	31	25	28	24	35	29	26	42	39	32	30	51	58	47	44
1.305	1	2	0	0	0	1	1	2	0	0	0	0	1	1	0	0	0	1	0	0	0	0	2	1	0	0	1	4	4	10	28	21	39	43	31	23	30	19	35	19	26	39	35	44	46	37	54	42	41
1.3075	0	2	0	0	0	1	1	1	0	1	0	0	3	0	0	0	1	1	2	0	1	2	4	2	0	1	3	1	4	8	14	36	31	30	36	22	22	21	27	45	35	40	35	48	33	44	50	33	52
1.31	0	0	0	0	0	0	0	1	3	0	0	0	0	2	2	1	0	3	1	1	0	3	1	0	1	0	1	8	6	10	18	25	41	35	23	31	27	20	27	23	28	34	32	41	40	41	47	51	45
1.3125	0	0	2	1	0	0	0	1	3	0	0	3	2	0	0	1	1	1	0	2	1	1	1	2	3	3	2	5	2	11	23	27	33	30	23	31	34	27	22	36	45	41	39	42	31	45	51	54	47
1.315	0	0	0	0	0	0	1	1	1	1	1	0	1	1	2	0	0	0	2	1	1	2	1	1	3	1	1	2	5	12	24	33	31	29	25	27	28	28	29	32	34	31	36	45	45	43	39	55	32
1.3175	1	1	2	1	1	0	0	2	1	1	0	1	1	0	0	0	0	0	0	1	1	0	2	2	3	1	0	1	5	5	19	31	28	36	34	21	39	25	29	29	37	37	36	35	42	39	47	41	47
1.32	0	0	0	1	0	1	0	1	0	2	0	3	0	1	0	3	0	2	0	2	0	1	1	1	2	1	3	2	4	16	9	22	34	27	28	20	25	23	32	25	28	27	35	43	47	53	55	38	40
1.3225	0	1	1	1	1	1	1	0	3	2	1	1	0	0	1	0	1	1	0	1	2	0	1	0	2	2	0	7	8	9	26	28	36	42	23	31	28	25	20	36	38	37	35	43	35	35	38	46	47
1.325	0	0	0	1	0	2	0	0	1	0	1	0	1	0	1	0	2	0	1	4	1	2	1	1	2	2	3	2	7	8	15	34	35	26	39	29	23	29	28	31	33	35	33	36	29	42	42	42	54
1.3275	1	1	0	0	1	0	1	0	0	2	0	1	1	2	0	0	0	0	3	2	1	1	0	1	3	0	1	5	5	8	16	33	31	31	27	16	23	21	26	30	39	30	32	54	47	56	38	45	51
1.33	0	0	4	0	0	0	0	0	1	0	0	1	2	0	0	0	1	0	3	1	2	2	3	1	1	0	1	6	4	6	13	24	35	35	21	29	21	21	24	31	31	35	26	46	40	45	48	40	55
1.3325	0	2	0	0	1	0	0	1	0	0	0	0	0	0	2	0	0	2	0	0	1	1	0	0	3	2	0	3	6	5	29	32	37	30	29	26	29	19	32	26	37	27	35	38	39	47	56	43	52
1.335	0	0	2	1	0	2	2	0	2	0	0	0	3	1	1	1	1	2	0	0	1	0	1	0	3	1	2	4	2	11	13	30	40	41	26	27	25	26	30	34	31	38	36	44	41	47	49	51	53
1.3375	0	0	0	3	0	1	0	0	1	2	0	0	0	1	0	1	0	0	1	1	0	2	1	0	1	2	1	3	4	7	15	33	30	37	33	27	25	13	32	33	29	46	36	44	44	34	50	39	48
1.34	2	1	0	1	1	0	0	0	0	1	3	1	0	0	2	1	0	0	1	1	1	1	2	5	3	1	3	2	1	10	21	35	34	33	25	24	27	27	31	32	31	36	52	31	51	53	43	55	44
1.3425	1	0	0	1	3	0	0	2	1	0	2	1	2	0	0	0	0	4	2	1	1	0	2	1	0	0	2	7	11	9	28	26	44	42	25	20	14	22	32	29	48	35	33	42	45	41	41	51	42
1.345	0	1	1	1	0	0	0	0	1	1	0	0	1	1	0	0	2	2	1	2	0	2	1	1	1	2	2	7	6	7	22	24	43	33	28	24	18	27	20	29	30	32	30	44	50	36	44	41	42
1.3475	1	1	1	1	1	0	1	1	1	1	2	0	0	0	0	0	0	0	1	0	0	0	1	0	2	5	2	3	3	8	21	29	34	19	30	29	27	21	32	36	35	34	38	48	49	36	40	52	32
1.35	0	0	1	0	1	1	0	1	1	0	2	1	2	0	0	0	1	1	1	1	1	2	1	2	0	4	7	3	9	7	18	31	35	40	31	23	24	26	28	37	29	30	28	38	46	56	61	44	45
1.3525	0	0	1	1	0	1	0	0	1	1	0	2	0	1	0	0	0	2	0	0	0	1	0	2	1	7	6	3	7	12	15	26	34	30	33	23	29	24	24	26	34	38	37	43	57	32	52	51	44
1.355	0	0	1	0	0	0	0	2	0	0	1	3	0	1	0	0	0	1	2	1	0	1	1	2	3	1	2	4	3	12	25	32	24	33	28	27	19	22	25	29	43	38	36	27	50	45	48	50	51
1.3575	0	0	0	2	0	0	1	0	0	0	0	1	0	5	1	2	0	0	1	1	2	0	0	6	0	3	2	1	6	15	22	25	32	26	34	26	28	20	40	44	27	25	41	45	36	49	64	55	41
1.36	1	0	1	2	0	1	0	0	0	2	1	1	0	4	2	1	0	0	3	0	0	3	1	2	2	1	0	0	9	14	17	32	30	31	27	23	24	23	33	29	35	36	34	44	45	40	36	50	49
1.3625	0	2	1	1	1	0	1	0	1	0	0	0	4	1	3	1	1	0	0	0	1	0	2	3	0	3	3	4	7	16	25	25	29	35	25	35	34	24	36	30	32	27	43	40	45	39	41	51	59
1.365	0	1	0	0	1	1	2	0	3	0	2	1	3	2	4	1	0	0	0	0	1	3	3	2	6	1	3	3	8	6	19	17	26	26	33	18	23	22	24	29	29	24	35	40	27	46	51	41	57
1.3675	1	0	1	0	1	1	0	1	0	1	1	1	2	1	1	0	1	2	1	1	2	0	1	3	2	2	5	3	4	13	14	28	34	43	35	21	26	21	28	30	37	54	48	43	49	63	54	46	39
1.37	2	1	0	0	0	0	1	0	0	1	2	1	0	0	1	0	1	4	0	4	1	2	1	3	3	1	2	4	11	7	18	25	30	23	30	28	30	32	19	37	28	36	45	39	38	41	41	40	42
1.3725	0	2	0	0	0	0	0	1	2	1	1	0	0	1	0	0	0	1	2	0	0	1	4	2	0	2	4	3	5	10	13	36	32	39	30	26	24	25	17	28	28	34	35	31	38	38	44	47	51
1.375	0	1	0	0	2	1	0	0	1	0	1	0	1	0	0	0	3	2	0	0	2	1	1	1	4	3	3	4	8	11	20	23	34	36	30	21	22	34	25	36	27	37	25	39	52	44	70	37	60
1.3775	0	1	1	0	0	0	1	2	0	1	2	1	0	2	1	0	1	0	1	1	0	3	0	3	1	6	0	8	5	9	7	21	26	31	26	23	28	18	22	27	14	29	39	44	40	36	59	39	44
1.38	0	0	0	0	0	0	3	0	0	0	2	1	0	2	0	0	0	2	3	0	1	1	2	2	4	0	0	4	7	10	21	19	36	31	26	22	36	25	24	32	32	26	38	51	37	34	47	47	45
1.3825	0	2	0	1	1	0	1	0	2	2	1	0	0	0	0	1	0	0	1	1	1	1	0	0	0	3	5	1	6	12	12	36	29	34	33	44	20	21	24	24	45	29	38	39	32	55	51	54	41
1.385	0	0	0	1	1	0	2	0	0	1	0	0	0	1	3	3	0	4	0	2	1	0	0	1	0	1	0	5	4	14	23	26	32	37	33	47	16	22	34	31	24	34	33	41	42	43	50	50	34
1.3875	0	0	0	0	1	1	0	2	0	0	0	1	2	3	0	0	1	0	2	0	1	0	0	2	2	4	0	4	4	11	15	26	29	27	28	26	25	23	32	26	32	34	48	31	38	42	58	55	44
1.39	1	0	0	1	0	0	0	3	0	3	0	0	2	0	0	1	1	2	2	0	1	1	1	1	1	1	2	2	5	9	20	28	36	40	29	29	18	26	35	21	38	26	47	40	45	42	41	35	42
1.3925	0	1	1	0	0	0	1	0	0	1	0	0	0	0	0	0	2	2	1	2	1	2	0	1	0	1	3	0	3	12	23	31	32	29	31	21	19	24	29	35	39	27	39	42	46	44	43	48	40
1.395	0	2	0	0	1	0	1	1	1	0	0	1	1	1	0	2	2	0	0	0	1	1	1	1	1	1	2	5	4	12	9	23	45	37	25	30	26	29	25	27	27	33	24	50	39	34	45	52	46
1.3975	0	0	1	0	0	1	0	0	0	0	1	2	0	1	1	0	1	1	2	0	0	0	3	3	2	1	3	3	7	16	12	41	46	31	38	23	25	32	26	33	25	47	44	26	42	42	51	50	50
1.4	2	0	0	1	0	1	0	0	0	2	1	0	0	1	1	0	3	0	2	0	0	4	1	3	1	5	1	5	2	8	30	30	25	27	35	23	21	18	22	24	36	27	46	53	52	42	48	38	57
1.4025	1	0	1	0	1	2	0	0	0	1	1	0	0	0	0	0	1	1	0	0	0	1	2	1	3	5	1	4	8	7	11	32	39	41	25	21	30	16	22	28	29	50	22	34	36	46	51	48	43
1.405	0	1	0	0	0	1	0	0	0	0	1	0	0	2	0	2	1	3	0	2	1	0	1	0	0	2	1	7	6	15	15	41	41	27	30	25	27	30	28	24	48	38	34	36	33	48	45	49	38
1.4075	0	1	1	0	1	0	0	0	2	1	2	0	2	1	3	0	1	0	1	1	0	2	1	1	2	4	5	1	7	9	25	23	34	36	30	19	16	20	25	25	19	30	52	40	50	42	48	68	41
1.41	0	0	2	1	1	1	1	0	1	0	1	0	1	0	2	0	0	0	0	1	0	0	1	4	0	1	1	2	6	12	17	26	29	37	27	27	25	26	29	23	36	35	35	31	47	50	48	42	50
1.4125	0	2	0	1	0	1	0	0	0	1	0	0	0	0	0	0	1	2	1	1	1	2	1	2	3	4	4	2	2	14	15	32	38	36	28	25	19	22	28	25	33	29	40	45	37	50	46	45	36
1.415	2	0	0	1	1	0	0	4	0	1	1	1	1	1	1	0	0	3	1	0	0	0	0	3	2	1	7	9	4	6	22	22	34	34	32	26	30	24	24	34	30	39	42	36	31	41	55	46	56
1.4175	0	2	0	1	0	0	0	0	0	0	0	0	1	0	0	0	1	2	1	5	3	4	1	3	1	1	1	1	5	10	15	24	42	31	33	25	34	29	23	26	30	43	42	41	48	52	51	50	45
1.42	0	0	2	2	0	0	0	1	3	1	0	0	1	2	1	0	1	0	1	0	1	3	0	0	1	1	2	3	3	12	14	36	26	52	40	32	24	19	25	31	36	43	42	37	44	44	55	56	35
1.4225	0	1	1	0	0	2	1	0	3	0	0	2	1	1	1	1	1	1	1	1	3	1	2	1	1	4	2	6	3	13	12	34	33	38	34	36	16	21	23	21	29	34	37	43	43	37	46	42	43
1.425	0	1	0	4	0	1	0	1	2	2	0	0	2	1	0	2	0	3	1	1	2	2	1	1	1	1	0	4	2	5	28	31	35	26	31	38	25	26	26	17	38	45	44	25	39	36	54	52	46
1.4275	0	0	0	0	1	1	0	1	2	2	0	1	1	1	1	0	0	0	1	1	1	1	1	1	1	0	4	8	4	10	18	31	32	39	29	18	27	24	16	31	34	42	41	48	44	45	51	45	40
1.43	0	0	0	0	0	0	0	1	1	1	1	0	1	2	0	0	0	1	0	1	0	0	3	3	1	1	3	5	7	5	20	28	32	55	31	21	20	17	31	25	34	38	38	36	36	48	46	42	44
1.4325	0	1	0	1	0	1	0	1	1	1	0	1	0	1	1	0	1	2	4	0	0	2	0	2	1	1	2	6	7	16	24	27	34	36	37	22	18	24	30	27	31	29	28	31	41	51	50	51	47
1.435	0	0	0	0	0	0	2	0	2	2	3	1	0	0	2	1	0	1	0	2	4	2	1	0	1	1	1	1	7	15	13	27	29	42	21	23	21	19	27	41	29	35	40	36	44	38	53	62	49
1.4375	0	0	0	0	0	1	2	1	0	0	2	0	3	1	1	0	0	0	0	3	1	2	0	1	1	2	5	2	5	5	20	28	32	51	24	32	23	23	27	33	45	36	38	36	37	63	70	60	45
1.44	1	0	0	2	1	0	2	0	2	0	1	1	0	2	1	1	1	1	1	1	1	0	2	2	0	0	5	2	9	9	19	35	33	40	28	23	31	22	22	33	36	31	39	30	48	42	55	50	37
1.4425	0	0	1	0	1	0	0	0	1	1	1	2	0	1	1	1	0	0	1	1	1	2	0	0	1	2	5	5	8	16	19	32	33	17	38	34	24	21	28	31	31	32	42	43	42	41	47	51	56
1.445	0	0	0	0	0	1	1	0	0	1	1	0	0	1	1	0	0	0	0	0	1	1	0	0	1	2	1	3	4	13	25	26	33	32	29	26	19	23	23	26	27	40	44	36	44	36	42	45	61
1.4475	0	1	0	0	0	0	1	0	0	1	2	2	1	3	3	0	0	1	4	1	0	1	0	1	1	3	4	5	7	10	19	31	32	28	25	24	21	23	37	31	21	37	42	36	32	50	48	44	40
1.45	1	1	1	0	0	1	2	0	0	0	1	0	0	0	0	1	0	1	0	0	1	1	3	1	2	2	3	1	4	10	18	37	39	34	30	23	34	12	29	25	38	38	29	35	39	49	54	41	46
1.4525	0	0	0	0	0	0	0	1	1	0	1	0	1	2	0	0	0	0	2	0	1	3	1	1	0	0	2	4	3	8	12	26	26	44	24	30	25	19	19	25	24	47	50	36	40	38	47	41	43
1.455	1	0	1	0	0	1	0	0	0	0	1	0	1	0	0	0	0	1	0	1	2	3	0	1	2	2	6	8	4	5	20	35	37	36	27	23	23	20	22	28	26	31	32	39	45	47	62	50	30
1.4575	1	0	1	1	0	2	1	1	1	0	0	1	1	1	1	1	2	0	0	0	2	0	2	1	1	1	4	6	3	7	13	29	35	35	25	12	20	23	27	26	32	33	37	32	49	47	44	47	51
1.46	1	0	3	1	0	0	1	0	1	0	1	2	0	4	0	0	2	1	2	1	0	1	0	0	1	3	3	7	5	4	16	34	44	35	20	17	24	22	25	23	27	36	23	38	30	53	49	53	45
1.4625	0	0	1	0	0	2	0	1	1	0	0	1	1	0	1	0	1	1	1	0	1	0	3	1	1	1	2	3	7	9	32	26	35	20	28	19	23	24	22	38	37	28	30	45	44	37	49	52	42
1.465	0	0	1	0	2	1	0	0	0	2	1	0	0	1	0	0	1	0	2	1	2	1	2	2	1	2	5	6	5	4	21	20	39	39	18	28	22	25	35	27	37	39	40	41	33	41	44	42	34
1.4675	0	1	0	0	0	0	0	1	0	1	0	0	2	2	1	0	0	0	0	2	2	0	0	0	3	3	4	0	3	11	20	19	35	27	28	17	26	19	20	28	37	27	27	47	38	48	55	48	42
1.47	0	0	0	2	1	0	1	0	2	0	0	1	0	0	0	0	0	1	0	1	1	3	0	1	0	2	9	1	9	13	16	26	40	41	33	15	18	19	19	28	37	34	38	45	42	31	51	43	33
1.4725	0	0	1	1	1	0	2	0	1	1	0	2	0	1	2	0	2	1	0	1	1	1	1	2	1	4	4	4	7	10	16	30	28	31	33	26	25	21	26	40	28	43	40	36	44	54	46	59	47
1.475	0	0	0	0	0	0	0	1	1	0	1	1	1	0	1	0	0	0	0	0	0	1	0	0	2	0	3	6	5	6	13	30	30	42	35	22	25	28	26	27	29	46	41	42	53	47	47	54	40
1.4775	0	0	0	0	0	1	1	0	1	0	3	2	0	1	0	0	0	2	1	3	2	1	1	1	0	2	3	4	3	6	23	27	27	30	30	27	22	25	37	36	33	22	38	39	39	39	41	40	38
1.48	2	1	0	0	0	0	1	0	2	1	0	0	1	1	1	1	3	2	0	2	4	1	2	0	3	1	4	0	6	9	13	25	32	39	27	22	22	15	27	25	35	23	35	42	44	41	60	41	53
1.4825	0	0	0	2	0	1	0	1	0	0	1	2	0	3	1	0	0	1	1	0	0	3	2	2	0	0	5	2	3	9	14	27	28	29	46	16	23	22	25	27	31	35	27	31	42	38	56	48	33
1.485	0	0	0	2	0	0	1	0	2	0	1	2	2	0	1	2	1	0	0	1	0	4	2	1	1	1	2	2	3	9	17	25	33	30	24	29	19	29	19	28	34	37	36	36	55	47	39	50	34
1.4875	0	0	0	1	0	1	1	2	0	2	0	0	2	2	1	1	0	1	0	1	2	0	2	0	0	1	4	3	8	9	12	27	31	42	21	20	22	19	27	19	29	27	32	44	51	44	56	49	35
1.49	0	0	0	0	0	2	0	1	2	0	0	0	3	1	0	0	0	0	0	1	0	0	1	2	1	2	2	10	5	9	22	31	25	28	30	34	17	20	29	26	33	34	43	37	40	41	45	62	44
1.4925	1	0	1	0	0	1	0	1	1	0	3	2	1	1	0	1	1	0	0	1	3	0	1	1	0	0	1	2	3	9	16	34	36	39	30	25	28	20	28	27	24	36	35	37	48	44	47	47	41
1.495	0	0	0	1	0	0	1	2	1	1	2	1	3	0	0	0	0	1	0	0	0	1	1	2	1	1	2	4	6	10	16	28	37	35	31	26	25	18	28	34	27	36	28	31	47	44	30	52	43
1.4975	1	0	0	1	0	0	0	1	1	0	2	0	0	2	1	1	0	0	1	1	0	1	4	1	1	0	0	3	8	9	12	20	26	28	26	17	23	16	16	26	38	41	39	27	45	37	40	58	46
1.5	1	0	0	0	0	0	0	0	1	0	1	0	0	1	1	2	0	1	1	0	1	1	1	0	1	1	1	1	8	10	17	28	20	32	31	27	18	21	30	25	18	36	41	38	32	37	35	44	47
1.5025	0	1	0	1	2	1	1	0	1	0	0	1	1	0	0	0	0	0	1	2	0	1	0	3	3	3	0	7	6	5	20	35	30	32	23	18	26	22	21	34	29	46	48	33	41	39	52	54	50
1.505	0	0	1	0	1	0	0	0	1	1	0	3	0	0	1	1	1	1	0	1	1	2	0	1	0	2	2	2	3	12	20	24	33	31	33	21	33	28	28	26	34	31	36	39	41	46	46	47	52
1.5075	0	0	0	2	1	0	0	3	0	2	0	2	0	2	0	2	0	2	0	0	2	0	2	3	4	4	5	8	5	10	24	23	28	33	29	28	16	30	25	29	29	25	34	42	32	41	42	66	46
1.51	0	4	0	0	1	1	0	0	1	1	0	0	1	0	0	0	1	0	0	1	1	0	1	2	0	4	4	3	3	10	17	24	23	39	30	22	28	31	30	32	18	30	41	40	53	49	55	42	46
1.5125	0	1	1	0	0	0	0	0	0	1	1	1	0	0	1	0	1	2	0	0	0	2	0	3	4	5	3	5	2	9	14	41	37	34	36	12	23	38	26	23	27	28	25	44	39	42	42	58	49
1.515	0	0	1	0	1	2	0	0	1	0	1	1	0	0	0	1	1	1	0	1	3	1	2	1	1	1	0	2	4	9	15	35	40	28	27	25	29	27	33	34	30	35	42	41	47	49	47	34	41
1.5175	0	2	0	0	1	1	0	0	2	0	0	0	0	0	1	2	1	0	0	0	0	2	0	2	3	2	4	3	5	9	18	27	33	36	30	30	17	25	21	35	35	17	44	41	35	44	51	55	42
1.52	0	0	0	1	1	0	0	2	0	0	0	0	0	1	0	0	0	2	1	2	0	1	1	2	3	0	4	3	7	12	10	26	35	37	35	24	25	25	34	19	25	38	38	39	39	37	45	56	45
1.5225	0	0	0	0	1	1	0	0	1	0	0	0	1	0	0	1	0	4	2	1	1	1	0	3	1	1	4	5	3	13	17	33	32	35	25	28	31	27	23	26	32	28	35	38	52	34	54	61	54
1.525	0	0	0	2	0	1	0	1	1	0	1	0	0	0	0	2	0	1	3	1	0	3	1	1	0	1	2	7	7	14	18	30	27	29	32	24	28	18	26	31	35	37	34	43	47	54	40	43	45
1.5275	0	1	0	0	0	0	0	2	0	1	1	0	0	0	0	1	1	3	1	1	0	1	0	1	3	2	2	2	4	9	15	27	32	31	27	24	21	15	36	24	30	42	33	37	36	44	44	58	40
1.53	2	0	1	1	0	1	2	0	1	0	1	0	0	0	0	0	1	3	1	0	0	0	1	0	2	1	2	4	3	9	21	32	41	33	19	22	21	22	34	35	42	42	36	37	41	54	45	46	44
1.5325	0	1	0	0	0	0	0	0	0	1	2	2	1	1	0	4	1	1	0	0	1	1	0	2	1	2	2	1	2	4	15	32	26	44	32	26	31	20	34	26	17	36	22	34	47	40	41	49	58
1.535	0	0	0	2	0	0	2	1	1	1	4	0	0	2	0	1	1	0	0	0	0	0	2	2	0	2	5	2	3	11	18	20	31	24	24	25	22	17	25	37	24	27	43	40	40	53	39	46	44
1.5375	0	1	1	0	2	2	0	0	1	0	1	3	0	0	1	0	0	1	4	0	0	0	0	0	1	0	1	0	7	9	12	35	30	26	31	29	21	22	28	18	24	29	43	43	40	49	44	43	37
1.54	1	0	1	0	0	0	1	0	1	0	0	3	0	0	1	3	2	1	0	1	2	2	0	0	1	1	4	6	7	5	16	30	39	42	23	19	28	21	24	24	26	39	36	29	31	53	51	64	43
1.5425	2	1	0	0	0	0	0	0	1	1	0	1	0	0	2	1	0	3	0	3	0	1	2	1	2	0	5	3	5	5	14	26	31	31	27	35	22	24	25	26	29	23	38	32	44	38	45	36	50
1.545	0	0	2	1	0	0	0	1	0	1	1	1	0	2	1	2	0	0	2	0	2	1	0	1	3	0	1	3	8	13	14	33	28	31	29	23	27	24	20	27	37	35	26	38	49	54	45	40	53
1.5475	0	0	0	0	1	0	0	2	0	0	0	0	0	1	1	0	0	2	0	0	0	0	1	0	1	0	2	4	8	8	14	18	27	35	28	18	24	25	19	35	18	28	29	34	39	46	47	44	37
1.55	0	1	0	4	0	1	2	0	0	1	1	0	1	2	4	0	0	1	0	1	0	1	0	0	3	1	2	5	8	9	16	25	24	25	24	19	26	21	32	29	33	31	33	30	35	38	52	43	42
1.5525	0	1	1	0	0	1	0	2	1	3	0	2	2	1	0	3	1	0	1	0	0	1	2	1	0	2	1	6	4	7	19	25	27	24	22	19	20	17	29	31	36	23	34	39	36	58	48	47	60
1.555	0	0	0	0	0	0	0	0	0	3	2	0	1	1	0	0	0	1	2	0	1	1	1	2	1	0	4	5	2	3	15	27	29	34	28	29	22	13	23	20	30	36	62	41	43	41	50	44	45
1.5575	0	0	1	0	0	2	0	1	2	0	1	1	0	0	0	0	0	3	0	2	1	2	0	0	1	0	4	3	4	13	24	19	41	30	29	23	18	25	26	27	31	31	45	45	46	49	48	34	42
1.56	0	0	0	0	1	0	0	2	1	1	1	2	0	3	0	1	1	2	3	1	1	1	0	3	2	2	4	5	6	11	14	28	31	30	24	27	23	25	30	28	26	41	28	29	38	46	55	54	32
1.5625	0	0	1	0	0	2	0	0	0	2	0	2	1	2	2	0	0	0	2	1	1	1	1	1	2	4	1	4	11	9	17	35	40	45	30	22	17	21	33	27	32	23	23	31	45	37	43	51	29
1.565	1	0	1	0	0	1	0	2	0	1	0	0	3	0	0	0	0	0	0	2	0	0	0	1	1	1	4	4	4	11	11	28	41	43	19	26	23	21	26	25	25	31	33	30	35	40	43	38	41
1.5675	2	1	0	2	0	0	1	1	0	2	1	3	2	0	0	3	2	0	0	0	3	4	0	1	2	5	3	2	7	12	14	43	24	28	24	20	21	32	22	34	26	33	44	44	32	44	42	60	40
1.57	0	0	1	0	0	1	1	3	2	0	1	1	1	1	0	1	1	2	0	1	3	2	1	1	1	0	2	1	6	12	14	21	34	32	26	17	21	12	25	36	21	29	27	31	37	59	52	51	48
1.5725	0	1	0	0	0	0	0	0	1	1	0	0	0	2	3	2	1	1	1	1	1	0	0	1	2	2	5	1	2	8	17	24	34	36	25	21	17	21	14	28	33	27	51	33	33	49	36	44	36
1.575	0	1	0	0	0	0	1	0	0	2	0	0	0	1	0	0	0	1	0	1	2	3	0	2	0	3	7	4	2	7	26	23	28	38	32	30	20	28	24	27	30	32	20	45	45	32	53	42	38
1.5775	0	1	1	2	0	0	0	0	1	0	1	2	0	2	0	0	1	2	0	0	0	3	1	2	1	1	3	4	3	13	17	30	31	23	24	23	23	27	24	32	41	32	49	42	51	41	56	63	48
1.58	1	0	1	0	1	1	0	1	3	0	0	2	0	1	0	0	1	2	1	1	0	0	2	1	2	3	6	1	3	2	9	35	30	35	26	29	28	22	24	21	36	24	33	37	53	35	55	44	35
1.5825	0	0	0	2	0	0	1	2	1	1	2	0	1	0	0	1	0	1	0	0	2	1	2	2	3	2	1	3	1	12	21	29	30	30	24	29	26	18	26	24	38	40	40	37	36	49	51	58	41
1.585	0	2	0	0	2	0	0	1	0	0	0	1	1	0	0	0	0	1	4	2	2	1	1	0	1	1	1	2	9	7	11	24	37	34	17	21	22	22	19	23	40	34	36	37	47	37	32	38	66
1.5875	1	0	0	1	0	0	0	1	0	0	1	2	0	0	0	4	3	0	0	3	0	2	1	0	1	1	4	5	4	14	19	25	34	27	27	21	23	16	24	23	30	37	28	40	44	37	52	43	37
1.59	0	0	0	0	0	0	0	1	2	0	0	1	0	1	0	2	0	1	1	2	1	0	2	3	0	1	1	6	7	11	17	24	26	20	30	26	11	19	23	34	27	29	38	34	41	57	46	42	45
1.5925	0	0	0	0	1	0	1	0	1	1	0	2	2	1	1	1	1	0	1	1	2	2	1	2	0	5	2	4	5	12	18	19	35	22	25	29	22	18	29	20	25	30	37	30	42	48	38	56	42
1.595	0	0	0	0	0	1	1	0	0	0	2	0	1	0	0	2	1	0	0	2	0	2	2	1	1	1	4	4	4	11	11	29	26	40	35	17	32	28	14	31	30	22	49	35	38	38	42	42	41
1.5975	0	0	1	1	0	0	0	0	0	1	0	0	1	0	0	0	2	1	0	3	0	1	2	2	2	2	3	1	9	12	14	26	40	33	33	25	18	26	28	38	28	36	34	31	49	43	50	50	40
1.6	0	0	1	0	0	0	0	0	0	1	0	0	0	0	0	0	0	0	0	0	2	1	0	0	4	1	1	3	4	6	20	26	36	29	26	27	22	33	29	40	31	34	35	50	38	50	53	41	48
1.6025	0	0	2	0	0	0	1	2	1	0	0	2	0	0	1	2	0	0	0	0	1	3	1	2	2	1	2	5	8	19	16	29	26	33	30	32	30	14	24	24	31	34	29	34	33	33	59	49	34
1.605	0	0	2	0	1	1	0	1	1	0	0	0	0	1	1	2	0	1	0	1	3	0	1	1	5	3	2	4	5	12	10	21	32	23	28	17	27	31	18	29	30	41	33	44	51	29	42	51	43
1.6075	0	0	0	0	0	1	0	0	0	0	1	1	0	1	0	3	1	1	2	0	0	1	0	0	1	2	4	3	6	11	14	33	35	24	22	19	29	17	29	21	30	27	36	40	42	43	39	56	47
1.61	0	2	0	0	0	1	0	2	0	1	0	3	0	2	0	1	2	1	2	0	2	3	0	2	2	0	2	4	8	6	17	30	35	23	24	22	22	18	23	18	30	37	38	50	33	38	53	53	38
1.6125	1	1	0	0	1	0	0	0	0	0	2	0	0	0	0	0	0	1	0	0	1	0	0	1	1	2	6	7	5	7	30	26	28	32	21	26	22	20	25	20	31	28	22	34	38	31	44	62	46
1.615	0	0	0	0	0	1	2	1	1	0	0	0	1	0	0	0	1	0	0	0	5	1	2	1	1	1	0	4	2	2	11	21	27	30	25	26	26	34	20	20	27	35	35	49	41	43	56	60	45
1.6175	0	1	0	1	0	0	1	1	0	2	0	0	0	0	2	0	0	1	0	1	0	3	1	0	0	1	1	4	5	12	16	24	27	32	34	31	24	29	28	21	25	40	34	41	33	35	41	61	35
1.62	2	0	0	0	0	0	1	0	1	0	0	2	0	0	0	2	0	1	0	1	0	2	1	2	0	2	1	4	4	7	22	25	34	25	35	23	25	16	20	31	29	38	39	28	36	41	48	54	42
1.6225	0	0	1	3	0	0	0	0	1	0	2	0	2	0	2	1	0	1	0	2	1	2	2	1	1	5	2	3	8	11	15	27	30	30	42	22	29	19	23	28	33	20	33	25	27	36	55	34	41
1.625	0	1	0	0	1	0	1	1	0	0	0	2	0	0	0	1	1	0	1	0	1	0	1	3	1	3	2	1	9	12	10	29	39	30	20	21	30	20	22	39	24	37	29	39	52	47	47	45	52
1.6275	1	1	0	2	0	0	1	1	0	3	1	0	1	1	0	0	0	1	0	1	0	0	0	2	0	2	4	1	7	10	20	25	25	36	28	31	21	16	26	23	29	37	28	50	40	42	36	42	47
1.63	0	0	0	2	0	0	0	1	1	1	1	0	1	0	2	0	0	1	0	2	0	2	0	1	2	1	4	7	5	7	22	35	47	26	28	21	28	21	18	34	37	34	29	18	44	53	39	46	34
1.6325	1	2	0	2	2	2	1	0	1	0	0	0	0	2	0	1	0	1	2	1	0	0	1	0	2	0	1	6	7	5	29	22	25	33	28	17	22	24	29	25	18	30	42	35	52	39	46	53	35
1.635	0	0	0	0	1	2	2	3	1	0	1	0	0	1	0	0	0	0	0	0	2	1	1	0	3	4	2	7	4	13	19	24	35	28	31	25	21	20	37	30	37	40	32	45	41	36	38	37	47
1.6375	0	0	0	0	1	1	0	2	0	2	1	1	1	3	0	1	0	4	1	0	0	0	0	3	2	3	0	2	4	7	17	39	33	36	31	20	23	17	25	32	17	30	29	37	42	31	45	40	48
1.64	0	1	0	0	1	0	0	0	0	1	1	1	0	1	1	1	0	0	0	2	2	2	0	0	0	1	0	2	6	14	16	28	35	28	29	20	32	31	21	28	29	28	44	29	38	37	49	41	50
1.6425	0	0	0	0	0	0	2	1	1	1	1	0	1	0	3	0	0	2	3	2	2	0	1	2	1	2	2	5	5	7	20	14	25	23	37	24	23	18	18	26	28	26	26	34	52	35	55	42	46
1.645	1	0	0	0	0	2	1	0	0	0	0	0	1	0	1	0	1	2	0	1	4	0	1	1	0	4	4	3	4	14	14	28	29	40	32	22	23	17	18	17	32	37	20	36	43	35	53	45	43
1.6475	2	0	0	1	0	1	0	0	0	1	0	4	1	0	1	0	0	0	1	1	0	0	1	1	4	2	3	3	4	7	15	20	24	36	19	27	30	24	25	27	22	23	28	34	42	46	42	36	49
1.65	0	3	1	0	0	0	0	0	0	1	0	0	1	1	1	0	0	0	1	0	1	0	1	2	4	1	2	4	7	5	15	26	34	28	24	18	19	22	19	26	40	32	34	36	48	34	34	44	38
1.6525	1	1	0	1	1	0	1	1	1	0	0	0	0	1	0	1	0	2	0	0	0	0	0	0	0	4	6	0	4	13	15	26	35	25	24	24	16	15	30	27	37	23	25	43	50	34	48	45	42
1.655	0	0	0	0	1	1	1	0	0	0	0	0	2	1	1	1	2	0	0	3	0	1	1	1	3	3	2	2	6	7	13	34	33	25	41	24	23	26	27	23	31	32	39	33	41	42	47	38	53
1.6575	0	2	0	0	1	0	3	1	3	0	0	1	2	1	0	1	0	1	0	0	0	3	0	1	3	1	1	3	4	11	17	18	28	26	35	29	15	15	24	21	23	29	28	35	41	31	36	58	45
1.66	0	1	0	1	1	0	0	3	0	2	2	0	1	2	0	0	2	0	0	0	1	4	0	0	2	1	0	2	5	13	11	33	21	38	35	29	20	23	27	27	36	30	30	29	37	33	50	47	53
1.6625	0	0	1	0	0	0	0	0	0	0	0	1	1	1	0	0	1	3	0	0	2	1	1	0	1	2	3	2	3	10	20	27	33	25	29	22	17	21	29	34	35	36	27	27	48	41	38	46	40
1.665	0	0	2	2	0	0	0	0	1	0	1	2	1	1	2	0	1	0	1	2	0	2	2	0	1	0	1	5	5	6	18	24	33	25	25	31	18	24	28	35	29	28	32	34	36	39	55	37	46
1.6675	0	1	0	1	1	0	1	0	1	0	0	2	1	1	1	1	0	0	1	0	1	1	1	1	0	2	3	3	2	10	14	19	38	37	31	20	17	21	33	27	32	18	36	26	34	50	40	37	31
1.67	0	1	0	0	0	1	1	0	0	1	1	0	0	2	0	1	1	0	1	0	1	1	1	1	4	2	1	4	6	13	21	21	31	34	31	26	25	21	27	22	37	42	41	30	38	54	53	48	51
1.6725	1	1	0	0	0	1	0	0	1	2	0	1	0	1	0	1	1	0	5	1	1	0	2	0	3	0	2	5	5	8	24	26	39	38	29	27	19	28	24	31	35	35	30	38	38	41	60	53	34
1.675	2	0	0	0	1	0	1	0	1	0	0	1	0	0	0	0	0	1	0	2	0	2	0	1	1	4	2	5	5	8	9	35	23	35	26	22	14	25	26	23	20	41	33	31	43	43	43	36	38
1.6775	0	0	1	0	0	0	0	1	0	0	2	1	0	1	0	0	1	0	2	0	1	1	2	2	2	2	1	3	12	14	17	29	32	33	26	29	12	26	15	28	30	32	41	35	37	33	41	42	44
1.68	0	0	1	0	0	2	0	0	2	0	0	1	2	0	2	2	0	1	1	1	2	0	2	1	2	2	2	3	6	3	15	22	41	29	32	16	20	24	32	29	26	25	30	39	25	37	41	45	39
1.6825	0	0	1	1	0	1	0	0	0	2	0	0	0	1	0	0	0	0	1	1	2	1	0	2	0	2	5	1	4	2	22	28	25	26	20	25	25	23	26	26	31	39	38	35	37	32	38	36	44
1.685	0	0	1	1	0	1	1	0	0	1	2	3	0	1	0	0	1	2	0	0	1	1	1	1	3	3	4	3	7	7	8	24	35	35	32	17	25	17	27	21	25	33	22	26	39	45	38	50	49
1.6875	0	1	0	0	0	0	0	1	0	1	0	2	1	1	1	0	1	0	0	0	1	0	0	0	1	2	1	1	4	6	17	32	30	33	23	17	17	26	20	25	26	37	30	43	34	44	30	47	46
1.69	0	1	0	1	1	0	0	0	0	1	1	1	0	0	0	1	0	1	0	1	2	0	1	1	2	1	0	3	7	2	17	31	34	32	21	23	21	32	22	25	36	34	29	53	30	56	40	47	48
1.6925	0	0	0	3	1	0	0	1	1	0	0	1	0	0	0	0	1	0	2	0	1	1	1	0	1	1	2	1	2	10	14	35	36	27	23	25	27	21	19	23	31	33	41	44	32	39	38	29	36
1.695	0	0	0	0	0	0	0	1	0	0	2	0	0	1	1	2	1	0	1	2	0	3	0	0	0	2	1	1	5	7	21	23	29	34	24	28	19	32	23	22	26	36	31	21	31	53	38	42	49
1.6975	1	0	1	0	0	0	0	0	0	0	0	2	0	2	2	1	2	1	0	4	1	2	0	2	1	2	0	1	4	16	21	33	24	29	28	24	27	19	20	15	26	31	32	50	26	48	42	55	37
1.7	0	0	0	0	0	1	1	0	0	0	0	1	0	0	0	0	0	1	3	1	0	0	0	0	1	0	5	1	2	6	17	30	23	34	36	22	18	19	17	26	27	28	45	25	45	39	48	46	40
1.7025	0	0	0	0	1	0	0	0	0	0	0	1	1	0	1	1	0	1	1	0	1	0	0	2	1	2	5	5	11	6	19	19	36	38	24	32	21	18	20	25	20	35	33	44	41	52	35	43	43
1.705	1	0	0	0	1	0	0	0	1	0	0	2	3	0	0	0	0	0	2	0	0	1	1	2	3	1	2	4	7	8	21	26	43	30	25	25	24	23	31	30	24	31	38	35	36	41	31	49	39
1.7075	0	0	0	0	0	1	0	0	1	0	0	0	0	2	0	0	1	1	1	1	1	1	0	3	0	1	0	2	10	10	17	22	39	43	26	19	24	17	27	20	35	43	42	41	42	36	36	44	40
1.71	0	0	1	1	2	0	1	0	0	0	1	1	1	4	0	0	0	1	1	1	1	0	1	0	1	2	3	4	5	5	24	29	29	25	38	24	21	30	18	27	32	26	35	32	41	37	52	47	49
1.7125	1	0	0	1	1	1	0	1	0	0	1	1	1	0	2	1	0	1	1	0	4	1	1	0	1	0	0	1	7	8	17	20	26	30	31	18	10	23	19	30	32	29	24	31	24	34	46	46	55
1.715	1	0	0	0	0	1	4	1	0	1	0	0	0	1	0	1	1	1	2	0	0	0	1	1	2	2	5	6	5	11	17	26	34	25	23	22	22	23	26	23	27	33	43	31	34	34	51	44	48
1.7175	0	0	0	2	0	1	1	0	0	1	1	1	1	0	0	1	4	0	1	2	0	2	1	1	2	4	1	2	6	5	16	20	35	25	22	20	33	17	16	23	28	27	40	38	42	43	38	30	45
1.72	0	0	3	0	1	1	1	1	0	2	2	0	0	1	1	0	0	0	0	1	2	0	0	2	2	2	2	3	6	10	13	30	35	33	29	22	22	23	15	28	32	32	26	35	37	44	42	52	40
1.7225	0	1	0	0	1	0	0	2	1	0	0	1	0	1	0	2	2	0	0	4	2	3	2	0	2	1	3	2	3	8	14	26	29	26	27	12	14	14	26	23	20	34	30	35	38	45	43	41	35
1.725	0	1	2	0	1	0	1	1	1	1	1	0	0	2	0	2	2	1	0	1	2	1	3	2	0	2	3	3	4	8	13	29	40	32	25	26	14	19	24	29	24	34	26	37	35	54	37	45	48
1.7275	0	0	0	0	1	0	1	0	1	3	2	0	0	0	0	1	1	2	0	0	0	0	1	2	1	0	0	4	3	10	17	28	39	33	27	19	29	33	28	31	35	39	31	33	45	41	58	57	55
1.73	0	1	0	3	0	1	0	0	1	1	4	2	0	1	0	1	1	0	4	1	0	0	0	0	2	1	2	4	3	5	20	35	31	25	29	20	24	27	23	30	22	30	40	32	38	50	41	44	46
1.7325	0	0	0	0	0	1	0	0	2	0	1	1	2	1	0	2	1	0	1	0	2	1	2	1	0	4	2	1	8	10	29	21	28	21	33	19	21	24	22	31	30	27	35	42	30	37	43	40	34
1.735	0	0	0	0	0	0	2	0	0	1	0	0	0	0	0	3	2	0	1	2	0	0	1	0	3	1	2	1	2	8	14	35	27	28	27	31	28	22	18	16	22	23	26	32	44	52	33	48	41
1.7375	0	0	0	2	0	0	1	1	0	1	1	1	0	1	0	3	0	0	0	0	0	0	1	3	3	6	4	7	1	4	10	25	31	18	35	25	22	24	19	26	27	36	32	41	29	29	39	48	36
1.74	1	1	1	1	0	0	1	1	0	0	0	2	0	2	0	1	0	1	2	2	1	0	0	1	0	0	2	1	4	10	12	31	37	20	16	29	31	18	19	36	30	20	34	41	31	42	53	43	34
1.7425	0	0	1	0	0	0	0	0	0	0	0	2	2	0	0	1	0	1	0	1	0	1	0	0	2	2	3	4	1	5	12	25	20	28	26	28	21	16	17	31	37	33	32	28	25	43	42	41	33
1.745	1	2	1	0	0	1	1	2	2	1	0	1	0	0	1	1	0	0	1	6	0	0	1	3	1	0	4	7	2	10	15	30	31	34	34	32	18	24	27	23	31	30	34	30	32	38	43	36	32
1.7475	0	1	0	0	0	1	0	1	0	0	0	0	3	1	1	0	0	1	1	1	1	1	0	0	1	0	3	2	8	6	11	23	25	18	31	15	17	22	26	21	37	38	32	32	41	62	48	45	33
1.75	0	0	0	0	0	1	1	0	0	1	0	1	0	2	0	1	2	0	0	2	0	0	0	0	2	1	3	3	3	7	24	32	38	31	21	21	24	22	18	23	34	29	25	49	31	41	45	46	47
1.7525	0	0	1	0	0	0	1	1	0	2	2	0	1	1	1	0	0	1	0	0	1	1	3	1	0	1	4	0	2	3	12	19	22	24	29	32	12	20	22	29	24	36	25	40	42	44	44	31	48
1.755	0	0	3	0	0	0	0	0	0	0	0	0	2	0	0	0	0	0	1	1	0	0	0	1	0	2	5	2	8	7	12	28	31	36	27	37	13	18	24	26	37	25	37	25	39	59	35	34	46
1.7575	0	0	0	0	0	0	1	0	0	2	2	2	0	2	0	1	1	1	1	1	0	2	1	2	3	1	1	3	6	9	13	17	28	30	34	20	26	26	24	19	28	28	38	47	44	39	46	47	39
1.76	0	0	0	3	0	1	0	1	2	0	1	0	2	0	0	0	0	0	1	0	2	0	1	1	1	0	0	5	6	9	16	27	27	32	28	28	13	17	11	21	27	29	40	36	36	41	38	46	32
1.7625	1	1	1	0	0	1	0	0	0	0	0	2	1	1	0	0	3	1	3	1	1	1	0	0	3	2	1	3	3	10	23	24	24	32	23	28	11	26	24	38	23	34	34	32	27	36	51	37	31
1.765	0	0	0	0	1	2	0	0	2	0	1	1	0	0	0	0	0	1	1	0	3	2	1	0	1	2	2	3	7	11	12	14	26	37	28	21	13	18	22	25	25	29	33	24	27	49	44	54	35
1.7675	0	0	0	0	0	0	0	0	1	0	1	1	1	0	1	2	0	2	2	2	1	0	0	2	4	4	4	1	13	10	19	32	28	26	24	26	16	23	20	30	29	29	29	33	31	35	40	47	54
1.77	0	0	0	0	1	0	0	0	0	1	0	0	1	1	1	1	1	0	2	0	0	0	2	1	1	3	2	4	2	3	20	29	31	36	20	27	27	29	26	30	24	38	43	41	37	39	37	39	32
1.7725	1	1	0	0	1	1	1	1	1	0	2	0	1	0	1	0	1	0	0	0	0	1	1	2	2	2	1	3	5	9	18	20	26	33	32	31	23	21	22	25	34	29	36	24	36	47	45	28	31
1.775	1	0	0	0	1	0	0	2	1	0	0	1	0	0	0	4	0	0	1	0	2	2	0	0	2	5	1	5	6	3	19	22	41	41	32	17	14	19	14	28	29	31	43	38	43	49	48	49	44
1.7775	0	0	0	1	0	1	1	1	1	1	0	1	0	2	2	1	1	1	1	0	0	1	0	2	2	3	0	5	5	11	10	28	23	35	25	18	23	28	24	41	26	35	37	42	43	36	49	53	52
1.78	0	0	0	2	0	0	0	0	0	0	0	0	0	2	0	0	1	0	0	0	3	2	2	0	3	1	1	0	4	16	15	20	19	24	28	21	20	22	24	20	29	29	20	45	33	38	42	40	45
1.7825	1	0	1	0	0	0	1	1	1	0	3	2	1	0	0	2	1	2	0	0	2	0	1	0	1	1	2	4	0	4	14	32	35	33	32	20	16	28	23	38	38	30	34	40	34	51	36	40	37
1.785	0	0	1	0	0	1	2	1	0	1	1	1	2	1	0	0	1	0	0	0	1	1	0	1	0	1	3	2	5	2	20	31	37	27	20	25	24	19	23	23	39	28	38	28	31	43	49	37	36
1.7875	0	0	0	0	0	1	0	0	0	0	0	0	0	0	1	1	2	1	2	0	1	0	0	2	2	2	5	3	4	9	15	19	41	14	27	21	23	22	19	27	34	26	28	43	32	39	31	58	40
1.79	0	0	0	2	0	0	0	0	0	0	1	1	0	1	0	1	0	1	1	0	1	1	1	0	2	3	5	4	5	3	5	27	24	33	23	14	19	17	19	18	29	34	30	47	49	49	48	40	36
1.7925	0	0	1	0	1	0	1	0	0	0	0	0	2	0	0	1	0	1	1	0	0	1	0	1	3	2	1	5	9	5	20	32	31	30	24	31	18	22	22	39	30	26	29	32	36	39	39	49	44
1.795	0	0	1	0	0	0	2	1	1	1	0	0	1	1	1	2	0	2	0	1	0	0	0	1	3	2	1	2	5	11	10	22	23	29	35	24	26	26	25	27	31	26	39	25	56	30	35	46	41
1.7975	0	1	0	0	0	0	0	0	0	1	0	1	0	2	1	0	0	1	1	0	0	0	0	1	3	2	3	1	7	12	18	23	35	33	28	35	15	22	22	18	22	33	44	39	44	32	50	45	28
1.8	2	2	0	0	2	2	0	0	0	1	0	2	0	2	1	1	0	0	1	1	0	2	1	0	1	1	3	2	2	10	14	24	30	26	31	25	23	29	15	28	34	27	34	32	31	41	44	36	48
1.8025	0	0	0	1	0	2	1	0	0	0	1	0	0	0	0	0	2	1	1	0	1	0	1	1	1	1	5	6	1	14	12	24	32	26	22	19	22	28	33	17	25	39	35	41	27	32	51	55	33
1.805	0	1	1	0	0	1	0	0	0	0	0	0	1	1	2	0	1	0	4	0	2	1	0	1	5	4	1	6	9	6	16	28	26	36	29	18	19	23	35	24	32	33	32	32	35	39	46	41	52
1.8075	0	0	0	0	1	2	1	0	1	0	1	0	0	1	1	0	0	2	0	2	1	1	2	2	1	1	5	1	2	7	22	20	32	25	30	29	29	28	23	12	38	39	34	30	35	44	41	41	44
1.81	0	0	0	1	0	0	0	0	1	1	0	1	3	1	1	2	2	1	2	0	1	2	2	1	1	3	0	4	5	4	20	26	30	23	20	13	16	15	29	18	26	30	42	41	40	41	38	44	53
1.8125	0	0	0	1	0	0	0	0	1	0	1	0	2	0	1	2	0	2	0	0	2	0	0	0	2	1	1	4	10	12	11	28	29	30	31	23	15	20	15	30	18	34	27	35	38	58	33	45	43
1.815	0	0	0	3	0	0	0	0	0	0	0	1	0	0	0	0	0	2	2	0	0	0	3	1	1	3	0	3	3	4	12	30	29	29	24	29	15	25	24	27	31	25	24	38	53	39	37	32	31
1.8175	0	0	1	0	1	1	0	0	0	1	0	0	0	0	0	0	0	4	0	0	0	0	0	3	0	2	0	5	3	12	11	27	38	22	22	25	31	16	12	21	38	32	42	35	36	49	39	38	44
1.82	1	0	0	0	0	0	1	1	1	0	0	2	0	0	1	0	0	1	0	1	1	0	0	0	1	0	1	2	4	13	12	22	36	33	28	22	24	19	21	27	27	20	35	32	29	54	49	34	38
1.8225	0	0	1	0	1	1	0	2	0	1	2	1	0	1	1	1	1	3	2	0	1	0	0	0	1	0	3	4	4	7	16	19	34	26	29	21	18	14	25	28	33	20	31	38	42	50	38	43	33
1.825	0	0	0	3	0	0	1	0	2	1	0	0	0	0	0	0	3	2	0	1	0	2	0	0	0	2	2	5	7	3	15	31	33	31	29	27	18	19	31	12	30	36	38	27	38	36	49	50	40
1.8275	1	0	0	1	0	0	0	1	1	2	0	2	1	1	1	1	1	1	2	0	1	0	1	2	2	5	2	10	5	6	16	27	31	35	24	27	17	25	30	18	28	31	32	17	38	35	59	45	44
1.83	1	0	1	2	0	0	0	0	0	0	0	2	1	2	0	2	0	1	0	2	1	4	2	2	2	1	3	8	4	5	8	25	39	37	19	24	18	26	18	24	25	30	26	38	35	48	35	60	35
1.8325	1	0	3	0	0	0	1	0	1	0	1	1	0	0	0	1	0	2	1	0	0	4	0	3	0	2	7	2	2	2	23	33	23	29	25	18	27	13	25	31	32	18	44	36	28	40	33	54	40
1.835	0	0	1	1	1	0	0	1	1	2	2	1	1	1	0	0	0	0	2	0	3	0	1	1	1	1	4	2	2	11	17	25	41	30	23	27	15	26	18	26	28	31	36	37	36	50	44	38	25
1.8375	0	1	1	0	0	0	0	1	1	0	0	0	0	0	0	1	4	0	2	0	0	0	0	0	4	1	3	1	5	13	22	32	26	21	20	16	21	24	22	21	26	31	35	35	44	47	38	25	43
1.84	1	2	0	0	0	1	1	1	0	0	0	0	1	1	0	0	0	0	1	3	0	1	1	3	0	4	0	2	8	8	14	21	25	35	19	22	20	21	25	26	25	30	26	43	43	45	39	44	43
1.8425	0	1	0	0	0	0	3	0	0	0	0	0	0	1	1	0	1	0	0	0	1	1	0	2	4	0	3	3	5	8	16	19	31	35	19	19	23	19	23	21	20	20	34	37	37	34	50	48	45
1.845	0	0	0	2	0	0	1	1	1	1	0	0	1	1	0	1	1	0	1	0	2	1	1	0	0	3	2	0	8	9	19	30	30	27	30	26	17	16	22	27	21	28	33	26	32	35	41	41	40
1.8475	0	1	0	1	0	0	2	4	1	1	2	2	3	0	2	1	0	0	1	1	2	1	1	0	2	0	3	4	6	10	19	35	26	27	26	25	12	19	20	20	23	37	31	28	30	34	45	35	49
1.85	0	1	0	1	1	0	0	1	1	0	2	0	0	0	0	1	0	0	0	0	0	1	1	0	2	1	0	5	6	8	16	18	21	16	29	15	22	20	27	21	32	33	37	36	39	42	48	42	46
1.8525	0	2	1	0	0	1	0	3	1	1	4	0	0	0	1	1	0	0	2	3	0	0	2	8	1	5	0	4	6	7	19	19	33	29	25	19	26	23	25	21	32	27	34	31	33	37	44	40	45
1.855	0	1	0	0	0	0	1	1	1	0	0	0	1	0	1	1	1	0	0	0	1	2	0	3	0	6	1	4	6	8	22	30	26	31	24	20	16	22	17	23	24	41	38	24	47	46	32	38	40
1.8575	1	0	0	0	0	0	0	1	0	0	1	0	2	1	0	0	0	0	0	1	0	1	2	2	0	4	3	3	1	12	14	28	22	34	27	21	17	26	20	24	21	35	32	34	27	43	39	49	43
1.86	0	0	0	1	1	1	0	0	1	1	2	1	0	0	1	0	0	1	0	0	1	2	0	1	2	1	2	2	7	10	15	25	31	29	23	26	18	20	26	18	31	28	29	26	33	28	40	49	36
1.8625	0	1	2	0	0	1	2	0	1	0	0	0	0	1	2	3	0	0	0	0	1	0	0	0	0	2	0	3	8	6	14	26	39	31	28	23	21	20	23	28	28	40	35	38	34	47	48	51	43
1.865	0	0	0	1	2	0	0	0	0	3	1	1	2	2	2	1	1	1	2	0	0	2	0	0	0	2	1	2	1	9	7	31	28	34	30	33	12	19	19	31	22	32	31	36	37	28	32	40	41
1.8675	2	0	0	3	0	0	1	0	3	1	1	3	2	2	0	1	0	0	1	1	0	0	0	1	4	2	3	2	3	11	10	22	31	29	30	22	10	19	24	24	21	34	31	35	38	33	46	47	32
1.87	0	1	1	1	0	0	0	1	0	0	1	0	0	1	0	2	2	2	4	0	0	0	1	3	0	1	3	5	10	11	12	36	35	25	23	28	23	33	24	20	28	29	29	42	36	35	42	38	41
1.8725	1	0	1	0	2	0	0	0	1	0	1	1	0	2	3	0	0	0	0	0	3	0	1	0	1	3	3	2	4	12	20	33	35	23	31	22	14	21	30	21	26	32	31	29	41	32	47	43	38
1.875	1	0	1	0	0	0	0	1	1	1	0	0	1	1	1	0	0	0	0	2	0	0	1	1	1	1	3	0	5	10	14	30	43	35	33	22	20	28	18	26	30	25	27	42	40	43	47	47	47
1.8775	2	0	2	0	0	1	0	0	1	0	0	0	0	1	0	1	1	0	0	0	1	0	2	0	1	1	2	1	3	9	13	29	38	21	36	17	15	22	22	26	22	29	19	27	33	33	59	38	42
1.88	0	2	0	0	2	0	0	2	0	1	0	0	1	1	2	0	1	0	0	1	1	1	0	5	0	3	3	4	7	9	22	20	35	39	24	22	26	17	24	24	23	29	32	47	28	39	42	47	47
1.8825	1	0	0	1	0	2	0	0	0	0	0	0	0	2	0	0	1	1	1	1	0	2	1	1	1	0	1	9	4	10	14	41	27	22	27	20	21	20	16	35	33	31	35	31	44	31	38	51	40
1.885	0	0	1	0	0	1	0	0	1	0	0	0	1	0	0	1	1	1	0	0	1	1	0	1	1	0	4	2	3	11	13	19	27	27	32	17	18	23	31	32	26	16	28	39	33	33	41	39	40
1.8875	1	2	0	1	0	1	1	2	1	0	0	0	0	0	0	0	1	0	0	3	0	0	1	3	3	3	2	6	6	5	8	30	35	27	27	28	23	16	18	23	22	26	27	31	26	29	44	45	45
1.89	1	0	1	3	0	1	1	0	0	0	3	2	0	1	0	1	1	1	0	0	0	0	0	3	1	3	4	1	7	12	13	23	30	35	33	27	19	13	30	21	33	28	28	37	42	39	42	33	36
1.8925	0	0	0	1	1	0	1	0	1	1	0	2	3	0	1	0	0	2	1	1	1	2	2	1	1	2	2	4	3	6	8	17	36	31	21	12	23	20	27	22	17	27	31	44	38	31	38	48	47
1.895	0	0	0	1	1	0	1	0	0	0	2	2	1	0	0	0	0	0	4	1	0	1	0	2	2	3	3	2	4	7	15	33	29	26	23	18	20	27	25	23	22	28	30	41	40	39	54	37	47
1.8975	0	0	1	2	2	0	0	0	1	1	0	1	1	1	2	1	0	0	0	1	0	0	1	0	0	1	1	1	6	12	21	26	37	24	29	24	15	20	22	29	23	28	37	36	37	28	48	38	44
1.9	0	1	0	0	0	1	0	0	0	1	0	1	2	0	0	1	0	1	1	0	0	0	2	2	0	0	0	3	2	8	14	16	29	23	25	28	19	18	27	27	26	30	28	26	38	39	46	40	48
1.9025	0	2	5	0	0	0	0	0	0	1	0	1	0	1	2	0	1	1	0	0	2	0	1	0	2	3	2	3	7	5	15	19	33	41	18	29	17	23	24	24	23	29	27	32	38	34	40	38	34
1.905	0	1	1	2	0	1	0	0	1	1	0	1	0	0	2	0	1	2	0	0	1	0	0	0	2	3	0	1	6	14	16	26	25	19	30	20	21	20	22	23	26	31	28	32	37	40	41	33	53
1.9075	1	0	1	0	0	0	0	0	0	1	1	1	1	0	0	0	0	0	1	0	0	0	3	1	0	1	3	1	3	7	11	23	40	33	18	32	27	14	25	19	34	37	27	31	33	45	37	37	38
1.91	1	1	1	0	0	0	0	2	2	0	0	0	0	1	0	1	0	1	0	2	1	1	2	0	2	2	1	3	0	10	8	17	28	39	23	21	20	14	23	25	19	36	29	25	33	31	30	48	41
1.9125	0	0	0	0	1	1	0	1	0	0	1	0	0	0	2	0	0	2	0	0	2	0	0	3	4	0	4	2	4	9	19	19	33	30	20	13	21	17	12	26	16	32	34	33	36	42	34	31	38
1.915	0	0	0	1	1	0	1	1	1	0	0	0	0	0	1	0	0	0	0	0	1	1	0	0	1	3	1	4	3	10	15	22	30	26	21	29	23	27	26	26	27	29	28	26	45	41	47	45	31
1.9175	0	1	0	1	2	1	0	0	3	0	0	1	2	0	1	0	2	1	0	4	1	3	0	1	1	0	1	2	5	13	17	25	29	32	22	20	17	20	25	25	20	26	33	33	36	48	42	45	33
1.92	0	0	0	0	0	0	0	0	0	0	0	0	0	0	0	1	0	1	1	2	0	0	4	0	3	2	1	1	2	11	9	15	35	32	26	24	19	30	23	20	32	29	29	43	30	52	59	35	37
1.9225	0	2	0	0	0	0	0	1	0	0	1	1	0	1	1	1	2	5	0	1	0	0	1	3	1	3	3	1	5	11	12	22	27	31	29	13	26	20	30	30	41	30	42	40	29	36	41	50	30
1.925	0	1	0	1	2	0	0	2	0	1	0	0	0	1	1	1	0	0	0	0	0	1	0	1	2	0	3	1	7	6	15	30	28	20	25	16	24	22	20	24	22	29	26	33	29	40	40	38	41
1.9275	0	0	2	1	0	0	0	1	0	0	0	0	1	0	0	0	1	0	0	1	2	1	0	1	2	2	2	4	4	9	12	22	26	44	22	20	21	19	22	17	32	21	32	36	49	36	40	41	35
1.93	0	0	0	1	0	0	0	1	0	0	0	1	1	2	0	0	1	2	1	0	0	0	1	2	2	3	3	1	11	10	13	22	34	26	24	14	22	25	27	33	32	34	31	36	41	54	34	46	37
1.9325	1	2	0	0	1	0	0	0	2	2	0	0	2	2	0	0	0	0	0	2	0	0	3	1	2	1	3	3	2	6	24	22	36	17	28	25	14	28	18	15	27	34	34	34	37	38	38	49	40
1.935	0	1	1	0	1	1	0	0	0	1	0	0	1	1	2	0	1	1	1	0	0	1	0	2	3	0	0	4	7	10	17	25	25	29	24	24	17	21	16	24	33	31	34	36	37	36	41	33	45
1.9375	0	0	0	0	0	0	2	0	1	0	0	1	0	2	1	2	0	2	2	0	2	1	2	2	1	1	1	4	10	4	11	30	25	25	30	31	13	14	25	21	22	32	19	37	40	39	41	24	39
1.94	0	0	2	0	0	1	0	0	0	0	0	0	0	0	0	1	0	4	0	2	0	2	2	2	1	1	1	4	5	9	20	14	43	23	38	24	12	19	18	18	45	45	33	32	34	36	48	40	44
1.9425	1	1	0	1	0	0	0	0	0	5	1	1	1	1	2	0	0	0	4	0	0	0	2	3	1	1	0	4	6	6	15	28	31	26	23	20	20	24	31	15	29	28	36	34	37	41	42	34	42
1.945	0	0	1	1	1	0	1	0	1	0	0	2	0	1	0	3	0	0	0	0	2	0	1	0	2	3	2	3	4	4	17	29	38	30	25	21	29	16	24	43	23	32	32	37	40	26	47	42	33
1.9475	0	0	0	0	1	1	0	0	0	0	0	1	1	1	1	2	0	0	0	0	0	1	0	0	1	3	4	1	9	5	16	29	28	20	21	27	22	18	28	28	32	37	38	38	41	50	40	40	33
1.95	0	0	0	0	0	0	0	0	0	1	1	1	1	0	0	0	1	0	0	1	2	2	2	1	0	4	1	2	4	7	23	25	28	28	23	19	16	22	18	16	27	19	27	31	41	28	44	52	45
1.9525	0	0	0	1	2	0	3	1	0	1	1	2	2	2	4	0	1	1	1	0	1	2	1	1	2	1	2	2	2	2	11	27	23	28	23	27	25	22	15	22	21	23	35	33	42	31	45	56	43
1.955	1	0	0	0	0	1	0	0	0	1	2	0	0	0	1	1	1	0	0	1	0	0	1	2	3	2	1	4	7	9	16	21	24	24	20	24	33	17	25	39	36	23	30	35	37	41	38	54	42
1.9575	0	2	1	0	0	0	1	0	2	0	0	0	1	0	0	3	1	0	0	1	3	0	0	0	1	2	1	5	5	8	18	31	38	38	24	19	18	25	19	21	28	26	34	32	30	34	43	51	45
1.96	0	1	1	0	0	0	0	0	1	0	0	0	1	1	0	1	2	0	1	1	0	3	0	1	2	0	2	1	1	10	22	21	31	23	37	21	15	19	21	31	25	32	35	36	24	37	47	47	49
1.9625	0	0	0	0	0	0	2	2	1	0	0	0	1	0	1	4	0	0	0	2	1	3	1	0	0	3	4	3	5	6	16	21	38	22	32	17	21	25	29	27	21	18	31	36	46	36	35	36	50
1.965	1	3	1	1	0	0	0	0	0	0	1	5	0	1	2	1	0	0	0	2	2	1	0	3	1	0	0	2	4	8	12	26	29	20	27	15	26	29	16	27	33	24	23	27	40	38	43	37	38
1.9675	1	1	1	0	0	0	0	1	3	1	0	2	0	1	0	0	0	2	0	1	0	1	1	1	2	3	4	2	4	5	15	24	38	29	30	28	14	13	25	23	21	24	24	31	35	26	33	42	44
1.97	0	0	1	0	0	1	0	0	1	0	0	0	0	1	1	0	0	0	0	1	2	1	0	0	3	1	2	4	4	12	16	26	26	33	25	32	20	24	23	25	27	29	44	41	35	49	42	52	30
1.9725	0	0	0	0	2	0	0	1	2	0	1	1	0	0	0	1	0	1	4	2	2	1	2	0	1	4	3	3	2	12	12	17	32	29	20	25	17	25	20	24	26	31	24	37	28	38	48	36	51
1.975	0	0	0	0	0	0	0	2	1	0	0	1	0	0	1	0	0	0	0	0	0	0	0	4	1	3	3	4	9	8	14	28	27	25	33	18	25	17	25	21	28	31	27	23	30	43	43	49	30
1.9775	0	0	1	0	0	0	0	1	2	1	0	1	1	1	1	1	0	0	0	0	2	2	0	0	0	1	0	5	6	7	10	21	30	25	23	26	26	25	15	26	33	34	43	28	38	47	41	31	41
1.98	0	0	0	0	0	1	0	1	0	0	0	1	0	1	1	1	0	0	0	0	0	1	1	1	1	3	2	3	0	8	11	12	28	26	28	19	13	23	28	30	23	32	20	39	37	33	59	30	32
1.9825	0	1	0	2	1	1	0	0	0	1	1	3	1	0	0	0	0	1	0	0	0	1	2	3	3	2	6	1	2	8	16	26	37	33	24	25	17	24	16	15	27	17	29	18	33	45	34	33	29
1.985	1	0	1	0	0	0	0	2	1	1	1	0	1	1	0	0	1	1	0	0	0	2	0	0	1	0	4	1	2	5	13	17	36	23	34	23	14	19	29	23	17	26	23	27	50	29	40	49	39
1.9875	1	1	3	0	0	0	0	2	0	2	1	0	1	1	0	1	1	1	0	0	1	1	0	0	0	1	2	3	7	5	19	30	27	25	23	21	16	23	14	26	37	26	22	40	43	37	29	39	28
1.99	2	2	0	0	0	1	1	1	0	0	0	0	2	1	1	0	0	1	0	0	1	1	0	1	4	4	0	2	4	14	16	24	23	34	24	23	16	20	22	28	21	27	30	26	38	39	42	52	30
1.9925	0	2	0	0	1	0	0	0	1	1	1	1	0	0	0	1	0	0	0	1	1	0	2	1	1	1	0	2	7	7	15	24	31	34	12	31	18	11	21	17	21	25	33	46	42	35	52	40	45
1.995	1	0	1	0	0	0	0	1	2	0	1	0	2	1	0	2	1	0	0	1	0	1	0	1	1	2	1	4	3	7	16	31	28	34	24	19	22	19	19	23	29	31	31	26	30	39	37	37	41
1.9975	0	1	0	0	0	0	1	1	0	0	1	2	0	0	0	2	1	0	0	0	1	0	0	0	3	0	1	4	4	9	18	16	35	25	28	17	23	13	25	15	34	22	30	19	39	34	48	49	50
2	1	0	0	0	0	2	1	1	1	0	0	0	0	0	1	0	1	0	0	1	0	0	1	1	1	0	1	5	5	13	13	28	24	34	19	23	20	27	24	18	30	29	34	30	40	46	37	35	31
2.0025	0	0	0	1	0	1	1	0	0	1	1	2	0	0	1	1	0	0	0	1	1	0	0	3	0	5	2	4	9	8	18	26	24	34	28	19	20	28	17	24	29	23	26	41	23	43	37	42	39
2.005	0	0	1	1	0	0	0	0	2	1	0	1	1	2	0	0	0	1	1	0	1	3	2	0	0	1	1	1	2	9	16	25	26	30	29	23	18	17	28	18	24	23	35	30	32	38	30	31	40
2.0075	1	1	0	1	0	0	0	1	1	2	1	1	1	0	2	2	1	0	2	1	3	0	1	1	1	0	3	2	2	13	15	26	24	23	26	32	17	24	19	29	17	32	25	30	28	43	45	49	41
2.01	1	0	1	0	1	0	1	1	1	0	1	5	0	1	0	0	1	1	0	0	0	0	1	1	2	1	1	0	4	8	11	23	28	29	28	20	30	27	22	24	27	28	29	32	47	35	26	41	36
2.0125	0	1	1	0	1	1	0	1	0	0	1	1	0	1	0	0	1	0	0	0	0	2	0	2	1	1	5	5	7	7	9	27	28	25	27	23	19	20	16	32	20	24	29	36	33	35	42	46	39
2.015	0	0	0	0	0	0	0	1	3	0	0	1	0	0	0	1	2	1	0	0	1	1	1	0	2	2	2	4	2	14	16	24	34	40	29	31	17	12	19	16	20	24	34	29	29	41	38	27	49
2.0175	0	0	2	0	1	0	0	0	0	0	0	1	0	0	1	1	0	1	0	2	0	0	1	1	1	1	2	1	6	10	14	26	37	20	25	20	16	20	18	32	17	35	30	40	40	33	50	31	33
2.02	1	0	1	0	1	0	1	1	2	0	1	0	0	0	0	0	0	1	0	1	1	1	0	1	0	0	2	5	5	8	17	27	27	19	20	27	25	18	21	30	25	28	34	27	44	40	38	40	27
2.0225	0	1	1	0	0	0	0	0	1	0	0	0	0	0	0	0	2	1	3	0	1	0	0	1	1	1	1	4	3	10	11	25	19	32	29	24	27	12	17	21	28	23	31	37	36	34	38	41	33
2.025	1	1	1	1	2	0	0	2	1	0	1	1	0	2	0	2	0	2	0	0	1	0	2	0	1	3	1	4	5	9	11	14	20	28	24	26	23	21	26	17	19	29	26	27	33	35	36	31	51
2.0275	1	0	0	4	0	1	0	0	0	0	3	0	1	0	0	0	0	0	0	1	0	1	0	3	2	1	1	0	4	10	11	25	34	40	20	22	25	24	21	25	28	37	44	23	42	40	52	32	23
2.03	0	0	1	0	0	2	0	1	0	2	0	1	2	0	0	2	0	0	0	0	1	0	1	1	1	1	1	8	3	10	22	15	28	24	29	20	23	19	18	28	18	30	31	35	31	36	45	44	32
2.0325	0	0	1	1	0	2	0	0	0	0	1	0	2	1	0	1	4	0	1	1	0	1	0	0	2	1	0	7	3	9	16	22	25	29	30	24	18	13	17	34	25	22	44	31	41	42	44	37	30
2.035	0	0	0	1	0	1	0	0	1	0	0	1	2	0	0	1	4	0	0	1	0	1	2	1	0	1	1	2	4	7	16	30	35	35	17	22	19	21	24	11	16	32	35	30	28	38	43	38	30
2.0375	0	0	0	0	0	1	0	1	0	1	1	0	0	0	0	1	0	0	2	0	0	1	0	0	1	0	0	1	4	9	15	25	24	32	30	16	16	31	28	25	21	35	35	27	40	39	52	20	30
2.04	4	0	0	1	1	0	0	1	0	0	0	1	1	1	0	1	1	0	0	2	2	1	2	1	0	1	0	2	5	6	13	26	27	24	16	20	33	24	24	21	29	22	28	29	56	33	30	31	32
2.0425	0	0	1	0	0	2	1	0	0	0	1	0	1	1	0	0	2	2	1	0	0	2	0	2	0	2	2	3	7	11	14	25	25	25	17	25	13	28	20	25	23	37	18	39	40	35	36	43	42
2.045	0	0	0	0	1	0	1	1	1	0	0	1	1	1	0	0	0	0	0	2	3	0	1	2	0	1	3	3	4	10	16	22	22	35	13	10	17	13	17	21	20	29	34	35	45	42	33	39	51
2.0475	0	0	0	0	0	0	0	0	0	0	0	0	0	0	0	0	0	0	0	1	0	1	0	1	0	1	2	2	6	6	9	29	21	28	32	12	13	19	19	27	20	27	32	31	27	39	39	46	36
2.05	1	2	1	1	1	0	2	0	1	1	0	1	0	0	2	0	1	1	0	2	1	1	0	3	0	0	3	2	5	13	11	36	30	26	21	15	27	20	20	30	23	31	24	35	30	37	31	44	34
2.0525	0	0	0	0	1	0	1	0	1	0	1	0	0	0	3	1	0	0	3	1	0	0	1	0	1	3	3	3	4	9	12	25	25	32	29	34	18	14	26	24	25	24	26	37	46	36	35	41	36
2.055	0	2	2	0	0	1	0	0	0	0	0	0	0	0	0	0	0	0	0	2	1	1	0	1	5	1	4	4	4	13	13	26	33	40	25	13	20	24	26	23	23	27	37	42	31	47	35	51	39
2.0575	1	0	2	0	0	0	1	1	0	1	1	0	0	0	0	0	0	2	1	0	0	1	0	1	3	7	6	2	1	8	12	22	29	34	19	25	19	10	21	19	26	31	39	43	27	38	35	40	48
2.06	0	0	0	0	0	1	1	1	3	0	1	0	1	0	0	0	1	2	0	1	0	1	1	0	0	1	2	4	5	11	12	32	36	23	23	22	20	16	14	18	21	30	31	38	33	37	37	49	31
2.0625	0	0	0	0	1	0	0	0	0	0	1	0	1	1	5	0	0	0	1	0	1	0	0	0	0	2	5	1	1	7	15	20	29	29	18	19	19	29	22	20	27	34	33	37	37	40	34	45	33
2.065	0	1	0	0	0	3	1	1	0	1	1	0	1	0	1	1	0	1	1	1	1	0	1	0	0	1	3	4	6	6	20	21	34	28	32	20	22	13	28	21	24	25	36	25	38	32	39	47	50
2.0675	1	0	0	0	1	0	0	0	0	4	1	0	2	0	0	1	0	0	1	0	3	0	1	3	1	2	0	5	2	10	16	23	29	26	25	22	24	19	21	25	32	29	30	28	29	26	44	43	38
2.07	0	1	1	0	0	1	1	0	1	0	1	0	1	0	0	1	0	0	0	2	0	0	0	1	5	1	5	1	7	11	15	27	31	30	34	29	19	24	20	22	26	34	33	32	31	37	44	47	33
2.0725	0	0	0	0	2	0	0	0	1	1	1	0	0	0	1	0	1	1	0	0	2	1	0	2	2	2	3	0	6	13	11	23	36	23	25	22	15	22	20	26	25	22	32	30	31	40	34	40	56
2.075	0	0	0	0	2	0	1	0	2	0	3	0	0	0	0	1	0	0	1	0	2	2	1	4	0	1	2	4	5	3	18	27	28	22	29	16	27	26	18	21	30	31	29	32	40	31	46	52	44
2.0775	1	2	1	0	1	0	1	0	1	2	0	1	0	2	1	0	0	0	0	2	0	0	0	1	1	1	1	2	6	6	16	21	33	25	26	21	23	22	27	22	21	32	29	30	35	37	48	37	49
2.08	0	0	0	2	0	0	1	1	0	1	1	0	0	0	1	1	0	0	0	0	0	0	0	0	2	0	0	4	1	16	12	17	25	31	23	27	18	18	21	25	31	29	32	26	29	38	48	45	41
2.0825	0	0	0	0	2	0	0	0	0	2	1	1	1	0	0	1	0	3	1	2	1	0	0	2	1	1	3	1	4	9	19	19	34	33	23	15	21	22	26	19	20	21	24	31	31	40	30	53	37
2.085	1	1	1	0	0	0	1	0	0	0	0	1	2	0	1	1	0	0	2	0	0	0	1	2	1	1	0	5	2	7	8	27	29	25	37	11	13	16	22	19	23	30	33	23	27	37	36	53	45
2.0875	0	0	1	3	1	1	1	0	0	0	0	0	2	0	0	0	0	0	1	1	2	1	0	1	1	1	1	2	5	2	6	20	24	30	23	27	15	15	33	18	30	35	25	26	36	24	54	49	30
2.09	0	0	0	1	0	1	0	0	1	1	0	0	0	0	0	1	0	1	0	1	0	1	1	0	1	3	0	9	8	6	18	29	35	31	19	19	21	20	27	21	25	36	27	30	41	25	43	25	35
2.0925	1	2	1	0	0	0	0	1	0	0	1	0	1	1	2	0	0	0	1	3	1	2	1	0	1	1	1	0	8	10	16	26	31	31	30	18	20	23	26	22	22	31	34	36	44	34	36	53	41
2.095	0	0	1	0	0	0	1	0	0	2	0	0	2	1	0	2	0	0	0	1	1	1	1	2	0	4	4	6	3	10	14	17	28	26	21	25	15	20	27	27	26	16	32	37	43	32	51	43	45
2.0975	0	0	2	0	0	1	1	3	1	0	0	0	0	0	1	1	1	0	0	0	1	0	1	2	1	3	2	3	1	8	7	33	24	15	18	22	14	15	17	21	23	29	29	18	28	33	36	45	42
2.1	2	0	1	1	1	1	3	1	0	0	0	3	0	0	1	0	1	3	0	1	0	0	1	0	1	4	1	3	2	7	19	26	22	31	32	28	20	23	15	24	31	28	24	24	44	39	43	41	46
2.1025	1	0	0	0	4	0	1	1	2	0	1	1	1	0	0	0	0	0	1	1	3	1	1	2	0	3	2	2	5	11	22	18	27	33	23	12	19	27	24	27	22	23	30	40	35	45	47	43	51
2.105	0	0	0	0	0	0	2	0	1	2	0	0	2	1	0	2	1	0	0	1	0	0	0	3	1	0	1	0	4	7	16	21	26	28	29	24	25	15	25	25	25	24	25	23	46	39	34	40	44
2.1075	0	0	0	0	0	0	1	1	0	0	1	1	0	1	0	0	0	1	0	2	0	1	1	0	2	0	1	4	5	7	19	33	25	24	22	21	16	15	18	18	22	37	26	30	39	38	46	37	48
2.11	0	0	1	0	1	1	2	1	1	1	2	0	2	1	0	0	2	0	1	3	0	0	0	0	3	2	2	5	4	8	13	25	24	23	27	19	21	17	14	21	27	40	35	27	35	34	33	41	33
2.1125	1	1	0	1	0	1	0	0	1	0	2	1	0	0	1	0	0	4	0	0	1	4	0	0	1	0	4	2	2	6	16	24	34	29	25	16	16	22	17	26	37	30	29	33	39	28	33	43	37
2.115	0	0	0	2	0	0	0	2	4	1	3	0	1	0	0	0	0	1	0	0	2	6	1	4	1	2	2	3	7	7	19	16	23	27	23	26	13	11	19	23	25	31	22	36	24	42	52	42	39
2.1175	4	0	2	0	0	0	2	1	0	0	1	2	1	1	0	0	0	0	0	2	1	0	0	0	2	0	6	5	6	8	12	22	25	27	22	21	19	14	19	13	28	36	35	37	29	34	39	40	31
2.12	0	0	0	0	0	0	2	0	0	4	0	0	0	0	2	1	1	1	3	0	0	1	3	5	0	0	3	3	10	12	12	19	18	31	24	11	14	18	28	29	20	25	39	45	40	33	33	36	37
2.1225	0	1	0	0	0	0	0	1	0	0	0	0	2	0	1	1	1	0	1	0	1	0	1	2	1	3	0	2	4	6	7	20	25	27	30	15	11	34	15	21	20	30	24	30	31	38	40	34	29
2.125	0	0	1	0	1	0	1	1	0	0	1	1	0	1	0	0	0	0	0	0	1	1	0	2	0	1	3	8	4	6	19	26	26	22	26	21	16	20	23	23	27	31	23	27	28	36	41	30	30
2.1275	0	0	0	0	0	0	0	1	0	1	2	1	0	0	0	0	0	0	0	1	0	0	1	1	3	0	3	0	4	5	11	22	25	31	27	21	14	18	20	19	27	15	33	37	25	28	43	40	39
2.13	1	0	3	1	0	1	0	0	1	1	0	0	0	1	1	0	1	0	2	2	1	1	0	1	2	1	1	1	6	15	16	25	33	26	26	24	30	14	15	25	27	22	23	17	35	35	31	42	34
2.1325	2	1	0	0	0	0	0	1	1	0	2	1	1	0	1	0	2	0	1	3	0	2	0	0	2	0	4	1	1	7	14	33	36	31	20	12	26	23	25	27	32	33	29	41	34	38	32	33	30
2.135	0	1	2	0	0	0	0	0	0	0	0	0	1	1	0	0	1	1	0	0	0	0	3	1	1	1	2	1	4	10	10	30	16	23	23	16	20	13	16	20	24	25	22	29	25	30	37	47	36
2.1375	1	0	1	0	1	0	0	1	1	0	4	1	0	0	0	0	3	0	1	0	0	2	0	2	0	2	2	2	6	7	9	27	29	30	32	19	14	17	19	20	33	31	34	28	38	26	24	38	21
2.14	0	0	2	0	4	0	1	0	2	2	0	0	1	2	0	2	1	0	1	0	1	2	1	0	0	1	2	3	7	10	10	25	27	30	27	19	26	13	21	24	23	29	27	41	40	28	41	38	28
2.1425	0	0	0	1	0	0	0	1	0	0	0	0	0	0	2	0	0	1	1	0	0	1	1	1	1	2	1	6	5	6	18	24	20	30	22	25	24	24	16	12	25	34	27	24	36	27	45	35	49
2.145	1	0	1	0	1	0	1	0	0	0	2	0	2	1	3	1	0	0	0	0	1	0	0	2	2	2	1	4	4	11	14	18	32	30	24	17	22	18	16	18	32	17	29	34	41	44	46	36	23
2.1475	2	0	0	1	0	0	0	0	1	1	0	0	0	0	0	0	0	0	0	1	0	1	0	2	3	1	0	2	4	10	11	16	31	23	23	21	21	17	28	32	17	26	25	46	32	31	43	40	32
2.15	0	1	0	0	0	0	0	0	1	2	1	0	0	0	0	1	1	0	1	1	0	2	3	1	1	1	3	5	4	8	17	30	37	33	23	26	21	25	28	17	28	27	37	31	37	33	27	38	34
2.1525	2	0	2	2	2	1	1	0	2	0	1	1	1	2	0	0	1	0	0	0	0	1	0	0	0	2	3	0	3	4	16	23	27	15	21	23	19	17	20	25	22	22	40	28	29	36	32	34	34
2.155	1	0	0	1	0	0	1	0	0	1	1	0	1	1	1	1	1	0	0	0	0	2	1	0	1	1	1	3	1	4	7	22	34	14	26	20	18	17	24	23	23	31	26	24	33	30	43	55	23
2.1575	0	0	0	0	1	2	1	2	0	0	1	2	0	0	1	1	0	2	2	0	1	1	1	1	0	0	3	10	5	8	13	20	22	25	19	23	23	14	28	22	26	33	20	21	32	34	53	40	40
2.16	1	0	2	1	0	2	0	0	0	0	1	1	1	0	0	0	2	0	1	0	0	1	0	1	5	1	4	1	8	2	20	22	33	26	15	13	20	16	18	26	35	36	25	29	36	34	27	39	39
2.1625	0	1	0	0	0	0	0	1	0	0	1	0	0	0	0	1	0	1	1	0	0	0	0	1	0	2	1	1	3	5	20	27	32	29	24	19	26	20	27	13	22	32	37	30	28	36	42	33	28
2.165	0	0	0	1	0	0	1	1	0	0	0	1	2	0	0	0	1	0	1	0	0	0	0	1	1	1	6	6	3	4	11	14	21	28	17	20	18	21	19	21	20	26	36	33	22	38	40	38	32
2.1675	1	1	0	0	0	0	1	0	0	0	0	1	2	2	0	0	1	0	2	2	2	2	0	1	0	0	5	2	6	7	16	24	30	23	14	18	13	21	21	20	30	21	30	34	21	33	50	49	38
2.17	0	2	1	2	0	1	1	1	1	0	1	0	0	1	2	0	0	1	0	1	2	1	0	3	0	2	1	5	3	6	12	32	36	16	26	21	17	19	19	28	25	28	38	37	26	31	44	36	32
2.1725	0	1	0	0	0	0	1	0	0	1	0	1	0	0	1	0	1	0	3	1	1	0	0	0	2	2	4	0	12	9	17	24	33	26	20	21	28	14	18	23	16	25	36	35	32	43	44	37	34
2.175	0	0	1	0	0	2	0	1	0	3	0	1	1	3	2	1	0	2	1	0	0	1	2	2	2	1	2	3	3	10	13	27	16	29	30	19	19	26	28	27	25	26	35	31	36	36	39	31	29
2.1775	0	1	0	0	0	0	0	0	1	3	1	0	0	0	0	3	0	0	0	0	1	2	2	0	0	1	4	4	6	5	16	18	22	40	21	18	17	19	23	20	35	26	29	21	30	32	28	41	29
2.18	0	0	1	0	0	0	0	1	2	0	1	1	0	0	0	0	1	2	0	0	1	1	0	1	4	2	0	2	7	12	17	31	25	20	29	28	13	23	26	23	24	21	35	25	27	37	42	40	31
2.1825	0	0	1	0	0	1	0	0	0	1	0	1	4	3	1	1	0	0	1	1	0	0	1	0	2	2	2	3	5	10	13	29	21	29	15	19	15	25	14	17	24	16	19	39	29	35	35	37	34
2.185	0	0	0	0	2	0	1	1	0	1	1	1	0	0	2	0	0	0	0	0	0	1	0	1	1	0	0	2	3	8	16	19	25	35	21	20	18	23	23	19	29	34	30	28	38	34	33	40	31
2.1875	0	0	0	1	0	0	2	1	0	0	1	0	0	1	0	0	1	3	1	3	1	1	2	2	2	1	2	2	4	10	10	29	34	17	24	16	16	20	17	29	23	18	33	37	24	42	44	44	39
2.19	0	3	0	0	0	1	1	0	0	0	2	1	0	3	0	0	1	0	1	1	0	0	1	1	0	2	3	3	8	8	15	26	21	29	28	25	16	24	13	25	33	30	30	32	33	35	40	31	35
2.1925	1	0	0	3	0	0	1	0	0	0	1	0	1	0	0	1	0	0	1	0	2	2	0	1	0	2	1	1	3	16	11	26	24	31	26	25	20	21	16	20	21	24	28	24	23	39	29	32	40
2.195	0	1	4	3	0	0	1	0	0	0	1	1	4	0	0	3	2	1	1	1	2	0	1	0	1	0	6	3	6	10	16	12	19	28	28	20	21	17	29	31	31	37	30	21	30	36	35	37	39
2.1975	0	0	0	0	0	0	0	0	1	1	0	0	0	0	1	0	1	0	1	0	0	0	0	2	0	2	0	1	3	1	10	21	21	32	35	18	19	28	22	22	27	26	33	32	35	41	44	35	32
2.2	0	0	0	1	0	0	0	0	1	0	2	2	0	2	0	1	0	3	0	1	0	0	1	1	2	0	2	1	8	6	10	21	24	31	21	22	15	14	32	27	35	30	36	36	31	40	36	39	38
2.2025	0	3	0	0	0	0	1	0	0	0	1	0	0	0	0	0	0	0	2	1	1	0	0	0	0	3	1	2	5	4	9	26	20	22	20	16	21	24	20	14	33	29	29	32	40	37	42	41	52
2.205	1	1	0	2	0	1	0	0	0	2	0	1	0	0	0	0	0	0	1	1	1	0	0	0	0	2	4	4	9	11	13	19	31	26	22	19	23	14	26	20	23	21	27	25	35	35	52	30	32
2.2075	0	1	0	0	1	0	0	1	0	0	1	1	1	0	1	0	0	1	0	1	2	2	1	2	2	2	1	4	1	6	7	19	31	23	24	15	22	18	19	30	26	36	32	35	36	40	35	45	27
2.21	0	1	0	0	0	0	0	2	0	1	1	1	0	1	0	0	1	1	1	0	1	0	1	0	1	2	3	4	7	7	10	20	30	43	23	19	21	18	27	19	26	38	32	45	27	36	43	39	36
2.2125	0	0	2	0	0	0	0	0	0	0	0	0	1	0	1	0	2	1	2	0	0	2	0	0	1	0	1	0	2	12	17	22	29	27	27	20	21	18	20	23	25	31	23	27	30	45	29	34	42
2.215	0	0	1	0	1	0	1	0	0	1	0	1	1	0	1	0	1	2	0	0	1	0	2	1	1	3	1	5	9	7	9	18	19	29	26	18	22	14	14	21	26	23	28	31	29	37	26	42	41
2.2175	0	0	1	0	0	0	1	1	1	0	1	0	1	0	0	1	1	0	1	2	1	0	1	3	0	2	3	2	3	6	11	25	20	23	23	15	13	20	23	27	26	32	29	29	38	54	34	27	37
2.22	1	0	1	0	0	0	1	2	2	1	0	1	0	3	1	0	1	1	1	0	1	0	2	4	1	3	1	3	7	16	10	18	26	33	31	25	31	20	23	16	35	22	37	28	33	43	33	50	32
2.2225	1	1	1	0	1	0	0	0	0	1	2	2	0	1	2	0	0	0	0	1	1	0	1	2	1	1	3	5	3	8	14	22	23	30	23	11	16	16	22	20	24	22	28	23	39	35	46	28	43
2.225	0	1	1	0	0	0	1	0	0	1	0	0	1	2	0	2	1	1	1	1	1	1	0	2	1	3	1	2	7	7	12	29	31	24	30	13	26	16	21	26	24	29	30	30	32	26	45	46	36
2.2275	0	0	0	0	0	0	1	0	0	0	1	1	0	0	0	0	1	0	1	0	1	1	0	1	2	1	3	4	2	16	13	18	27	34	21	24	19	20	18	23	26	23	25	32	35	24	44	33	40
2.23	0	0	0	1	0	0	0	1	0	1	1	0	1	0	2	0	0	0	0	0	1	0	0	1	1	1	0	1	0	5	10	19	27	32	22	26	17	19	18	33	26	26	38	25	27	35	38	38	31
2.2325	0	1	0	0	1	0	1	0	0	0	0	0	0	1	0	1	0	1	0	0	1	2	1	1	2	2	1	1	5	9	10	22	29	26	30	15	18	32	15	22	26	23	23	26	35	27	36	34	29
2.235	0	2	2	0	0	1	0	0	1	1	1	0	0	1	1	0	0	1	0	0	1	0	1	1	1	1	0	8	2	10	15	23	26	23	22	23	15	15	17	25	18	25	19	28	34	32	37	27	37
2.2375	1	1	1	0	0	0	0	2	1	0	0	0	0	0	2	0	1	3	0	0	0	0	0	0	2	0	5	2	7	14	12	20	29	24	30	22	18	19	14	27	32	21	24	37	46	46	41	28	38
2.24	1	0	2	0	0	0	1	0	0	1	0	1	2	1	0	0	1	0	0	1	1	0	2	1	1	2	3	4	1	6	24	24	25	30	23	19	17	21	20	23	28	20	41	34	34	36	36	44	42
2.2425	1	0	0	0	3	0	0	0	0	0	2	0	1	1	2	2	0	1	0	2	0	0	0	0	1	2	1	2	10	5	20	21	15	22	18	24	16	18	17	21	15	29	41	33	22	42	37	30	35
2.245	0	0	2	1	2	0	1	0	1	0	0	1	0	0	1	1	1	1	1	1	0	3	1	1	4	3	2	1	4	7	16	25	35	20	28	13	12	28	17	25	23	34	30	35	23	32	32	39	38
2.2475	0	1	0	0	0	2	0	0	0	0	1	1	0	2	0	0	0	0	0	0	0	1	2	1	0	2	3	2	7	2	19	23	33	30	24	26	35	21	26	18	27	17	29	22	40	27	36	32	33
2.25	0	0	0	0	0	2	0	0	0	2	0	0	1	1	0	2	0	0	1	0	0	0	0	0	0	2	1	2	2	7	13	20	31	28	30	17	20	18	16	18	26	22	41	32	45	44	41	46	39
2.2525	0	1	2	1	0	0	2	0	0	1	0	0	2	0	0	1	1	0	0	1	0	0	1	2	3	1	2	3	1	6	12	27	26	36	23	16	15	16	24	27	22	25	26	35	36	32	39	29	28
2.255	0	0	2	0	0	2	1	0	0	1	2	1	1	1	1	0	0	0	1	0	0	1	2	1	3	0	1	3	7	12	17	33	28	24	30	23	21	17	30	20	37	32	28	27	44	40	43	41	32
2.2575	0	0	0	0	1	0	2	0	4	0	0	0	0	2	1	1	0	0	2	1	0	0	4	0	1	1	0	5	3	9	11	30	28	17	28	18	15	18	24	31	34	35	21	22	24	45	35	36	40
2.26	0	0	0	0	0	0	1	0	1	0	2	0	0	0	0	0	0	0	0	1	0	0	1	2	1	1	2	1	4	4	12	26	38	31	22	17	22	13	13	26	21	29	22	31	32	42	42	43	40
2.2625	0	0	1	1	0	0	2	0	0	2	1	3	0	1	0	0	1	2	0	2	1	1	0	0	1	3	1	2	0	7	18	24	32	27	29	16	24	17	16	20	19	24	33	32	34	29	42	31	27
2.265	0	0	1	0	0	0	1	0	0	0	1	0	1	1	0	0	0	1	1	0	2	2	0	3	2	1	4	1	2	8	12	26	26	34	18	18	16	14	19	17	23	29	31	23	33	53	43	42	38
2.2675	0	0	3	0	0	0	0	0	0	2	0	2	0	2	1	0	2	0	0	0	1	1	2	3	1	1	3	3	4	4	16	25	26	37	14	18	12	24	27	24	28	28	29	30	31	50	26	32	29
2.27	0	0	0	1	0	0	0	0	1	0	0	1	0	2	0	1	2	1	1	0	0	0	1	0	3	3	3	1	6	3	7	21	28	35	28	19	16	18	23	31	19	29	29	35	28	38	35	31	30
2.2725	0	0	2	0	0	0	0	0	1	0	0	0	2	0	0	0	1	2	0	0	0	1	0	1	0	2	4	3	6	14	17	25	22	25	29	24	9	15	11	31	26	19	32	36	35	46	47	35	35
2.275	0	0	0	0	0	1	0	1	0	0	1	0	0	1	0	0	0	1	1	0	2	1	1	1	3	0	0	3	7	8	14	26	26	21	25	26	20	21	19	19	19	25	37	23	36	43	46	32	39
2.2775	0	1	2	1	0	1	0	1	0	0	1	1	0	0	0	0	0	1	0	1	1	2	0	0	4	2	5	4	5	9	12	29	31	30	17	16	12	22	8	17	28	28	26	34	31	46	31	43	23
2.28	0	0	0	0	0	0	1	1	0	0	2	0	1	1	0	0	1	0	0	0	0	1	0	1	2	0	0	4	3	5	23	26	25	28	16	17	10	15	24	39	26	25	30	28	34	41	37	31	48
2.2825	0	0	1	0	0	1	1	0	0	0	0	0	0	0	1	1	1	1	0	0	2	0	0	0	2	0	3	7	6	9	17	26	20	27	28	23	24	15	18	23	36	31	29	38	25	34	42	30	34
2.285	0	0	0	0	2	1	0	1	0	0	2	1	1	3	0	1	1	0	0	2	1	2	5	3	1	2	2	3	3	10	21	18	22	38	22	27	13	24	16	16	27	27	28	27	28	36	34	35	39
2.2875	0	0	0	0	1	0	0	0	1	1	0	0	0	1	1	2	1	2	0	0	0	0	1	0	3	4	1	3	2	7	22	17	22	30	19	25	18	25	15	21	28	24	30	31	36	20	46	29	36
2.29	1	1	0	2	0	0	0	0	2	0	0	2	0	2	0	1	0	1	1	1	1	0	0	1	3	2	1	3	2	6	15	13	21	30	24	21	17	23	16	26	16	30	31	20	34	41	45	43	33
2.2925	0	0	1	1	0	0	0	0	0	0	4	0	0	0	0	0	1	1	2	0	2	1	1	1	0	1	1	2	3	11	15	17	22	35	28	14	19	22	31	20	27	30	32	29	29	41	38	48	38
2.295	0	0	0	0	0	1	0	0	2	1	1	0	0	2	4	3	0	0	2	0	1	1	2	1	1	1	2	3	2	10	13	22	23	26	20	14	18	13	13	23	26	31	28	23	21	42	37	36	30
2.2975	0	1	1	0	0	0	0	0	0	1	0	0	0	0	0	1	0	0	0	2	0	0	0	0	1	3	2	3	3	3	10	22	29	17	29	10	22	12	23	21	26	36	28	34	37	51	33	45	28
2.3	0	1	0	0	1	0	0	2	0	2	1	0	1	1	1	1	1	2	2	6	0	0	1	1	5	3	3	4	4	5	6	16	30	35	23	20	29	22	25	24	22	36	31	22	38	40	41	49	27
2.3025	0	0	0	0	1	0	0	0	0	1	0	0	1	0	1	0	0	1	1	2	0	1	1	0	2	1	0	5	3	9	14	24	25	19	26	23	17	18	24	30	23	33	23	33	27	31	46	31	33
2.305	0	0	1	0	0	0	0	1	0	1	0	0	0	0	1	0	1	0	1	0	0	1	1	1	0	1	4	6	2	7	13	17	26	37	25	18	16	16	22	20	26	24	28	27	28	39	43	30	26
2.3075	1	3	2	0	1	0	0	2	0	0	0	0	0	0	2	0	0	1	1	0	1	0	1	3	1	0	3	7	0	5	8	15	27	26	19	13	21	18	19	22	21	29	24	24	24	31	52	34	43
2.31	0	1	0	0	0	1	0	1	0	0	0	1	0	2	1	3	0	0	1	0	1	1	0	0	1	1	2	4	5	11	11	18	18	28	24	25	20	16	17	26	27	33	30	26	28	42	30	35	29
2.3125	0	0	0	0	0	1	1	1	0	1	0	0	1	0	1	1	2	1	1	1	0	1	3	2	0	1	0	2	2	5	21	19	24	36	32	19	19	17	20	24	20	18	29	38	38	42	31	42	26
2.315	0	0	1	2	5	1	1	0	0	0	1	3	1	0	2	0	0	0	0	0	0	2	1	0	0	2	0	4	4	5	15	14	30	24	26	21	18	25	18	12	11	23	19	41	35	35	44	40	38
2.3175	1	0	0	1	0	0	1	0	0	0	0	2	1	0	3	0	0	1	0	0	1	0	2	3	0	3	1	1	7	6	22	19	27	21	36	20	19	23	19	22	23	26	18	29	35	31	36	31	39
2.32	1	0	0	0	0	1	2	0	0	1	0	0	0	2	0	0	0	2	1	1	0	0	1	0	3	1	3	0	0	11	11	25	23	34	20	21	19	16	24	21	18	27	24	36	27	32	29	39	29
2.3225	0	0	0	0	1	0	0	2	1	0	0	0	0	0	2	0	0	5	0	0	1	0	1	1	2	1	4	6	2	5	15	27	23	28	34	22	15	21	19	19	27	28	23	20	24	42	36	25	36
2.325	0	1	0	0	1	0	0	1	0	0	3	1	0	0	0	0	2	0	0	0	0	0	0	0	1	0	2	4	4	12	6	22	31	26	24	19	21	22	24	14	26	26	35	33	42	33	40	39	26
2.3275	0	0	0	1	0	1	0	0	0	0	0	0	1	0	0	1	2	1	0	0	0	1	0	1	1	1	1	6	5	6	11	20	20	24	19	20	16	23	28	21	29	28	22	19	29	21	33	35	31
2.33	2	1	1	0	0	0	0	1	2	2	1	0	1	0	0	1	1	1	0	1	0	1	1	2	1	2	3	1	8	6	9	23	30	33	20	15	20	14	11	24	26	22	33	35	29	34	34	37	37
2.3325	0	0	0	0	0	1	0	0	1	0	0	1	0	0	2	0	0	2	0	0	1	0	2	0	1	1	2	0	5	9	17	23	25	37	27	20	17	26	26	24	21	26	33	34	29	38	43	27	35
2.335	2	0	1	0	0	0	1	2	2	1	1	0	2	1	1	1	0	1	0	0	0	0	1	0	2	0	2	0	5	10	14	15	14	24	13	11	19	23	27	24	24	24	27	37	33	28	36	40	40
2.3375	0	1	0	0	0	0	1	1	0	0	0	0	0	0	0	1	1	0	1	1	0	0	2	1	0	3	3	2	0	6	9	19	34	26	30	22	19	28	21	17	20	18	20	30	32	40	36	30	35
2.34	0	0	0	1	0	2	0	0	0	0	1	0	2	1	0	0	1	2	0	1	0	0	1	0	2	0	0	4	10	12	10	19	29	24	14	14	13	11	15	22	19	24	28	28	39	33	40	26	38
2.3425	2	0	0	0	0	1	1	2	1	0	0	0	1	0	0	0	0	0	0	1	4	0	0	0	2	1	1	4	3	11	19	17	37	13	28	17	21	17	19	14	34	25	38	24	40	36	29	39	35
2.345	1	0	1	0	0	0	0	0	0	0	1	2	0	0	0	0	1	1	1	0	1	0	1	2	0	3	3	1	6	7	15	28	33	26	17	12	14	18	20	13	36	28	26	33	28	35	38	31	31
2.3475	0	0	1	0	0	0	0	0	1	1	0	0	1	1	0	2	1	0	3	0	0	2	1	0	3	2	1	3	5	11	16	23	38	37	16	22	16	17	22	19	24	26	27	23	35	40	47	31	33
2.35	0	0	0	1	0	2	0	0	0	0	1	2	0	1	0	1	0	2	2	0	0	1	1	0	1	0	2	3	3	12	17	23	23	26	28	19	29	21	20	25	27	24	26	27	28	27	46	24	33
2.3525	0	0	1	0	0	1	0	0	0	0	2	0	0	0	0	0	0	0	2	0	1	0	0	0	1	1	3	6	3	4	10	24	31	20	29	19	15	19	25	21	22	26	40	28	45	30	31	48	43
2.355	0	0	0	1	1	1	0	2	0	2	1	0	0	0	0	0	1	0	2	1	0	0	0	0	2	1	5	5	6	11	11	24	22	28	28	19	16	24	26	17	25	30	20	27	29	34	30	39	36
2.3575	0	0	0	2	0	0	0	0	0	0	0	0	1	0	0	0	0	0	1	0	1	1	0	0	0	2	3	1	6	1	12	17	25	22	17	18	26	17	26	32	19	27	30	30	23	41	41	37	27
2.36	0	0	0	0	0	1	0	0	0	1	0	0	1	1	0	0	0	1	1	3	0	2	2	0	1	3	1	5	4	9	18	23	29	41	18	20	13	23	27	25	21	27	27	30	34	38	43	31	36
2.3625	0	2	0	1	0	1	0	2	0	0	0	1	0	2	1	1	3	0	1	0	0	0	0	1	0	2	1	5	5	3	12	28	25	28	25	12	15	20	25	25	28	24	29	30	31	30	24	26	38
2.365	0	0	0	0	0	1	0	0	1	2	2	1	0	1	1	2	0	0	0	1	0	0	0	1	1	1	3	1	3	10	16	22	27	28	20	29	21	16	24	34	23	29	31	30	34	30	39	49	38
2.3675	0	0	0	1	0	0	0	1	0	0	1	0	0	4	0	0	0	1	1	0	0	0	1	0	1	0	0	3	5	11	10	25	26	28	29	27	17	19	15	18	27	28	32	23	33	31	35	38	25
2.37	0	0	0	0	0	1	0	1	0	0	1	2	0	2	0	1	2	0	0	0	1	0	0	1	3	1	2	1	1	7	17	22	23	22	18	12	11	12	18	20	26	16	28	28	29	32	37	37	39
2.3725	0	0	0	0	0	0	1	0	1	0	0	0	2	2	0	2	2	1	0	0	0	1	1	1	0	2	1	2	3	9	15	22	22	29	17	13	26	33	12	26	21	20	28	26	34	34	42	30	35
2.375	0	0	0	1	1	0	0	0	0	1	0	0	0	1	2	2	0	2	0	0	4	0	0	1	1	0	6	5	3	9	22	25	25	33	22	24	15	20	18	21	24	25	29	27	36	27	34	34	53
2.3775	0	0	2	0	1	0	2	1	2	0	0	2	0	0	2	0	0	1	2	0	0	0	1	0	0	4	2	1	5	7	16	23	25	28	22	21	16	24	25	15	22	17	23	38	33	33	38	42	42
2.38	0	0	1	2	0	2	1	0	2	3	2	1	1	1	1	0	1	0	0	1	1	1	1	0	1	1	5	1	2	11	19	17	30	26	27	10	26	23	15	23	30	22	34	37	28	31	51	29	23
2.3825	1	0	0	0	0	4	1	0	1	3	0	1	0	1	3	0	2	1	1	1	0	2	0	0	1	1	1	2	2	4	17	16	21	17	24	26	16	26	15	27	27	25	31	34	22	34	41	48	35
2.385	0	1	0	0	0	0	0	0	2	0	2	1	0	2	0	0	1	0	1	0	0	1	1	0	1	0	3	0	0	11	17	11	29	31	18	15	15	23	13	16	12	32	21	23	38	29	34	30	39
2.3875	0	0	1	0	0	1	0	0	1	0	0	1	1	1	1	0	0	0	0	1	1	0	0	2	4	2	3	1	4	6	13	24	23	25	19	16	17	20	20	17	24	28	38	33	23	43	45	45	40
2.39	0	0	0	2	1	1	1	4	0	0	0	0	1	2	0	0	0	0	1	0	0	0	0	1	0	1	0	1	3	6	18	18	20	30	22	21	26	23	17	16	24	29	28	30	41	26	31	38	33
2.3925	0	1	1	0	0	0	0	0	0	0	1	0	0	0	2	0	0	0	1	2	0	1	2	1	0	2	3	4	7	5	14	24	29	20	21	22	9	22	16	22	22	23	24	32	28	32	48	32	32
2.395	1	1	0	1	0	0	0	0	1	0	2	0	2	1	0	0	1	0	1	1	0	0	1	3	2	2	3	4	4	6	13	35	23	27	20	16	23	25	23	22	19	35	30	32	37	27	36	50	36
2.3975	0	0	0	0	0	0	0	0	1	1	0	0	2	1	0	0	0	0	0	1	0	3	0	2	1	0	4	2	2	6	16	29	28	24	15	16	13	25	22	23	37	27	25	33	30	36	27	42	33
2.4	0	0	0	1	0	0	0	0	0	1	0	0	2	1	2	1	0	1	0	1	3	1	2	1	1	3	3	8	5	5	15	20	17	26	24	22	15	17	24	18	22	26	22	24	30	27	39	35	23
2.4025	0	0	1	1	0	0	1	1	0	0	0	2	0	3	1	0	1	0	0	0	0	1	1	2	2	1	3	0	2	11	15	24	24	28	17	15	18	15	20	19	20	29	30	29	38	44	53	37	35
2.405	2	0	0	0	0	0	0	0	0	0	0	2	1	2	2	1	1	1	1	1	3	0	1	2	2	1	5	3	3	7	14	27	20	30	18	16	15	25	19	26	27	35	32	33	31	30	43	35	31
2.4075	0	0	1	2	0	1	1	0	1	0	1	0	1	1	0	1	0	0	0	0	1	0	0	0	2	3	2	1	4	9	15	20	34	30	15	20	12	19	15	26	16	24	27	34	40	34	51	26	34
2.41	1	0	2	2	0	0	0	1	0	0	1	0	1	1	0	0	1	2	1	1	1	1	1	1	2	0	6	6	3	7	15	21	22	25	27	26	13	31	19	22	28	30	19	35	35	32	27	28	35
2.4125	0	0	2	0	0	1	0	1	0	0	1	1	0	0	1	0	0	1	1	1	0	0	0	1	0	2	2	3	0	11	15	16	30	25	23	14	22	13	20	22	19	15	26	39	21	43	45	40	32
2.415	1	1	1	0	0	1	2	0	0	2	0	1	1	1	0	0	3	0	0	0	0	1	0	2	2	0	4	3	2	5	13	30	30	25	14	26	14	17	21	28	32	25	37	19	29	25	40	40	40
2.4175	2	1	1	0	0	1	0	1	0	0	0	1	0	1	0	0	0	1	2	0	1	1	1	0	1	1	4	1	3	5	17	13	32	20	22	16	17	14	16	22	20	25	33	42	28	34	38	31	23
2.42	0	0	1	0	0	0	1	2	0	1	0	0	1	1	0	1	0	1	1	0	4	0	1	3	0	5	2	0	5	6	13	18	36	25	24	16	13	18	21	16	16	20	29	22	38	31	35	30	26
2.4225	0	0	0	2	1	0	1	1	1	0	2	0	3	2	1	1	0	0	2	2	0	1	0	0	2	0	1	6	4	9	14	19	33	23	27	19	16	15	22	19	31	31	39	27	20	34	40	35	25
2.425	0	0	0	0	1	0	1	0	0	0	0	0	0	1	0	0	2	0	1	0	0	2	1	0	1	3	2	2	3	6	11	22	24	29	21	17	22	19	13	24	25	22	31	25	28	29	33	41	28
2.4275	0	0	0	1	0	1	0	1	1	1	1	3	2	2	0	1	2	0	0	0	0	0	1	2	0	3	1	0	4	13	12	17	24	18	29	25	15	25	20	23	28	22	24	24	24	32	29	25	27
2.43	0	0	0	0	1	0	0	1	0	1	1	1	0	0	1	0	0	1	0	0	0	1	1	1	0	2	2	3	3	4	9	19	31	23	14	18	20	18	21	22	19	31	30	30	41	35	43	37	27
2.4325	0	1	1	0	0	0	0	0	0	0	0	2	2	0	0	1	0	0	1	1	3	0	0	0	3	1	1	0	3	4	26	23	21	22	15	23	16	15	27	17	17	30	40	17	38	31	36	35	28
2.435	0	0	1	1	0	0	0	0	0	1	0	1	1	1	0	0	1	0	0	0	1	4	2	0	3	2	2	3	3	9	14	25	34	24	21	23	24	23	17	14	28	32	35	34	31	28	46	30	24
2.4375	0	1	2	0	0	3	0	1	0	2	0	0	1	0	2	1	1	4	2	0	1	0	0	1	1	0	0	1	4	6	14	18	31	21	18	15	26	16	16	19	23	24	34	28	26	44	37	41	37
2.44	0	1	2	1	0	1	0	0	1	0	0	1	0	1	0	1	1	2	1	2	0	2	1	1	1	1	4	7	4	7	16	14	23	23	25	29	17	19	18	16	22	37	25	38	37	37	30	27	23
2.4425	2	0	0	1	0	0	1	0	1	0	0	0	0	2	0	3	1	1	0	4	1	1	0	2	2	2	0	2	4	8	16	27	31	22	21	13	17	15	26	19	30	26	25	35	28	41	37	36	37
2.445	3	0	0	0	0	0	0	0	1	0	1	1	0	0	0	0	0	2	0	1	0	2	2	0	1	1	4	1	1	5	12	17	19	23	19	23	17	17	16	20	19	25	27	26	38	36	40	43	27
2.4475	0	1	0	0	0	0	0	1	0	0	1	0	0	1	0	1	1	0	0	1	0	1	1	0	2	2	5	0	4	4	17	22	25	24	21	19	24	19	14	21	27	27	33	26	28	33	35	28	41
2.45	0	0	2	0	1	0	1	1	0	0	0	1	3	0	0	1	0	0	0	0	0	0	0	4	1	2	1	5	6	7	18	22	23	15	28	12	19	11	18	18	24	24	40	29	26	32	29	34	40
2.4525	0	0	0	1	1	0	0	1	2	1	0	2	0	0	0	1	4	0	0	2	0	0	1	0	0	3	0	3	2	14	12	23	19	24	20	30	14	15	26	21	19	30	34	36	25	32	40	44	33
2.455	0	1	1	0	0	0	1	0	3	0	0	0	1	0	0	2	0	0	1	0	0	1	2	0	1	0	0	1	7	6	15	22	35	20	19	9	14	30	9	23	24	29	28	25	36	32	37	43	34
2.4575	2	1	0	0	3	0	1	0	0	1	0	1	0	1	0	0	0	0	1	0	0	1	1	0	1	1	1	4	8	6	18	25	24	24	19	24	20	15	15	24	23	19	26	23	21	38	31	37	35
2.46	0	0	0	1	0	1	0	0	0	0	2	0	1	0	2	0	0	2	0	0	0	0	0	0	2	5	0	3	4	6	14	31	13	19	22	26	17	24	16	33	21	40	30	40	29	37	32	40	37
2.4625	2	0	1	0	1	2	0	0	0	0	2	1	2	0	0	0	1	1	0	0	0	1	3	0	4	0	1	9	8	4	20	17	24	21	23	26	19	17	19	25	28	25	18	20	21	28	40	32	31
2.465	0	0	0	0	1	0	0	0	1	2	0	0	0	0	0	0	1	1	1	0	0	3	0	2	0	0	1	2	2	7	10	29	27	24	22	14	17	28	17	27	30	22	30	21	30	30	31	40	38
[truncated: 3,013 more rows]
[truncated: 177 more columns]

## Sheet: Figure 2F
λem		λex	λex	λex	λex	λex	λex	λex	λex	λex	λex	λex	λex	λex	λex	λex	λex	λex	λex	λex	λex	λex	λex	λex	λex	λex	λex	λex	λex	λex	λex	λex	λex	λex	λex	λex	λex	λex	λex	λex	λex	λex	λex	λex	λex	λex	λex	λex	λex
[truncated: 227 more rows]
[truncated: 78 more columns]

[truncated: 17 more sheets: Figure 3A, Figure 3B, Figure 3C, Figure 3D, Figure 3E, Figure 3F, Figure 3G, Figure 3H, Figure 4A, Figure 4B, Figure 4C, Figure 4D, Figure 4E, Figure 4F, Figure 4G, Figure 4H, Figure 4I]
